# Supplementary material for: Crystal structure and Hirshfeld surface analysis of 4-{[(E)-4-(hept­yloxy)benzyl­idene]amino}-N-(naphthalen-2-yl)-1,3-thia­zol-2-amine
Source: Acta Crystallogr E Crystallogr Commun. 2020 Jun 16;76(Pt 7):1092–5. doi: 10.1107/S2056989020007951 (PMC7336791; doi:10.1107/S2056989020007951)
Supplement: Supplementary file 1 [file e-76-01092-sup1.cif]

##############################################################################
#                                                                            #
# This CIF contains the data in a paper accepted for publication in          #
# Acta Crystallographica Section E. It conforms to the requirements of       #
# Notes for Authors for Acta Crystallographica Section E, and has been       #
# peer reviewed under the auspices of the IUCr Commission on Journals.       #
#                                                                            #
# Full details of the Crystallographic Information File format               #
# are given in the paper "The Crystallographic Information File (CIF):       #
# a New Standard Archive File for Crystallography" by S. R. Hall, F. H.      #
# Allen and I. D. Brown [Acta Cryst. (1991), A47, 655-685].                  #
#                                                                            #
# The current version of the core CIF dictionary is obtainable from          #
# ftp://ftp.iucr.org/pub/cif_core.dic.                                       #
#                                                                            #
# Software is freely available for graphical display of the structure(s)     #
# in this CIF. For information consult the CIF software page                 #
# http://www.iucr.org/resources/cif/software.                                #
#                                                                            #
# This file may be used for bona fide research purposes within the           #
# scientific community so long as proper attribution is given to the journal # 
# article from which it was obtained.                                        #
#                                                                            #
##############################################################################
data_I
_audit_creation_method     'SHELXL-2017/1'
_journal_date_recd_electronic     2020-05-18
_journal_date_accepted     2020-06-11
_journal_name_full     'Acta Crystallographica, Section E'
_journal_year     2020
_journal_volume     76
_journal_issue      7
_journal_page_first     1092
_journal_page_last     1095
_journal_paper_category     GO
_journal_paper_doi     10.1107/S2056989020007951
_journal_coeditor_code     PK2631
_publ_contact_author_name     'Ropak A. Sheakh Mohamad'
_publ_contact_author_address
;
Salahaddin University, College of Science,
Department of Chemistry, Erbil, Iraq
;
_publ_contact_author_email
                    'ropak.shekhmohamad@su.edu.krd, wali.hmd@koyauniversity.org'
_publ_contact_author_fax     '+964 7501191363'
_publ_contact_author_phone     '+964 7501191363'
_publ_section_title
;\
Crystal structure and Hirshfeld surface analysis of
4-{[(<i>E</i>)-4-(heptyloxy)benzylidene]amino}-<i>N</i>-(naphthalen-2-yl)-1,\
3-thiazol-2-amine
;
loop_
    _publ_author_name
    _publ_author_footnote
    _publ_author_address
    'Sheakh Mohamad, Ropak A.' .
;
Salahaddin University,
College of Science,
Department of Chemistry,
Erbil,
Iraq
;
    'Aziz, Hashim J.' .
;
Salahaddin University,
College of Education,
Department of Chemistry,
Erbil,
Iraq
;
    'Hamad, Wali M.' .
;
Koya University,
Faculty of Science and Health,
Department of Chemistry,
Koya,
Iraq
;
_publ_section_synopsis
;
Charge-assisted C---H...\p hydrogen bonds along with \p--\p interactions
stabilize the crystalline state. Intermolecular interactions are quantified by
Hirshfeld surface analysis.
;
_chemical_name_systematic
;\
4-{[(<i>E</i>)-4-(Heptyloxy)benzylidene]amino}-<i>N</i>-(naphthalen-2-\
yl)-1,3-thiazol-2-amine
;
_chemical_name_common     ?
_chemical_formula_moiety     'C27 H28 N2 O S'
_chemical_formula_sum     'C27 H28 N2 O S'
_chemical_formula_iupac     'C27 H28 N2 O S'
_chemical_formula_weight     428.57
_chemical_melting_point     ?
_space_group_crystal_system     monoclinic
_space_group_name_H-M_alt     'P 21/c'
_space_group_name_Hall     '-P 2ybc'
loop_
    _space_group_symop_operation_xyz
    'x, y, z'
    '-x, y+1/2, -z+1/2'
    '-x, -y, -z'
    'x, -y-1/2, z-1/2'
_cell_length_a     22.927(4)
_cell_length_b     5.9315(6)
_cell_length_c     17.191(2)
_cell_angle_alpha     90
_cell_angle_beta     97.734(12)
_cell_angle_gamma     90
_cell_volume     2316.6(5)
_cell_formula_units_Z     4
_cell_measurement_reflns_used     9222
_cell_measurement_theta_min     1.39
_cell_measurement_theta_max     27.72
_cell_measurement_temperature     296(2)
_exptl_crystal_description     'stick'
_exptl_crystal_colour     'yellow'
_exptl_crystal_size_max     0.490
_exptl_crystal_size_mid     0.237
_exptl_crystal_size_min     0.110
_exptl_crystal_density_diffrn     1.229
_exptl_crystal_density_meas     ?
_exptl_crystal_density_method     ?
_exptl_crystal_F_000     912
_exptl_absorpt_coefficient_mu     0.161
_exptl_absorpt_correction_type     integration
_exptl_absorpt_process_details
;
(X-RED32; Stoe & Cie, 2002)
;
_exptl_absorpt_correction_T_min     0.955
_exptl_absorpt_correction_T_max     0.982
_diffrn_ambient_temperature     296(2)
_diffrn_source     'sealed X-ray tube, 12 x 0.4 mm long-fine focus'
_diffrn_source_power     2.25
_diffrn_source_voltage     50
_diffrn_source_current     45
_diffrn_radiation_type     'Mo K\a'
_diffrn_radiation_wavelength     0.71073
_diffrn_radiation_monochromator     'plane graphite'
_diffrn_measurement_device_type     'Stoe IPDS 2'
_diffrn_measurement_device     '2-circle goniometer'
_diffrn_measurement_method     'rotation method'
_diffrn_detector     'image plate (34 cm diameter)'
_diffrn_detector_area_resol_mean     6.67
_diffrn_reflns_number     10986
_diffrn_reflns_av_R_equivalents     0.0631
_diffrn_reflns_av_unetI/netI     0.0623
_diffrn_reflns_theta_min     2.391
_diffrn_reflns_theta_max     25.050
_diffrn_reflns_theta_full     25.050
_diffrn_measured_fraction_theta_max     0.993
_diffrn_measured_fraction_theta_full     0.993
_diffrn_reflns_limit_h_min     -24
_diffrn_reflns_limit_h_max     27
_diffrn_reflns_limit_k_min     -7
_diffrn_reflns_limit_k_max     7
_diffrn_reflns_limit_l_min     -20
_diffrn_reflns_limit_l_max     20
_refine_special_details     ?
_reflns_number_total     4068
_reflns_number_gt     2000
_reflns_threshold_expression     'I > 2\s(I)'
_refine_ls_structure_factor_coef     Fsqd
_refine_ls_matrix_type     full
_refine_ls_R_factor_all     0.1222
_refine_ls_R_factor_gt     0.0665
_refine_ls_wR_factor_gt     0.1321
_refine_ls_wR_factor_ref     0.1550
_refine_ls_goodness_of_fit_ref     0.924
_refine_ls_restrained_S_all     0.924
_refine_ls_number_reflns     4068
_refine_ls_number_parameters     281
_refine_ls_number_restraints     0
_refine_ls_hydrogen_treatment     constr
_refine_ls_weighting_scheme     calc
_refine_ls_weighting_details
                      'w=1/[\s^2^(Fo^2^)+(0.0697P)^2^] where P=(Fo^2^+2Fc^2^)/3'
_atom_sites_solution_hydrogens     geom
_atom_sites_solution_primary     ?
_atom_sites_solution_secondary     ?
_refine_ls_shift/su_max     0.000
_refine_ls_shift/su_mean     0.000
_refine_diff_density_max     0.233
_refine_diff_density_min     -0.173
_refine_ls_extinction_method     none
_refine_ls_extinction_coef     .
loop_
    _atom_type_symbol
    _atom_type_description
    _atom_type_scat_dispersion_real
    _atom_type_scat_dispersion_imag
    _atom_type_scat_source
    'C' 'C' 0.0033 0.0016
                         'International Tables Vol C Tables 4.2.6.8 and 6.1.1.4'
    'H' 'H' 0.0000 0.0000
                         'International Tables Vol C Tables 4.2.6.8 and 6.1.1.4'
    'N' 'N' 0.0061 0.0033
                         'International Tables Vol C Tables 4.2.6.8 and 6.1.1.4'
    'O' 'O' 0.0106 0.0060
                         'International Tables Vol C Tables 4.2.6.8 and 6.1.1.4'
    'S' 'S' 0.1246 0.1234
                         'International Tables Vol C Tables 4.2.6.8 and 6.1.1.4'
_computing_data_collection
;
X-AREA (Stoe & Cie, 2002)
;
_computing_cell_refinement
;
X-AREA (Stoe & Cie, 2002)
;
_computing_data_reduction
;
X-RED32 (Stoe & Cie, 2002)
;
_computing_structure_solution
;
<i>SHELXT2017/1</i> (Sheldrick, 2015a)
;
_computing_structure_refinement
;
<i>SHELXL2017/1</i> (Sheldrick, 2015b)
;
_computing_molecular_graphics
;
PLATON (Spek, 2020)
;
_computing_publication_material
;
WinGX (Farrugia, 2012)
;
loop_
    _atom_site_type_symbol
    _atom_site_label
    _atom_site_fract_x
    _atom_site_fract_y
    _atom_site_fract_z
    _atom_site_U_iso_or_equiv
    _atom_site_adp_type
    _atom_site_calc_flag
    _atom_site_occupancy
    _atom_site_disorder_assembly
    _atom_site_disorder_group
    S S1 0.22633(5) 0.01514(16) 0.57256(6) 0.1138(4) Uani d 1 . .
    O O1 0.34973(11) 0.7781(4) 0.18878(14) 0.1090(7) Uani d 1 . .
    N N1 0.17508(13) 0.3977(5) 0.56495(16) 0.0951(8) Uani d 1 . .
    N N2 0.23575(14) 0.3219(5) 0.46375(17) 0.1016(8) Uani d 1 . .
    C C6 0.09218(14) 0.4575(5) 0.81098(19) 0.0907(9) Uani d 1 . .
    C C7 0.12144(15) 0.3353(5) 0.7578(2) 0.0922(9) Uani d 1 . .
    H H7 0.138236 0.197033 0.773380 0.111 Uiso calc 1 . .
    C C18 0.31570(16) 0.7233(6) 0.24384(19) 0.0942(9) Uani d 1 . .
    C C8 0.12605(15) 0.4127(5) 0.68404(19) 0.0893(9) Uani d 1 . .
    C C13 0.20898(16) 0.2713(6) 0.52869(19) 0.0957(9) Uani d 1 . .
    C C15 0.25439(16) 0.5758(6) 0.36278(18) 0.0911(9) Uani d 1 . .
    C C9 0.09865(16) 0.6188(6) 0.6604(2) 0.0983(10) Uani d 1 . .
    H H9 0.100324 0.671600 0.609769 0.118 Uiso calc 1 . .
    C C16 0.29941(17) 0.4482(6) 0.33942(19) 0.1012(10) Uani d 1 . .
    H H16 0.309049 0.310612 0.363781 0.121 Uiso calc 1 . .
    C C5 0.06665(15) 0.6676(6) 0.7867(2) 0.0957(9) Uani d 1 . .
    C C19 0.27062(16) 0.8513(6) 0.2650(2) 0.0987(10) Uani d 1 . .
    H H19 0.260471 0.986613 0.239358 0.118 Uiso calc 1 . .
    C C11 0.16110(15) 0.2922(5) 0.63110(19) 0.0905(9) Uani d 1 . .
    C C17 0.32949(17) 0.5193(6) 0.28215(19) 0.1011(10) Uani d 1 . .
    H H17 0.359909 0.431246 0.267905 0.121 Uiso calc 1 . .
    C C20 0.24043(16) 0.7789(6) 0.3243(2) 0.1000(10) Uani d 1 . .
    H H20 0.210185 0.867189 0.338883 0.120 Uiso calc 1 . .
    C C10 0.07004(16) 0.7411(6) 0.7095(2) 0.1021(10) Uani d 1 . .
    H H10 0.052252 0.876263 0.692155 0.123 Uiso calc 1 . .
    C C1 0.08963(16) 0.3841(7) 0.8886(2) 0.1035(10) Uani d 1 . .
    H H1 0.105644 0.245213 0.905032 0.124 Uiso calc 1 . .
    C C14 0.22370(16) 0.5061(6) 0.42680(19) 0.0977(9) Uani d 1 . .
    H H14 0.194260 0.598284 0.441516 0.117 Uiso calc 1 . .
    C C12 0.18554(17) 0.0833(6) 0.6429(2) 0.1043(10) Uani d 1 . .
    H H12 0.180195 -0.009921 0.684812 0.125 Uiso calc 1 . .
    C C4 0.04009(17) 0.7950(7) 0.8408(2) 0.1113(11) Uani d 1 . .
    H H4 0.023035 0.933143 0.825662 0.134 Uiso calc 1 . .
    C C23 0.37841(18) 0.7782(7) 0.0293(2) 0.1100(11) Uani d 1 . .
    H H23A 0.385642 0.645391 0.062131 0.132 Uiso calc 1 . .
    H H23B 0.340038 0.760901 -0.001570 0.132 Uiso calc 1 . .
    C C21 0.33361(18) 0.9678(6) 0.1388(2) 0.1106(11) Uani d 1 . .
    H H21A 0.334233 1.104756 0.169733 0.133 Uiso calc 1 . .
    H H21B 0.294231 0.947554 0.111073 0.133 Uiso calc 1 . .
    C C25 0.42596(19) 0.5902(7) -0.0784(2) 0.1155(12) Uani d 1 . .
    H H25A 0.432021 0.455243 -0.046493 0.139 Uiso calc 1 . .
    H H25B 0.388034 0.576225 -0.110681 0.139 Uiso calc 1 . .
    C C24 0.42408(18) 0.7903(7) -0.0250(2) 0.1128(11) Uani d 1 . .
    H H24A 0.462375 0.806563 0.006187 0.135 Uiso calc 1 . .
    H H24B 0.417052 0.924663 -0.057046 0.135 Uiso calc 1 . .
    C C2 0.06433(18) 0.5126(8) 0.9391(2) 0.1156(11) Uani d 1 . .
    H H2 0.063744 0.463555 0.990321 0.139 Uiso calc 1 . .
    C C22 0.37726(19) 0.9836(7) 0.0817(2) 0.1149(11) Uani d 1 . .
    H H22A 0.416186 1.005154 0.110597 0.138 Uiso calc 1 . .
    H H22B 0.368155 1.115365 0.048834 0.138 Uiso calc 1 . .
    C C26 0.4728(2) 0.6016(8) -0.1311(2) 0.1277(14) Uani d 1 . .
    H H26A 0.510749 0.615254 -0.098731 0.153 Uiso calc 1 . .
    H H26B 0.466844 0.736962 -0.162780 0.153 Uiso calc 1 . .
    C C3 0.0389(2) 0.7194(8) 0.9150(3) 0.1247(13) Uani d 1 . .
    H H3 0.021019 0.806070 0.950183 0.150 Uiso calc 1 . .
    C C27 0.4750(2) 0.4030(8) -0.1848(3) 0.1497(17) Uani d 1 . .
    H H27A 0.438855 0.394620 -0.220161 0.225 Uiso calc 1 . .
    H H27B 0.480019 0.267150 -0.154273 0.225 Uiso calc 1 . .
    H H27C 0.507361 0.420161 -0.214350 0.225 Uiso calc 1 . .
loop_
    _atom_site_aniso_label
    _atom_site_aniso_U_11
    _atom_site_aniso_U_22
    _atom_site_aniso_U_33
    _atom_site_aniso_U_12
    _atom_site_aniso_U_13
    _atom_site_aniso_U_23
    S1 0.1338(8) 0.0960(6) 0.1147(7) 0.0124(6) 0.0282(6) 0.0065(5)
    O1 0.1105(17) 0.1179(17) 0.1008(15) 0.0099(14) 0.0219(14) 0.0124(14)
    N1 0.101(2) 0.0915(16) 0.0922(17) 0.0001(15) 0.0123(15) 0.0032(15)
    N2 0.117(2) 0.0974(19) 0.0913(17) -0.0022(17) 0.0169(16) 0.0002(16)
    C6 0.085(2) 0.091(2) 0.094(2) -0.0032(17) 0.0068(17) -0.0021(18)
    C7 0.095(2) 0.0804(19) 0.099(2) -0.0006(17) 0.0065(19) 0.0057(17)
    C18 0.096(2) 0.102(2) 0.0839(19) 0.000(2) 0.0095(18) -0.0011(19)
    C8 0.088(2) 0.0826(19) 0.097(2) -0.0055(16) 0.0109(18) 0.0054(17)
    C13 0.096(2) 0.101(2) 0.089(2) -0.0075(19) 0.0092(19) -0.0060(19)
    C15 0.096(2) 0.091(2) 0.0856(19) 0.0002(18) 0.0093(17) -0.0069(17)
    C9 0.098(2) 0.093(2) 0.103(2) -0.0053(19) 0.012(2) 0.0107(19)
    C16 0.121(3) 0.090(2) 0.092(2) 0.009(2) 0.013(2) 0.0028(18)
    C5 0.087(2) 0.091(2) 0.109(3) -0.0041(18) 0.0102(19) -0.0008(19)
    C19 0.104(3) 0.094(2) 0.098(2) 0.007(2) 0.014(2) 0.0085(18)
    C11 0.093(2) 0.085(2) 0.092(2) -0.0088(18) 0.0082(18) 0.0037(17)
    C17 0.113(3) 0.097(2) 0.095(2) 0.016(2) 0.018(2) -0.001(2)
    C20 0.101(2) 0.096(2) 0.102(2) 0.0135(19) 0.014(2) -0.003(2)
    C10 0.100(2) 0.085(2) 0.120(3) 0.0019(18) 0.015(2) 0.010(2)
    C1 0.103(3) 0.110(2) 0.098(2) 0.005(2) 0.014(2) 0.005(2)
    C14 0.103(2) 0.096(2) 0.093(2) -0.002(2) 0.0103(19) -0.005(2)
    C12 0.116(3) 0.091(2) 0.106(2) 0.001(2) 0.012(2) 0.0129(18)
    C4 0.110(3) 0.103(2) 0.121(3) 0.006(2) 0.015(2) -0.005(2)
    C23 0.109(3) 0.117(3) 0.104(2) -0.009(2) 0.014(2) 0.011(2)
    C21 0.122(3) 0.102(2) 0.107(2) -0.001(2) 0.015(2) 0.008(2)
    C25 0.120(3) 0.126(3) 0.100(2) -0.006(2) 0.015(2) 0.009(2)
    C24 0.113(3) 0.126(3) 0.100(2) -0.011(2) 0.017(2) 0.015(2)
    C2 0.112(3) 0.133(3) 0.101(2) 0.008(3) 0.013(2) 0.001(3)
    C22 0.121(3) 0.114(3) 0.112(2) -0.010(2) 0.023(2) 0.015(2)
    C26 0.137(4) 0.142(3) 0.107(3) -0.009(3) 0.026(3) 0.003(3)
    C3 0.128(3) 0.128(3) 0.122(3) 0.013(3) 0.030(3) -0.017(3)
    C27 0.173(5) 0.157(4) 0.121(3) 0.002(3) 0.029(3) -0.014(3)
_geom_special_details
;
 All esds (except the esd in the dihedral angle between two l.s. planes)
 are estimated using the full covariance matrix.  The cell esds are taken
 into account individually in the estimation of esds in distances, angles
 and torsion angles; correlations between esds in cell parameters are only
 used when they are defined by crystal symmetry.  An approximate (isotropic)
 treatment of cell esds is used for estimating esds involving l.s. planes.
;
loop_
    _geom_bond_atom_site_label_1
    _geom_bond_atom_site_label_2
    _geom_bond_site_symmetry_2
    _geom_bond_distance
    _geom_bond_publ_flag
    S1 C12 . 1.674(4) y
    S1 C13 . 1.719(4) y
    O1 C18 . 1.345(4) y
    O1 C21 . 1.434(4) y
    N1 C13 . 1.298(4) y
    N1 C11 . 1.373(4) y
    N2 C14 . 1.275(4) y
    N2 C13 . 1.377(4) y
    C6 C7 . 1.406(4) ?
    C6 C1 . 1.413(4) ?
    C6 C5 . 1.416(5) ?
    C7 C8 . 1.366(4) ?
    C7 H7 . 0.9300 ?
    C18 C19 . 1.370(5) ?
    C18 C17 . 1.394(5) ?
    C8 C9 . 1.409(5) ?
    C8 C11 . 1.477(4) ?
    C15 C16 . 1.382(5) ?
    C15 C20 . 1.391(5) ?
    C15 C14 . 1.444(5) ?
    C9 C10 . 1.349(4) ?
    C9 H9 . 0.9300 ?
    C16 C17 . 1.344(5) ?
    C16 H16 . 0.9300 ?
    C5 C4 . 1.400(5) ?
    C5 C10 . 1.409(5) ?
    C19 C20 . 1.376(4) ?
    C19 H19 . 0.9300 ?
    C11 C12 . 1.364(5) ?
    C17 H17 . 0.9300 ?
    C20 H20 . 0.9300 ?
    C10 H10 . 0.9300 ?
    C1 C2 . 1.343(5) ?
    C1 H1 . 0.9300 ?
    C14 H14 . 0.9300 ?
    C12 H12 . 0.9300 ?
    C4 C3 . 1.356(5) ?
    C4 H4 . 0.9300 ?
    C23 C24 . 1.495(5) ?
    C23 C22 . 1.517(5) ?
    C23 H23A . 0.9700 ?
    C23 H23B . 0.9700 ?
    C21 C22 . 1.497(5) ?
    C21 H21A . 0.9700 ?
    C21 H21B . 0.9700 ?
    C25 C26 . 1.497(5) ?
    C25 C24 . 1.505(5) ?
    C25 H25A . 0.9700 ?
    C25 H25B . 0.9700 ?
    C24 H24A . 0.9700 ?
    C24 H24B . 0.9700 ?
    C2 C3 . 1.397(6) ?
    C2 H2 . 0.9300 ?
    C22 H22A . 0.9700 ?
    C22 H22B . 0.9700 ?
    C26 C27 . 1.502(6) ?
    C26 H26A . 0.9700 ?
    C26 H26B . 0.9700 ?
    C3 H3 . 0.9300 ?
    C27 H27A . 0.9600 ?
    C27 H27B . 0.9600 ?
    C27 H27C . 0.9600 ?
loop_
    _geom_angle_atom_site_label_1
    _geom_angle_atom_site_label_2
    _geom_angle_atom_site_label_3
    _geom_angle_site_symmetry_1
    _geom_angle_site_symmetry_3
    _geom_angle
    _geom_angle_publ_flag
    C12 S1 C13 . . 89.11(18) ?
    C18 O1 C21 . . 119.0(3) ?
    C13 N1 C11 . . 110.8(3) ?
    C14 N2 C13 . . 120.0(3) ?
    C7 C6 C1 . . 122.7(3) ?
    C7 C6 C5 . . 118.5(3) ?
    C1 C6 C5 . . 118.8(3) ?
    C8 C7 C6 . . 122.3(3) ?
    C8 C7 H7 . . 118.9 ?
    C6 C7 H7 . . 118.9 ?
    O1 C18 C19 . . 125.6(3) ?
    O1 C18 C17 . . 115.2(3) ?
    C19 C18 C17 . . 119.1(3) ?
    C7 C8 C9 . . 118.2(3) ?
    C7 C8 C11 . . 121.7(3) ?
    C9 C8 C11 . . 120.0(3) ?
    N1 C13 N2 . . 128.6(3) ?
    N1 C13 S1 . . 114.7(2) ?
    N2 C13 S1 . . 116.5(3) ?
    C16 C15 C20 . . 118.0(3) ?
    C16 C15 C14 . . 121.6(3) ?
    C20 C15 C14 . . 120.4(3) ?
    C10 C9 C8 . . 121.4(3) ?
    C10 C9 H9 . . 119.3 ?
    C8 C9 H9 . . 119.3 ?
    C17 C16 C15 . . 121.2(3) ?
    C17 C16 H16 . . 119.4 ?
    C15 C16 H16 . . 119.4 ?
    C4 C5 C10 . . 122.9(3) ?
    C4 C5 C6 . . 118.6(3) ?
    C10 C5 C6 . . 118.5(3) ?
    C18 C19 C20 . . 119.7(3) ?
    C18 C19 H19 . . 120.1 ?
    C20 C19 H19 . . 120.1 ?
    C12 C11 N1 . . 113.6(3) ?
    C12 C11 C8 . . 126.5(3) ?
    N1 C11 C8 . . 119.8(3) ?
    C16 C17 C18 . . 120.8(3) ?
    C16 C17 H17 . . 119.6 ?
    C18 C17 H17 . . 119.6 ?
    C19 C20 C15 . . 121.1(3) ?
    C19 C20 H20 . . 119.5 ?
    C15 C20 H20 . . 119.5 ?
    C9 C10 C5 . . 121.1(3) ?
    C9 C10 H10 . . 119.5 ?
    C5 C10 H10 . . 119.5 ?
    C2 C1 C6 . . 120.7(4) ?
    C2 C1 H1 . . 119.6 ?
    C6 C1 H1 . . 119.6 ?
    N2 C14 C15 . . 122.0(3) ?
    N2 C14 H14 . . 119.0 ?
    C15 C14 H14 . . 119.0 ?
    C11 C12 S1 . . 111.8(3) ?
    C11 C12 H12 . . 124.1 ?
    S1 C12 H12 . . 124.1 ?
    C3 C4 C5 . . 120.8(4) ?
    C3 C4 H4 . . 119.6 ?
    C5 C4 H4 . . 119.6 ?
    C24 C23 C22 . . 113.7(3) ?
    C24 C23 H23A . . 108.8 ?
    C22 C23 H23A . . 108.8 ?
    C24 C23 H23B . . 108.8 ?
    C22 C23 H23B . . 108.8 ?
    H23A C23 H23B . . 107.7 ?
    O1 C21 C22 . . 107.5(3) ?
    O1 C21 H21A . . 110.2 ?
    C22 C21 H21A . . 110.2 ?
    O1 C21 H21B . . 110.2 ?
    C22 C21 H21B . . 110.2 ?
    H21A C21 H21B . . 108.5 ?
    C26 C25 C24 . . 114.6(3) ?
    C26 C25 H25A . . 108.6 ?
    C24 C25 H25A . . 108.6 ?
    C26 C25 H25B . . 108.6 ?
    C24 C25 H25B . . 108.6 ?
    H25A C25 H25B . . 107.6 ?
    C23 C24 C25 . . 115.0(3) ?
    C23 C24 H24A . . 108.5 ?
    C25 C24 H24A . . 108.5 ?
    C23 C24 H24B . . 108.5 ?
    C25 C24 H24B . . 108.5 ?
    H24A C24 H24B . . 107.5 ?
    C1 C2 C3 . . 120.4(4) ?
    C1 C2 H2 . . 119.8 ?
    C3 C2 H2 . . 119.8 ?
    C21 C22 C23 . . 113.9(3) ?
    C21 C22 H22A . . 108.8 ?
    C23 C22 H22A . . 108.8 ?
    C21 C22 H22B . . 108.8 ?
    C23 C22 H22B . . 108.8 ?
    H22A C22 H22B . . 107.7 ?
    C25 C26 C27 . . 115.0(4) ?
    C25 C26 H26A . . 108.5 ?
    C27 C26 H26A . . 108.5 ?
    C25 C26 H26B . . 108.5 ?
    C27 C26 H26B . . 108.5 ?
    H26A C26 H26B . . 107.5 ?
    C4 C3 C2 . . 120.6(4) ?
    C4 C3 H3 . . 119.7 ?
    C2 C3 H3 . . 119.7 ?
    C26 C27 H27A . . 109.5 ?
    C26 C27 H27B . . 109.5 ?
    H27A C27 H27B . . 109.5 ?
    C26 C27 H27C . . 109.5 ?
    H27A C27 H27C . . 109.5 ?
    H27B C27 H27C . . 109.5 ?
loop_
    _geom_torsion_atom_site_label_1
    _geom_torsion_atom_site_label_2
    _geom_torsion_atom_site_label_3
    _geom_torsion_atom_site_label_4
    _geom_torsion_site_symmetry_1
    _geom_torsion_site_symmetry_2
    _geom_torsion_site_symmetry_3
    _geom_torsion_site_symmetry_4
    _geom_torsion
    _geom_torsion_publ_flag
    C1 C6 C7 C8 . . . . -176.9(3) ?
    C5 C6 C7 C8 . . . . 0.1(5) ?
    C21 O1 C18 C19 . . . . -9.9(5) ?
    C21 O1 C18 C17 . . . . 171.2(3) ?
    C6 C7 C8 C9 . . . . -2.1(5) ?
    C6 C7 C8 C11 . . . . 174.8(3) ?
    C11 N1 C13 N2 . . . . -175.0(3) ?
    C11 N1 C13 S1 . . . . -0.1(4) ?
    C14 N2 C13 N1 . . . . -7.2(6) ?
    C14 N2 C13 S1 . . . . 178.0(3) ?
    C12 S1 C13 N1 . . . . 0.2(3) ?
    C12 S1 C13 N2 . . . . 175.8(3) ?
    C7 C8 C9 C10 . . . . 2.0(5) ?
    C11 C8 C9 C10 . . . . -175.0(3) ?
    C20 C15 C16 C17 . . . . 1.0(5) ?
    C14 C15 C16 C17 . . . . -177.0(3) ?
    C7 C6 C5 C4 . . . . -176.8(3) ?
    C1 C6 C5 C4 . . . . 0.3(5) ?
    C7 C6 C5 C10 . . . . 2.1(5) ?
    C1 C6 C5 C10 . . . . 179.2(3) ?
    O1 C18 C19 C20 . . . . -177.8(3) ?
    C17 C18 C19 C20 . . . . 1.1(5) ?
    C13 N1 C11 C12 . . . . -0.1(4) ?
    C13 N1 C11 C8 . . . . 176.0(3) ?
    C7 C8 C11 C12 . . . . 9.5(5) ?
    C9 C8 C11 C12 . . . . -173.7(4) ?
    C7 C8 C11 N1 . . . . -166.1(3) ?
    C9 C8 C11 N1 . . . . 10.8(5) ?
    C15 C16 C17 C18 . . . . -0.8(5) ?
    O1 C18 C17 C16 . . . . 178.7(3) ?
    C19 C18 C17 C16 . . . . -0.3(5) ?
    C18 C19 C20 C15 . . . . -0.8(5) ?
    C16 C15 C20 C19 . . . . -0.3(5) ?
    C14 C15 C20 C19 . . . . 177.8(3) ?
    C8 C9 C10 C5 . . . . 0.2(5) ?
    C4 C5 C10 C9 . . . . 176.6(4) ?
    C6 C5 C10 C9 . . . . -2.3(5) ?
    C7 C6 C1 C2 . . . . 175.9(4) ?
    C5 C6 C1 C2 . . . . -1.1(5) ?
    C13 N2 C14 C15 . . . . 174.4(3) ?
    C16 C15 C14 N2 . . . . -1.4(5) ?
    C20 C15 C14 N2 . . . . -179.4(3) ?
    N1 C11 C12 S1 . . . . 0.2(4) ?
    C8 C11 C12 S1 . . . . -175.5(3) ?
    C13 S1 C12 C11 . . . . -0.2(3) ?
    C10 C5 C4 C3 . . . . -178.7(4) ?
    C6 C5 C4 C3 . . . . 0.2(5) ?
    C18 O1 C21 C22 . . . . -177.7(3) ?
    C22 C23 C24 C25 . . . . -179.3(3) ?
    C26 C25 C24 C23 . . . . -178.5(3) ?
    C6 C1 C2 C3 . . . . 1.4(6) ?
    O1 C21 C22 C23 . . . . 61.1(4) ?
    C24 C23 C22 C21 . . . . -177.2(3) ?
    C24 C25 C26 C27 . . . . -179.8(4) ?
    C5 C4 C3 C2 . . . . 0.1(6) ?
    C1 C2 C3 C4 . . . . -0.9(6) ?
loop_
    _geom_hbond_atom_site_label_D
    _geom_hbond_atom_site_label_H
    _geom_hbond_atom_site_label_A
    _geom_hbond_site_symmetry_A
    _geom_hbond_distance_DH
    _geom_hbond_distance_HA
    _geom_hbond_distance_DA
    _geom_hbond_angle_DHA
    _geom_hbond_publ_flag
    C4 H4 Cg3 2_556 0.93 2.85 3.522(4) 130 yes
_shelx_space_group_comment
;
The symmetry employed for this shelxl refinement is uniquely defined
by the following loop, which should always be used as a source of
symmetry information in preference to the above space-group names.
They are only intended as comments.
;
_shelx_estimated_absorpt_T_min     0.925
_shelx_estimated_absorpt_T_max     0.983
_shelx_hkl_file
;
   5   0   0   78.24    8.96   0
   6   0   0 1734.70   19.57   0
   7   0   0 4426.93   26.29   0
   8   0   0   81.61    6.56   0
   9   0   0  394.87    7.75   0
  10   0   0  130.45    5.01   0
  11   0   0  140.51    4.61   0
  12   0   0   51.10    3.49   0
  13   0   0   39.03    3.11   0
  14   0   0    5.34    2.64   0
  15   0   0   65.64    2.89   0
  16   0   0    1.82    2.14   0
  17   0   0   20.50    2.25   0
  18   0   0    8.33    2.02   0
  19   0   0   -0.10    1.84   0
  20   0   0   49.83    2.12   0
  21   0   0    4.37    1.64   0
  22   0   0    0.44    1.58   0
  23   0   0    2.19    1.51   0
  24   0   0    1.79    1.46   0
  25   0   0    1.75    1.37   0
  26   0   0    0.41    1.37   0
  27   0   0   -0.25    1.32   0
  28   0   0    0.94    1.33   0
  29   0   0   -0.15    1.23   0
   1   1   0  416.35   17.68   0
   1  -1   0  405.24   16.72   0
  -1  -1   0  409.92   17.37   0
  -1   1   0  434.22   17.26   0
  -2   1   0 5286.99   45.89   0
   2   1   0 4982.82   46.80   0
   2  -1   0 5234.26   45.66   0
  -2  -1   0 5092.38   47.66   0
   3  -1   0 2504.10   29.14   0
  -3  -1   0 1988.61   26.77   0
   3   1   0 2426.35   30.80   0
  -4  -1   0 3503.95   31.02   0
   4   1   0 4042.96   33.31   0
  -5  -1   0 1800.41   20.50   0
   5   1   0 1726.64   20.18   0
  -6  -1   0  665.14   12.19   0
   6   1   0  690.51   12.97   0
  -7  -1   0   43.68    5.44   0
   7   1   0   44.87    5.51   0
  -8  -1   0   31.36    4.77   0
   8   1   0   26.84    4.69   0
  -9  -1   0   45.55    4.39   0
   9   1   0   44.99    4.42   0
 -10  -1   0    1.16    3.55   0
  10   1   0    3.99    3.57   0
  11   1   0  150.82    4.66   0
  12   1   0    4.51    3.02   0
  13   1   0   -0.44    2.77   0
  14   1   0   27.87    2.76   0
  15   1   0   -0.25    2.37   0
  16  -1   0    1.99    2.16   0
  16   1   0    3.55    2.12   0
  17   1   0    5.44    1.93   0
  17  -1   0    6.67    2.20   0
  18   1   0    7.06    1.98   0
  18  -1   0    9.68    2.08   0
  19   1   0   -1.09    1.86   0
  19  -1   0    0.69    1.80   0
  20  -1   0    0.06    1.72   0
  20   1   0    0.72    1.62   0
  21   1   0    2.25    1.69   0
  21  -1   0    0.19    1.18   0
  22  -1   0    3.53    1.61   0
  22   1   0    3.32    1.55   0
  23   1   0    1.97    1.47   0
  23  -1   0   -0.99    1.43   0
  24   1   0    1.40    1.42   0
  24  -1   0   -1.05    1.46   0
  25  -1   0    2.55    1.44   0
  25   1   0    3.27    1.44   0
  26  -1   0    2.38    1.34   0
  26   1   0    0.32    1.34   0
  27  -1   0    0.36    1.31   0
  27   1   0    0.33    1.32   0
  28  -1   0   -0.96    1.30   0
  28   1   0   -1.01    1.29   0
   0  -2   0   52.31    6.33   0
   0   2   0   53.53    6.21   0
   1   2   0  121.09    7.08   0
  -1  -2   0  106.18    7.85   0
  -1   2   0  111.73    7.06   0
   1  -2   0  106.32    6.90   0
   2  -2   0  579.94   11.28   0
  -2   2   0  619.62   12.35   0
  -2  -2   0  571.13   11.50   0
   2   2   0  573.38   11.61   0
  -3  -2   0  165.94    7.96   0
   3  -2   0  169.08    7.17   0
  -3   2   0  183.61    7.40   0
   3   2   0  163.07    7.24   0
   4   2   0   76.78    5.56   0
  -4  -2   0   74.07    6.13   0
   4  -2   0   88.38    5.75   0
   5  -2   0    1.94    4.37   0
  -5  -2   0    3.88    4.14   0
   5   2   0    1.80    4.34   0
  -6  -2   0   37.43    5.26   0
   6  -2   0   44.54    4.59   0
   6   2   0   40.29    4.57   0
   7  -2   0   54.67    4.50   0
   7   2   0   58.09    5.36   0
  -7  -2   0   54.85    4.30   0
  -8  -2   0    0.87    3.25   0
   8  -2   0    3.95    3.57   0
   8   2   0    4.03    3.15   0
  -9  -2   0  132.83    4.36   0
   9  -2   0  154.53    4.85   0
   9   2   0  141.96    4.43   0
  10   2   0   47.74    2.99   0
 -10  -2   0   98.93    3.65   0
 -11  -2   0   -0.29    2.34   0
  11   2   0    1.28    3.02   0
  12   2   0    2.91    2.55   0
 -12  -2   0    3.01    2.21   0
  13   2   0   31.75    2.62   0
 -13  -2   0   32.73    3.10   0
 -14  -2   0    1.37    2.29   0
  14   2   0    4.02    2.26   0
 -15  -2   0    0.28    2.11   0
  15   2   0    2.33    2.21   0
  16   2   0    4.63    1.97   0
  17   2   0    2.49    1.77   0
  18   2   0    9.56    1.88   0
  19   2   0    1.92    1.81   0
  20   2   0    4.88    1.75   0
  20  -2   0    6.46    1.59   0
  21  -2   0    4.91    1.61   0
  21   2   0    4.45    1.48   0
  22   2   0    5.88    1.49   0
  22  -2   0    4.34    1.54   0
  23  -2   0    0.26    1.40   0
  23   2   0    0.16    1.49   0
  24   2   0   -1.55    1.43   0
  24  -2   0    0.63    1.38   0
  25  -2   0    2.45    1.42   0
  25   2   0    5.30    1.38   0
  26   2   0    1.66    1.34   0
  26  -2   0    0.70    1.33   0
  27  -2   0    1.17    1.32   0
  27   2   0    1.33    1.35   0
  28  -2   0    1.29    1.31   0
  28   2   0    0.46    1.29   0
  -1  -3   0  207.74    5.54   0
   1  -3   0  215.83    5.48   0
  -1   3   0  218.47    5.70   0
   1   3   0  211.70    5.61   0
  -2  -3   0   28.91    3.70   0
   2   3   0   30.13    3.79   0
  -2   3   0   31.15    4.29   0
   2  -3   0   31.92    3.60   0
  -3  -3   0  105.46    4.53   0
  -3   3   0  111.90    4.47   0
   3   3   0  107.33    5.14   0
   3  -3   0   99.31    4.28   0
   4   3   0   84.67    4.83   0
  -4  -3   0   83.97    4.80   0
  -4   3   0   96.56    4.16   0
   4  -3   0   79.34    4.01   0
  -5  -3   0    4.99    2.85   0
   5  -3   0    7.85    2.83   0
   5   3   0    9.43    3.89   0
  -6  -3   0   11.98    2.91   0
   6   3   0   24.48    3.82   0
   6  -3   0   27.02    2.93   0
  -7  -3   0   30.78    3.04   0
   7  -3   0   33.62    3.56   0
   7   3   0   31.63    3.05   0
   8  -3   0    4.36    2.61   0
   8   3   0    1.76    2.67   0
  -8  -3   0    1.44    2.56   0
   9   3   0    3.45    2.55   0
   9  -3   0    4.05    2.52   0
  -9  -3   0    1.20    2.50   0
  10  -3   0    3.01    2.50   0
 -10  -3   0    1.33    2.28   0
  10   3   0    1.09    2.39   0
  11   3   0    2.41    2.88   0
 -11  -3   0   -0.86    2.22   0
  11  -3   0   -0.04    2.47   0
 -12  -3   0    1.36    2.12   0
  12   3   0    0.45    2.23   0
  12  -3   0    1.22    2.28   0
  13   3   0    2.68    2.18   0
  13  -3   0    0.31    2.58   0
 -13  -3   0    0.92    2.05   0
  14  -3   0    7.96    2.05   0
 -14  -3   0    9.15    2.12   0
  14   3   0    5.44    2.08   0
  15   3   0    6.36    2.01   0
  15  -3   0    7.43    1.99   0
 -15  -3   0    4.36    1.90   0
  16   3   0    8.14    1.92   0
  16  -3   0   18.98    2.04   0
 -16  -3   0   12.19    1.83   0
  17   3   0    0.20    1.62   0
  17  -3   0    3.95    1.85   0
 -17  -3   0    5.90    1.63   0
  18  -3   0   15.52    1.89   0
  18   3   0   13.24    1.66   0
  19  -3   0    0.40    1.71   0
  19   3   0   -0.60    1.67   0
  20   3   0    4.78    1.59   0
  20  -3   0    6.58    1.75   0
  21  -3   0    3.90    1.60   0
  21   3   0    2.02    1.49   0
  22   3   0    1.59    1.44   0
  22  -3   0    1.88    1.58   0
  23  -3   0    0.49    1.54   0
  23   3   0    1.19    1.41   0
  23  -3   0    1.53    1.00   0
  24   3   0   -0.12    1.31   0
  24  -3   0    1.34    1.50   0
  24  -3   0   -0.14    1.37   0
  25  -3   0    0.20    1.49   0
  25   3   0    1.91    1.39   0
  25  -3   0   -0.40    0.93   0
  26  -3   0    1.13    1.31   0
  26   3   0   -0.07    1.32   0
  26  -3   0    1.41    1.46   0
   0  -4   0  154.63    4.17   0
   0   4   0  167.28    4.34   0
   1   4   0    4.06    2.42   0
  -1  -4   0    1.09    2.42   0
   1  -4   0    4.72    2.84   0
  -1   4   0    4.07    2.49   0
   2   4   0   83.99    3.27   0
   2  -4   0   80.62    3.15   0
  -2  -4   0   78.45    3.70   0
  -2   4   0   86.59    3.75   0
   3   4   0   79.84    3.68   0
  -3   4   0   84.24    3.25   0
   3  -4   0   76.60    3.06   0
  -3  -4   0   76.95    3.18   0
   4   4   0   20.20    3.11   0
  -4   4   0   22.39    2.59   0
  -4  -4   0   21.89    2.60   0
   4  -4   0   18.20    2.49   0
   5   4   0   61.62    2.90   0
   5  -4   0   65.80    2.91   0
  -5  -4   0   57.32    2.91   0
  -6  -4   0   -0.73    2.07   0
   6   4   0    0.07    2.20   0
   6  -4   0   -0.88    2.82   0
   7  -4   0  135.15    3.30   0
  -7  -4   0  110.00    3.05   0
   7   4   0  122.64    3.31   0
   8   4   0    4.21    2.11   0
   8  -4   0    4.95    2.64   0
  -8  -4   0    1.39    2.01   0
  -9  -4   0   33.39    2.56   0
   9  -4   0   33.19    2.43   0
   9   4   0   36.22    2.32   0
  10  -4   0   11.93    2.12   0
  10   4   0    9.96    2.52   0
 -10  -4   0   11.67    2.04   0
  11   4   0   72.81    2.59   0
 -11  -4   0   69.20    2.47   0
  11  -4   0   79.88    2.68   0
  12   4   0    0.72    1.88   0
 -12  -4   0    1.62    1.76   0
  12  -4   0    3.15    1.99   0
 -13  -4   0   27.55    2.29   0
  13   4   0   31.74    2.11   0
  13  -4   0   32.64    2.19   0
  14  -4   0    8.87    1.90   0
 -14  -4   0    7.63    1.65   0
  14   4   0   11.57    1.85   0
 -15  -4   0    4.39    1.67   0
  15   4   0    4.15    2.09   0
  15  -4   0    4.63    1.70   0
 -16  -4   0    2.32    1.54   0
  16   4   0    3.39    1.68   0
  16  -4   0    2.45    1.60   0
  17  -4   0    0.16    1.59   0
 -17  -4   0    0.90    1.53   0
  17   4   0    1.55    1.60   0
  18  -4   0    5.84    1.65   0
 -18  -4   0    5.46    1.81   0
  18   4   0    5.66    1.92   0
  19   4   0   -0.03    1.51   0
  19  -4   0   -0.85    1.50   0
 -19  -4   0    0.33    1.42   0
  20  -4   0    0.87    1.46   0
  20   4   0    1.59    1.52   0
  21   4   0   -0.14    1.47   0
  21  -4   0   -0.48    1.43   0
  22  -4   0   -1.16    1.79   0
  22   4   0    0.12    1.44   0
  23  -4   0    1.24    1.45   0
  23   4   0   -0.24    1.45   0
  24   4   0   -0.50    1.37   0
  24  -4   0   -0.37    1.36   0
  -1  -5   0   -0.87    1.77   0
  -1   5   0   -0.94    1.92   0
   1  -5   0    0.55    2.31   0
   1   5   0    1.40    1.84   0
   2   5   0   12.47    2.11   0
   2  -5   0   12.48    2.48   0
  -2  -5   0   11.48    2.44   0
  -2   5   0   13.36    2.53   0
  -3  -5   0    6.01    1.92   0
  -3   5   0    7.01    2.05   0
   3  -5   0    6.29    2.32   0
   3   5   0    6.40    2.38   0
   4   5   0    2.21    2.03   0
  -4   5   0    4.23    2.35   0
  -4  -5   0    4.54    1.94   0
   4  -5   0    3.99    1.86   0
   5  -5   0    4.12    2.25   0
  -5  -5   0    2.13    2.30   0
   5   5   0    4.13    1.95   0
   6  -5   0    2.53    2.20   0
   6   5   0    2.08    2.33   0
  -6  -5   0    3.00    2.09   0
  -7  -5   0    1.24    1.77   0
   7  -5   0    2.82    1.79   0
   7   5   0    0.94    1.93   0
   8  -5   0    0.26    1.68   0
  -8  -5   0    2.65    1.98   0
   8   5   0    0.34    1.83   0
   9   5   0    5.20    1.80   0
   9  -5   0    3.75    2.17   0
  -9  -5   0    6.32    1.98   0
  10  -5   0    1.98    1.67   0
 -10  -5   0    2.71    1.64   0
  10   5   0    2.96    1.86   0
 -11  -5   0    4.51    2.01   0
  11  -5   0    4.55    1.61   0
  11   5   0    4.57    2.12   0
  12  -5   0    2.70    1.82   0
 -12  -5   0    1.19    1.88   0
  12   5   0    0.52    1.63   0
  13   5   0   -0.15    1.94   0
  13  -5   0    2.40    1.65   0
 -13  -5   0    1.81    1.47   0
 -14  -5   0   -0.08    1.45   0
  14  -5   0    2.45    1.62   0
  14   5   0    3.50    1.89   0
 -15  -5   0    0.22    1.77   0
  15  -5   0    2.57    1.56   0
  15   5   0    1.05    1.55   0
  16   5   0    0.17    1.52   0
 -16  -5   0   -0.38    1.42   0
  16  -5   0    1.03    1.58   0
 -17  -5   0    0.52    1.39   0
  17  -5   0   -0.20    1.50   0
  17   5   0   -0.34    1.81   0
 -18  -5   0    1.74    1.33   0
  18   5   0   -0.36    1.40   0
  18  -5   0    1.19    1.81   0
  19  -5   0    0.78    1.40   0
  19   5   0    1.26    1.38   0
 -19  -5   0   -0.00    1.64   0
 -20  -5   0    0.34    1.30   0
  20  -5   0    1.74    1.42   0
  20   5   0    0.48    1.41   0
  21  -5   0   -0.61    1.44   0
  21   5   0   -0.36    1.48   0
  22  -5   0    0.01    1.44   0
  22   5   0   -0.54    1.68   0
   0   6   0   -0.05    1.63   0
   0  -6   0    0.57    1.59   0
  -1  -6   0   -0.13    1.93   0
   1   6   0    0.10    1.66   0
  -1   6   0   -1.46    1.62   0
   1  -6   0    1.62    1.61   0
  -2   6   0    3.97    2.07   0
  -2  -6   0    3.07    1.63   0
   2  -6   0    2.23    1.62   0
   2   6   0    3.49    1.67   0
   3   6   0    1.11    1.61   0
   3  -6   0    2.31    1.96   0
  -3   6   0    1.15    2.02   0
  -3  -6   0    2.51    1.59   0
   4  -6   0    2.01    1.93   0
  -4  -6   0    1.30    1.94   0
   4   6   0    2.80    1.64   0
  -5  -6   0    1.38    1.84   0
   5  -6   0    0.07    1.99   0
   5   6   0    0.81    1.66   0
   6  -6   0    4.07    1.93   0
  -6  -6   0    2.71    1.54   0
   6   6   0    3.22    1.61   0
   7  -6   0    3.73    1.60   0
  -7  -6   0    3.75    1.88   0
   7   6   0    4.66    1.57   0
  -8  -6   0    1.12    1.37   0
   8  -6   0    5.46    1.87   0
   8   6   0    0.97    1.50   0
   9   6   0    3.13    1.87   0
   9  -6   0    2.12    1.54   0
  -9  -6   0    3.40    1.88   0
  10  -6   0    0.17    1.57   0
 -10  -6   0   -0.35    1.35   0
  10   6   0   -0.39    1.63   0
  11   6   0    3.55    1.94   0
  11  -6   0    3.12    1.54   0
 -11  -6   0    2.68    1.49   0
  12   6   0    1.54    1.88   0
  12  -6   0   -0.09    1.53   0
 -12  -6   0    1.31    1.37   0
  13  -6   0    2.50    1.53   0
 -13  -6   0    0.89    1.38   0
  13   6   0    2.69    1.45   0
  14  -6   0    1.88    1.53   0
 -14  -6   0    0.88    1.44   0
  14   6   0    0.62    1.45   0
  15  -6   0    1.41    1.43   0
 -15  -6   0    2.15    1.61   0
  15   6   0   -0.53    1.76   0
  16   6   0    1.15    1.71   0
  16  -6   0   -1.07    1.50   0
 -16  -6   0    1.56    1.27   0
  17   6   0    0.08    1.45   0
 -17  -6   0    0.98    1.23   0
  17  -6   0    1.21    1.45   0
  18   6   0    1.21    1.73   0
 -18  -6   0    1.41    1.25   0
  18  -6   0   -0.62    1.45   0
  -1  -7   0    0.58    1.79   0
   1  -7   0    0.64    1.53   0
  -1   7   0    1.15    1.47   0
   1   7   0   -0.02    1.52   0
  -2  -7   0   -1.07    1.78   0
   2   7   0    1.26    1.83   0
   2  -7   0    1.67    1.53   0
   3   7   0    0.65    1.50   0
   3  -7   0    0.43    1.53   0
  -3  -7   0    0.31    1.44   0
  -4  -7   0    0.74    1.46   0
   4  -7   0    1.51    1.73   0
   4   7   0   -0.13    1.86   0
   5   7   0    1.05    1.54   0
   5  -7   0   -0.25    1.44   0
  -5  -7   0    1.34    1.67   0
   6   7   0   -0.33    1.78   0
  -6  -7   0    0.31    1.33   0
   6  -7   0    1.74    1.41   0
   7  -7   0    1.68    1.45   0
  -7  -7   0    0.48    1.35   0
   7   7   0    1.43    1.60   0
   8  -7   0    0.72    1.77   0
   8   7   0   -0.12    1.83   0
  -8  -7   0    0.02    1.29   0
   9  -7   0   -0.53    1.47   0
  -9  -7   0   -0.37    1.34   0
   9   7   0    0.31    1.81   0
  10   7   0    1.14    1.53   0
 -10  -7   0    0.60    1.40   0
  10  -7   0    0.71    1.44   0
 -11  -7   0    1.13    1.29   0
  11   7   0    0.18    1.48   0
  11  -7   0    0.49    1.46   0
  29  -1  -1    1.40    1.31   0
  28   1  -1    2.20    1.34   0
  28  -1  -1    0.15    1.35   0
  27  -1  -1    0.41    0.94   0
  27   1  -1    0.34    1.34   0
  26  -1  -1    1.51    1.36   0
  26   1  -1   -1.34    1.28   0
  25   1  -1    0.26    1.38   0
  25  -1  -1    1.67    1.36   0
  24   1  -1    5.18    1.46   0
  24  -1  -1    5.43    1.48   0
  23   1  -1   -1.02    1.52   0
  23  -1  -1    1.62    1.51   0
  22  -1  -1    0.41    1.64   0
  22   1  -1   -0.28    1.50   0
  21  -1  -1    2.20    1.57   0
  21   1  -1    0.70    1.57   0
  20   1  -1    3.54    1.78   0
  20  -1  -1    2.52    1.71   0
  19   1  -1   -0.36    1.79   0
  19  -1  -1    2.47    1.92   0
  18   1  -1    0.57    1.83   0
  18  -1  -1    1.17    1.92   0
  17  -1  -1    0.58    2.07   0
  17   1  -1   -0.92    1.90   0
  16   1  -1   20.76    2.29   0
  16  -1  -1   19.23    2.26   0
  15   1  -1    2.29    2.37   0
  15  -1  -1    4.80    2.22   0
  14  -1  -1  104.92    3.27   0
  14   1  -1  105.16    3.34   0
  13   1  -1    4.78    2.77   0
  13  -1  -1    5.47    2.69   0
  12   1  -1   52.40    3.46   0
 -12  -1   1   20.53    3.16   0
 -11  -1   1   31.23    3.61   0
  11   1  -1   27.02    3.53   0
 -10  -1   1  251.89    5.57   0
  10   1  -1  255.41    5.72   0
   9   1  -1    6.63    4.09   0
  -9  -1   1    2.99    3.97   0
   8   1  -1    0.30    4.35   0
  -8  -1   1    3.44    4.58   0
   7   1  -1   14.16    5.15   0
  -7  -1   1    8.28    4.98   0
  -6  -1   1   11.25    6.44   0
   6   1  -1   10.90    6.05   0
  -5  -1   1    3.64    7.01   0
   5   1  -1    3.86    7.00   0
  -4  -1   1  159.41    9.92   0
   4   1  -1  160.91   10.23   0
  -3  -1   1 9658.66   51.97   0
   3   1  -1 9999.99   54.28   0
   2  -1  -1  110.55   13.64   0
   2   1  -1  103.22   11.10   0
  -2  -1   1  110.13   11.30   0
   1  -1  -1   40.00   13.23   0
  -1  -1   1   41.39   12.31   0
   1   1  -1   44.74   10.40   0
  -1   1   1   42.60   13.32   0
   0  -1   1    4.67    9.82   0
   0   1  -1    4.22    9.96   0
   0   1   1    4.17   12.25   0
   0  -1  -1    4.91   12.12   0
  -1   1  -1  354.69   14.74   0
   1   1   1  349.94   20.74   0
   1  -1   1  375.76   14.80   0
  -1  -1  -1  361.39   20.89   0
  -2  -1  -1 2674.06   38.75   0
   2  -1   1 3010.50   32.02   0
  -2   1  -1 2987.56   31.90   0
   2   1   1 2785.66   40.77   0
   3  -1   1 2465.84   27.71   0
  -3  -1  -1 2141.61   29.62   0
   3   1   1 2161.31   29.97   0
  -3   1  -1 2604.00   27.49   0
  -4  -1  -1 1100.32   19.96   0
   4   1   1 1225.00   20.26   0
   4  -1   1 1289.68   18.74   0
   5   1   1   27.32    7.00   0
   5  -1   1   32.03    7.60   0
  -5  -1  -1   21.87    6.83   0
   6   1   1 2052.28   20.28   0
  -6  -1  -1 2054.17   20.20   0
  -7  -1  -1  576.79   10.22   0
   7   1   1  841.34   12.34   0
   8   1   1  254.11    6.90   0
  -8  -1  -1  271.96    6.94   0
   9   1   1   37.77    4.26   0
  10   1   1  157.90    5.01   0
  11   1   1   10.41    3.77   0
  12   1   1   45.54    3.70   0
  13   1   1   28.81    2.74   0
  14   1   1    2.51    2.39   0
  15   1   1    4.90    2.45   0
  16   1   1    2.46    2.17   0
  17  -1   1    3.43    1.97   0
  17   1   1    5.92    2.00   0
  18  -1   1    2.26    1.94   0
  18   1   1    0.98    1.84   0
  19   1   1    0.92    1.66   0
  19  -1   1    1.53    1.83   0
  20  -1   1    2.01    1.72   0
  20   1   1   -0.06    1.63   0
  21  -1   1   -0.16    1.56   0
  21   1   1    2.43    1.89   0
  22   1   1    0.11    1.50   0
  22  -1   1    1.30    1.56   0
  23   1   1    1.82    1.47   0
  23  -1   1    0.23    1.49   0
  24  -1   1    1.59    1.41   0
  24   1   1    1.94    1.48   0
  25  -1   1    2.93    1.42   0
  25   1   1   -0.20    1.72   0
  26   1   1    1.66    1.41   0
  26  -1   1    2.46    1.38   0
  27   1   1   -0.43    1.36   0
  27  -1   1   -0.82    1.33   0
  28   1   1    1.25    1.32   0
  28  -1   1    0.48    1.30   0
  28   2  -1   -0.53    1.28   0
  28  -2  -1    1.45    1.32   0
  27   2  -1   -0.27    1.31   0
  27  -2  -1   -0.71    1.34   0
  26   2  -1    0.31    1.37   0
  26  -2  -1    1.23    0.96   0
  25   2  -1    2.20    1.40   0
  25  -2  -1    1.60    1.39   0
  24  -2  -1    5.87    1.49   0
  24   2  -1    8.59    1.42   0
  23   2  -1    4.36    1.49   0
  23  -2  -1    4.64    1.54   0
  22   2  -1    2.41    1.57   0
  22  -2  -1    0.55    1.52   0
  21   2  -1    3.38    1.69   0
  21  -2  -1    1.47    1.54   0
  20   2  -1    2.92    1.64   0
  20  -2  -1    0.95    1.57   0
  19  -2  -1    4.38    1.69   0
  19   2  -1    1.28    1.81   0
  18   2  -1    5.22    1.95   0
  18  -2  -1    6.82    1.36   0
  17   2  -1    3.11    1.86   0
  16   2  -1   11.83    2.10   0
 -16  -2   1    8.11    2.02   0
 -15  -2   1    1.13    2.07   0
  15   2  -1    0.14    2.06   0
 -14  -2   1   10.81    2.32   0
  14   2  -1   15.34    2.83   0
 -13  -2   1    1.61    2.33   0
  13   2  -1    5.03    2.36   0
  12   2  -1   15.15    2.48   0
 -12  -2   1   12.34    3.11   0
 -11  -2   1   12.84    2.87   0
  11   2  -1   11.91    3.12   0
 -10  -2   1    3.76    2.86   0
  10   2  -1   -1.79    2.63   0
   9   2  -1    7.31    2.95   0
  -9  -2   1    6.36    3.02   0
  -8  -2   1    5.58    3.36   0
   8   2  -1    5.86    3.48   0
   7  -2  -1    5.57    4.78   0
   7   2  -1    2.51    3.84   0
  -7  -2   1    2.49    3.60   0
   6  -2  -1   72.68    5.17   0
  -6  -2   1   71.99    4.81   0
   6   2  -1   79.11    5.89   0
  -5  -2   1    2.35    4.14   0
   5  -2  -1    3.08    4.38   0
   5   2  -1    5.88    4.14   0
  -4  -2   1    0.85    4.63   0
   4   2  -1    2.59    4.53   0
   4  -2  -1    1.63    4.64   0
   3   2  -1   17.35    6.10   0
  -3  -2   1   18.50    5.11   0
   3  -2  -1   23.62    6.22   0
   2  -2  -1   85.70    7.11   0
   2   2  -1   86.79    7.17   0
  -2   2   1   88.45    7.57   0
  -2  -2   1   82.62    6.15   0
  -1  -2   1   57.12    5.90   0
  -1   2   1   62.66    7.39   0
   1   2  -1   56.64    6.04   0
   1  -2  -1   57.95    7.03   0
   0  -2  -1   15.15    6.43   0
   0   2   1   12.69    5.59   0
   0  -2   1   13.24    6.58   0
   0   2  -1   16.46    5.59   0
   1   2   1  217.76    9.47   0
   1  -2   1  210.31    7.69   0
  -1  -2  -1  191.95    8.33   0
  -1   2  -1  212.83    8.61   0
   2  -2   1  152.66    7.72   0
  -2  -2  -1  137.00    8.19   0
   2   2   1  131.77    8.24   0
  -2   2  -1  135.36    6.74   0
  -3   2  -1  510.71    9.64   0
   3  -2   1  532.41    9.77   0
   3   2   1  517.80   11.36   0
  -3  -2  -1  484.33   11.42   0
   4   2   1  585.63   11.65   0
  -4   2  -1  575.30    9.67   0
  -4  -2  -1  497.61   10.00   0
   4  -2   1  576.08    9.54   0
  -5  -2  -1   36.60    5.50   0
   5   2   1   41.49    4.98   0
   5  -2   1   46.41    4.91   0
   6  -2   1   46.04    4.66   0
  -6  -2  -1   46.95    4.53   0
   6   2   1   46.78    4.86   0
   7  -2   1  282.43    6.28   0
   7   2   1  247.39    6.29   0
  -7  -2  -1  219.49    6.53   0
   8   2   1  104.33    4.46   0
  -8  -2  -1  199.85    5.47   0
   8  -2   1  233.22    5.57   0
  -9  -2  -1   45.24    3.56   0
   9  -2   1   48.54    3.85   0
   9   2   1   48.03    4.20   0
 -10  -2  -1    1.34    2.61   0
  10   2   1   -1.21    2.64   0
  10  -2   1    2.25    3.16   0
  11  -2   1   48.25    3.37   0
  11   2   1   40.73    3.52   0
 -11  -2  -1   37.28    2.66   0
 -12  -2  -1   16.41    2.48   0
  12   2   1   24.71    2.66   0
  13   2   1   12.07    2.42   0
 -13  -2  -1   12.72    2.40   0
  14   2   1   18.50    2.40   0
  15   2   1    0.53    2.06   0
  16   2   1    2.13    2.03   0
  17   2   1    0.53    1.89   0
  18   2   1    5.07    1.79   0
  19   2   1    2.50    1.75   0
  20   2   1    0.91    1.63   0
  21  -2   1    2.33    1.54   0
  21   2   1    0.94    1.92   0
  22  -2   1    0.96    1.52   0
  22   2   1    1.41    1.53   0
  23  -2   1   -1.09    1.40   0
  23   2   1   -0.16    1.47   0
  24   2   1    2.75    1.79   0
  24  -2   1    1.58    1.44   0
  25  -2   1    1.81    1.42   0
  25   2   1    0.86    1.37   0
  26   2   1    0.19    1.60   0
  26  -2   1    0.25    1.35   0
  27  -2   1   -0.39    1.32   0
  27   2   1    0.05    1.32   0
  26   3  -1    1.22    1.38   0
  26  -3  -1    4.54    1.87   0
  26  -3  -1   -0.73    1.34   0
  25   3  -1    0.36    1.63   0
  25  -3  -1    2.29    1.32   0
  25  -3  -1    3.16    1.43   0
  24  -3  -1    1.45    1.36   0
  24   3  -1    1.01    1.36   0
  24  -3  -1    1.54    1.44   0
  23   3  -1   -0.16    1.76   0
  23  -3  -1   -0.45    1.40   0
  23  -3  -1    0.29    1.59   0
  22  -3  -1   -0.01    1.33   0
  22  -3  -1    1.07    1.87   0
  22   3  -1   -1.01    1.49   0
  21   3  -1   -0.68    1.45   0
  21  -3  -1    0.94    1.61   0
  20   3  -1    1.30    1.51   0
  20  -3  -1    0.28    1.67   0
 -19  -3   1    2.82    1.64   0
  19  -3  -1    2.28    2.15   0
  19   3  -1    7.14    1.68   0
  18  -3  -1   15.43    1.82   0
  18   3  -1    4.87    1.74   0
 -18  -3   1   12.39    1.79   0
  17  -3  -1    1.42    1.84   0
  17   3  -1    3.43    1.93   0
 -17  -3   1    2.21    1.68   0
  16   3  -1    4.83    1.99   0
  16  -3  -1    3.52    2.29   0
 -16  -3   1    3.87    1.86   0
  15  -3  -1    5.46    2.02   0
  15   3  -1    1.53    2.06   0
 -15  -3   1    3.98    1.94   0
  14   3  -1    3.46    2.09   0
 -14  -3   1    3.31    1.95   0
  14  -3  -1    4.64    2.08   0
  13   3  -1    3.65    2.18   0
  13  -3  -1    1.84    2.15   0
 -13  -3   1    1.50    2.01   0
  12   3  -1    1.97    2.25   0
  12  -3  -1    1.05    2.25   0
 -12  -3   1   -0.31    2.14   0
  11  -3  -1   32.64    3.20   0
 -11  -3   1   28.19    2.52   0
  11   3  -1   26.75    2.65   0
  10  -3  -1    2.34    2.46   0
 -10  -3   1    1.52    2.32   0
  10   3  -1    2.36    2.37   0
  -9  -3   1   45.36    2.89   0
   9   3  -1   45.14    2.95   0
   9  -3  -1   48.39    3.02   0
  -8  -3   1   29.26    2.76   0
   8  -3  -1   32.49    2.91   0
   8   3  -1   31.36    2.78   0
  -7  -3   1   90.09    3.46   0
   7  -3  -1  102.31    3.78   0
   7   3  -1   91.41    3.74   0
  -6  -3   1   69.31    3.45   0
   6   3  -1   70.39    4.12   0
   6  -3  -1   76.02    3.68   0
   5   3  -1  130.07    4.23   0
   5  -3  -1  142.17    5.03   0
  -5  -3   1  127.32    4.86   0
   4  -3  -1   23.87    3.43   0
  -4  -3   1   21.69    3.29   0
   4   3  -1   21.76    3.94   0
  -3  -3   1  197.48    5.48   0
   3  -3  -1  208.33    5.95   0
  -3   3   1  202.98    6.04   0
   3   3  -1  182.70    5.00   0
   2  -3  -1    2.61    3.34   0
   2   3  -1    3.16    3.30   0
  -2   3   1   -0.91    4.10   0
  -2  -3   1   -1.39    3.06   0
  -1  -3   1  703.37    8.46   0
   1  -3  -1  696.90    9.20   0
   1   3  -1  730.47    9.01   0
  -1   3   1  746.83   10.04   0
   0   3  -1  237.25    5.62   0
   0  -3  -1  238.54    6.67   0
   0   3   1  239.58    6.10   0
   0  -3   1  241.67    6.01   0
   1  -3   1  118.91    4.46   0
   1   3   1  121.14    4.97   0
  -1   3  -1  114.71    4.53   0
  -1  -3  -1  114.61    5.44   0
  -2   3  -1  262.58    6.07   0
   2   3   1  261.87    6.78   0
  -2  -3  -1  252.10    6.68   0
   2  -3   1  250.13    5.42   0
   3  -3   1   35.51    3.39   0
  -3  -3  -1   31.92    4.39   0
  -3   3  -1   39.71    3.39   0
   3   3   1   34.90    4.44   0
   4  -3   1   35.54    3.18   0
   4   3   1   36.49    4.32   0
  -4  -3  -1   36.55    4.37   0
  -4   3  -1   42.68    3.99   0
   5  -3   1   34.06    3.09   0
  -5   3  -1   36.95    3.58   0
   5   3   1   31.17    4.04   0
  -5  -3  -1   30.48    4.00   0
  -6  -3  -1   23.64    3.64   0
   6  -3   1   30.13    3.16   0
   6   3   1   29.46    3.84   0
  -7  -3  -1    8.74    2.78   0
   7   3   1    5.35    3.35   0
   7  -3   1    4.83    2.63   0
   8  -3   1   28.34    2.98   0
  -8  -3  -1   23.09    2.79   0
   8   3   1   28.21    2.86   0
   9  -3   1    3.69    2.58   0
  -9  -3  -1    1.62    2.55   0
   9   3   1    3.14    3.28   0
  10   3   1    6.42    2.98   0
 -10  -3  -1    8.23    2.57   0
  10  -3   1    5.68    2.48   0
  11  -3   1    5.29    2.50   0
 -11  -3  -1    5.99    2.65   0
  11   3   1    6.03    2.85   0
  12  -3   1    4.59    2.26   0
 -12  -3  -1    3.47    2.48   0
  12   3   1    5.24    2.69   0
 -13  -3  -1   11.69    2.49   0
  13  -3   1   17.12    2.16   0
  13   3   1   14.60    2.65   0
  14   3   1    7.64    2.05   0
 -14  -3  -1    4.73    2.00   0
  14  -3   1    6.49    2.05   0
  15   3   1   21.87    1.99   0
  15  -3   1   25.25    2.26   0
 -15  -3  -1   21.30    2.39   0
  16   3   1   -1.10    1.74   0
  16  -3   1    0.41    1.96   0
 -16  -3  -1    0.91    1.70   0
  17  -3   1    7.85    1.93   0
  17   3   1    5.76    1.73   0
  18   3   1    2.60    1.59   0
  18  -3   1   -0.06    1.75   0
  19   3   1    5.99    1.72   0
  19  -3   1    4.48    1.82   0
  20  -3   1    2.89    1.70   0
  20   3   1    2.20    1.48   0
  21  -3   1    2.26    1.59   0
  21   3   1    0.44    1.43   0
  22   3   1    0.30    1.43   0
  22  -3   1    2.35    1.55   0
  23   3   1    0.74    1.41   0
  23  -3   1    1.34    1.60   0
  24  -3   1    1.65    1.31   0
  24   3   1    0.99    1.36   0
  24  -3   1   -1.20    1.50   0
  25   3   1    1.14    1.40   0
  25  -3   1    0.29    1.47   0
  25  -3   1    2.27    1.28   0
  26   3   1    0.65    1.28   0
  26  -3   1    0.79    1.32   0
  26  -3   1    1.31    1.48   0
  25   4  -1    0.52    1.42   0
  25  -4  -1    1.00    1.44   0
  24   4  -1    0.19    1.48   0
  24  -4  -1    0.74    1.28   0
  24  -4  -1    1.74    1.41   0
  23  -4  -1    2.70    1.46   0
  23  -4  -1   -0.59    1.31   0
  23   4  -1    2.11    1.44   0
  22  -4  -1    0.73    1.54   0
  22   4  -1   -0.45    1.47   0
  21  -4  -1    0.26    1.50   0
  21   4  -1    1.74    1.46   0
 -21  -4   1   -0.06    1.39   0
  20   4  -1   -0.28    1.51   0
 -20  -4   1    1.04    1.45   0
  20  -4  -1   -1.35    1.52   0
  19   4  -1    2.13    1.57   0
  19  -4  -1    1.43    1.59   0
 -19  -4   1   -0.64    1.35   0
 -18  -4   1    1.67    1.82   0
  18   4  -1   -0.19    1.58   0
  18  -4  -1   -0.12    1.58   0
  17   4  -1    3.55    1.68   0
 -17  -4   1    3.20    1.49   0
  17  -4  -1    3.36    1.66   0
  16  -4  -1   -1.58    2.08   0
  16   4  -1    0.39    1.59   0
 -16  -4   1    1.10    1.86   0
 -15  -4   1    3.71    1.65   0
  15  -4  -1    6.40    1.81   0
  15   4  -1    4.44    2.03   0
  14   4  -1    7.51    1.78   0
 -14  -4   1    7.05    1.71   0
  14  -4  -1    6.19    2.43   0
  13   4  -1    3.76    1.84   0
 -13  -4   1    3.50    1.71   0
  13  -4  -1    4.48    1.94   0
  12  -4  -1    1.20    1.88   0
  12   4  -1    0.80    1.90   0
 -12  -4   1    1.87    1.79   0
 -11  -4   1    2.72    1.86   0
  11  -4  -1    2.93    2.12   0
  11   4  -1    2.84    1.98   0
  10  -4  -1    1.08    2.06   0
 -10  -4   1    1.34    2.01   0
  10   4  -1    2.11    2.08   0
   9   4  -1    6.41    2.21   0
   9  -4  -1    4.77    2.19   0
  -9  -4   1    3.32    2.02   0
   8  -4  -1    1.39    2.20   0
  -8  -4   1    0.77    2.01   0
   8   4  -1    2.35    2.58   0
   7   4  -1   43.74    2.64   0
  -7  -4   1   20.23    2.34   0
   7  -4  -1   48.69    2.67   0
   6  -4  -1    2.22    2.27   0
  -6  -4   1    2.84    2.28   0
   6   4  -1    3.07    2.25   0
  -5  -4   1    3.32    2.27   0
   5  -4  -1    3.29    2.33   0
   5   4  -1    2.51    2.28   0
   4   4  -1    1.77    2.33   0
  -4  -4   1    0.72    2.31   0
   4  -4  -1    0.92    2.29   0
  -3   4   1   56.05    3.08   0
  -3  -4   1   48.55    2.85   0
   3  -4  -1   51.17    3.34   0
   3   4  -1   52.11    2.92   0
   2   4  -1   30.58    3.15   0
  -2   4   1   29.38    2.82   0
  -2  -4   1   28.31    2.61   0
   2  -4  -1   33.44    3.25   0
   1  -4  -1   76.58    3.11   0
  -1  -4   1   71.24    3.07   0
   1   4  -1   71.35    3.08   0
  -1   4   1   73.28    3.16   0
   0  -4  -1    4.25    3.09   0
   0   4  -1    4.30    2.95   0
   0  -4   1    4.90    2.45   0
   0   4   1    4.02    3.08   0
  -1   4  -1   25.54    2.63   0
   1   4   1   24.65    3.30   0
   1  -4   1   24.35    3.00   0
  -1  -4  -1   23.31    3.28   0
  -2  -4  -1    9.16    3.09   0
   2  -4   1   13.08    2.42   0
   2   4   1   10.06    3.16   0
  -2   4  -1   14.67    2.56   0
   3   4   1   73.59    3.18   0
   3  -4   1   78.39    3.04   0
  -3   4  -1   82.20    3.17   0
  -3  -4  -1   73.64    3.56   0
   4  -4   1    3.29    2.31   0
   4   4   1    3.22    2.36   0
  -4  -4  -1    5.33    2.33   0
  -4   4  -1    4.65    2.53   0
  -5   4  -1   36.49    2.73   0
   5  -4   1   35.56    2.59   0
   5   4   1   35.26    2.68   0
  -5  -4  -1   34.83    2.92   0
   6   4   1   84.33    3.52   0
   6  -4   1   84.28    3.04   0
  -6  -4  -1   60.97    2.72   0
   7   4   1    0.10    2.12   0
  -7  -4  -1    0.03    2.43   0
   7  -4   1    1.36    2.27   0
  -8  -4  -1   53.35    2.52   0
   8   4   1   54.25    2.67   0
   8  -4   1   53.44    2.67   0
  -9  -4  -1    3.23    2.40   0
   9   4   1    3.67    2.48   0
   9  -4   1    4.17    2.16   0
 -10  -4  -1   16.72    2.13   0
  10   4   1   18.43    2.22   0
  10  -4   1   20.61    2.17   0
 -11  -4  -1   16.48    1.94   0
  11   4   1   20.07    2.11   0
  11  -4   1   20.04    2.08   0
  12   4   1   23.15    2.45   0
 -12  -4  -1   18.67    1.92   0
  12  -4   1   20.43    2.07   0
  13  -4   1    7.20    1.99   0
  13   4   1    5.76    1.91   0
 -13  -4  -1    7.36    1.77   0
  14   4   1    0.93    1.71   0
 -14  -4  -1    0.37    1.61   0
  14  -4   1    0.96    1.73   0
 -15  -4  -1    3.01    1.52   0
  15  -4   1    4.23    1.68   0
  15   4   1    3.16    2.06   0
  16   4   1    1.16    1.59   0
 -16  -4  -1   -0.16    1.51   0
  16  -4   1    2.10    1.65   0
  17  -4   1   -0.33    1.65   0
 -17  -4  -1    1.24    1.49   0
  17   4   1    2.06    1.66   0
  18   4   1    1.81    1.87   0
 -18  -4  -1   -0.59    1.47   0
  18  -4   1    1.02    1.55   0
  19   4   1    1.01    1.49   0
  19  -4   1   -1.32    1.55   0
  20   4   1    2.10    1.42   0
  20  -4   1   -0.06    1.52   0
  21   4   1    0.09    1.45   0
  21  -4   1    1.49    1.53   0
  22   4   1    0.67    1.44   0
  22  -4   1    0.62    1.50   0
  23   4   1    0.29    1.72   0
  23  -4   1    0.28    1.45   0
  24   4   1    0.68    1.42   0
  24  -4   1   -0.03    1.42   0
  22  -5  -1    1.18    1.43   0
 -22  -5   1    0.99    1.26   0
  22   5  -1    0.43    1.43   0
  21  -5  -1    5.48    1.51   0
 -21  -5   1    2.86    1.37   0
  21   5  -1    4.81    1.48   0
 -20  -5   1   -0.40    1.28   0
  20   5  -1   -0.76    1.39   0
  20  -5  -1    1.17    1.44   0
  19   5  -1   -0.17    1.43   0
 -19  -5   1   -0.11    1.59   0
  19  -5  -1    2.34    1.50   0
  18  -5  -1    0.90    1.54   0
 -18  -5   1    0.35    1.34   0
  18   5  -1    0.83    1.46   0
 -17  -5   1    0.72    1.65   0
  17  -5  -1   -0.92    1.60   0
  17   5  -1    1.61    1.45   0
 -16  -5   1    0.03    1.44   0
  16  -5  -1    0.15    1.54   0
  16   5  -1    0.94    1.87   0
 -15  -5   1    1.87    1.44   0
  15   5  -1    0.91    1.58   0
  15  -5  -1    0.23    1.62   0
  14   5  -1    0.91    1.66   0
 -14  -5   1   -0.05    1.81   0
  14  -5  -1    1.39    1.58   0
  13  -5  -1    0.91    1.63   0
 -13  -5   1    1.01    1.75   0
  13   5  -1    1.32    1.68   0
  12   5  -1    1.14    1.65   0
 -12  -5   1    3.16    1.84   0
  12  -5  -1    2.07    1.66   0
 -11  -5   1    1.68    1.55   0
  11   5  -1    2.25    2.09   0
  11  -5  -1    1.82    1.57   0
 -10  -5   1    8.72    1.69   0
  10  -5  -1    9.50    1.75   0
  10   5  -1    8.04    1.72   0
   9  -5  -1   -0.93    1.99   0
   9   5  -1   -1.58    2.10   0
  -9  -5   1    0.83    1.91   0
  -8  -5   1    0.98    1.56   0
   8   5  -1    1.83    2.14   0
   8  -5  -1    3.22    1.72   0
   7   5  -1    0.96    2.23   0
  -7  -5   1   -0.42    1.72   0
   7  -5  -1    1.75    1.83   0
   6  -5  -1    6.88    1.86   0
  -6  -5   1    6.29    1.88   0
   6   5  -1    8.17    1.96   0
   5   5  -1    0.29    1.87   0
   5  -5  -1    1.74    1.89   0
  -5  -5   1   -0.59    1.81   0
   4  -5  -1    3.71    1.87   0
  -4  -5   1    2.66    1.90   0
   4   5  -1    5.15    2.30   0
  -3   5   1    1.33    1.94   0
   3  -5  -1    2.33    1.93   0
   3   5  -1    1.75    1.87   0
  -3  -5   1    2.48    1.92   0
   2  -5  -1    3.87    1.87   0
   2   5  -1    2.51    2.42   0
  -2   5   1    5.08    2.42   0
  -2  -5   1    4.18    1.90   0
   1  -5  -1   18.72    2.44   0
  -1   5   1   19.80    2.15   0
   1   5  -1   18.65    2.10   0
  -1  -5   1   21.68    2.08   0
   0   5   1    1.37    1.94   0
   0  -5   1    3.31    1.79   0
   0   5  -1    1.12    2.32   0
   0  -5  -1    0.90    1.84   0
  -1   5  -1    7.54    1.94   0
   1  -5   1    5.86    1.99   0
  -1  -5  -1    6.28    2.36   0
   1   5   1    7.84    2.49   0
  -2  -5  -1    6.86    2.39   0
   2   5   1    6.46    2.42   0
   2  -5   1    7.33    1.90   0
  -2   5  -1    5.01    2.02   0
  -3  -5  -1    1.02    1.86   0
   3  -5   1   -0.37    1.91   0
  -3   5  -1    3.10    1.92   0
   3   5   1    2.47    2.32   0
   4   5   1    9.58    2.45   0
   4  -5   1    9.28    1.92   0
  -4   5  -1    8.15    1.96   0
  -4  -5  -1    8.68    2.39   0
  -5  -5  -1    3.68    2.18   0
   5   5   1    2.99    2.35   0
   5  -5   1    1.51    1.82   0
  -5   5  -1    3.65    1.92   0
   6   5   1   -0.51    1.81   0
  -6  -5  -1   -0.27    1.68   0
   6  -5   1    0.11    1.75   0
  -7  -5  -1    1.13    1.75   0
   7   5   1   -0.66    1.83   0
   7  -5   1    2.90    2.26   0
  -8  -5  -1    6.61    1.76   0
   8  -5   1    9.30    1.91   0
   8   5   1    6.24    2.26   0
   9   5   1    3.75    2.18   0
   9  -5   1    1.73    1.96   0
  -9  -5  -1    2.59    1.68   0
 -10  -5  -1   11.73    2.01   0
  10   5   1   11.32    2.32   0
  10  -5   1    9.07    1.88   0
 -11  -5  -1    7.16    1.70   0
  11  -5   1   10.62    1.82   0
  11   5   1   11.53    2.15   0
  12  -5   1    1.51    1.65   0
 -12  -5  -1    1.32    1.88   0
  12   5   1    1.85    1.69   0
  13  -5   1    0.36    1.58   0
  13   5   1    2.80    1.91   0
 -13  -5  -1   -0.25    1.82   0
 -14  -5  -1    0.86    1.43   0
  14  -5   1    0.27    1.56   0
  14   5   1    1.25    1.84   0
 -15  -5  -1   -0.03    1.38   0
  15  -5   1    0.25    1.60   0
  15   5   1    0.29    1.93   0
  16  -5   1    1.83    1.54   0
  16   5   1    0.47    1.44   0
 -16  -5  -1   -0.44    1.68   0
  17   5   1    3.41    1.55   0
  17  -5   1    3.86    1.49   0
 -17  -5  -1    3.99    1.38   0
 -18  -5  -1    3.72    1.72   0
  18   5   1    2.47    1.52   0
  18  -5   1    1.02    1.53   0
  19  -5   1    2.28    1.45   0
  19   5   1    2.37    1.43   0
 -19  -5  -1    0.76    1.30   0
  20   5   1   -0.79    1.40   0
  20  -5   1    0.50    1.50   0
  21  -5   1    0.88    1.34   0
  21   5   1    0.60    1.43   0
  18   6  -1   -0.69    1.72   0
 -18  -6   1    1.11    1.30   0
  18  -6  -1    0.56    1.46   0
 -17  -6   1    2.84    1.29   0
  17  -6  -1    1.62    1.46   0
  17   6  -1    2.00    1.45   0
  16   6  -1    1.11    1.73   0
  16  -6  -1    0.24    1.54   0
 -16  -6   1    1.89    1.26   0
 -15  -6   1    0.50    1.61   0
  15   6  -1   -0.01    1.47   0
  15  -6  -1    1.18    1.52   0
  14   6  -1   -0.07    1.49   0
  14  -6  -1   -0.62    1.52   0
 -14  -6   1    0.42    1.31   0
  13   6  -1   -1.23    1.54   0
  13  -6  -1   -0.75    1.52   0
 -13  -6   1    0.31    1.37   0
  12  -6  -1    1.05    1.78   0
  12   6  -1   -0.30    1.49   0
 -12  -6   1   -0.95    1.31   0
 -11  -6   1    1.44    1.36   0
  11  -6  -1    1.67    1.84   0
  11   6  -1    0.26    1.45   0
  10   6  -1    2.01    1.53   0
  10  -6  -1    1.66    1.85   0
 -10  -6   1    1.22    1.37   0
  -9  -6   1    0.08    1.39   0
   9   6  -1    1.01    1.84   0
   9  -6  -1   -0.92    1.64   0
  -8  -6   1    1.25    1.74   0
   8  -6  -1    0.94    1.63   0
   8   6  -1    0.54    1.55   0
  -7  -6   1    0.33    1.38   0
   7   6  -1   -0.22    1.58   0
   7  -6  -1   -0.08    1.53   0
   6   6  -1    0.56    1.88   0
   6  -6  -1    0.73    1.94   0
  -6  -6   1    1.70    1.45   0
   5   6  -1    0.65    1.95   0
   5  -6  -1    0.26    1.91   0
  -5  -6   1    2.35    1.57   0
   4  -6  -1    1.56    1.63   0
   4   6  -1    1.39    1.60   0
  -4  -6   1    0.63    1.60   0
   3  -6  -1    1.67    1.62   0
  -3  -6   1    1.01    1.60   0
   3   6  -1    0.38    1.63   0
   2  -6  -1    1.91    1.96   0
  -2  -6   1   -1.19    1.58   0
  -2   6   1   -0.19    2.03   0
   2   6  -1    0.56    1.66   0
  -1  -6   1    1.96    1.64   0
   1   6  -1    3.25    1.68   0
   1  -6  -1    3.15    1.98   0
  -1   6   1    0.36    2.08   0
   0  -6  -1   -0.29    1.60   0
   0   6   1    0.60    2.03   0
   0   6  -1    0.56    1.72   0
   0  -6   1    0.50    1.58   0
  -1   6  -1    0.74    1.97   0
   1   6   1    2.91    2.08   0
  -1  -6  -1    0.58    1.61   0
   1  -6   1    1.10    2.00   0
  -2   6  -1    5.17    2.09   0
   2  -6   1    3.82    1.63   0
  -2  -6  -1    3.87    1.64   0
   2   6   1    6.83    1.71   0
   3   6   1    2.02    1.69   0
  -3  -6  -1    0.21    1.61   0
  -3   6  -1   -0.10    1.69   0
   3  -6   1    0.49    1.61   0
  -4   6  -1    0.25    1.63   0
   4   6   1    1.14    1.56   0
  -4  -6  -1   -0.16    1.56   0
   4  -6   1   -0.78    1.63   0
   5   6   1    0.95    2.05   0
  -5  -6  -1    0.68    1.53   0
   5  -6   1    1.70    1.94   0
  -6  -6  -1    0.12    1.44   0
   6   6   1    0.36    1.95   0
   6  -6   1    1.31    1.63   0
  -7  -6  -1    2.55    1.92   0
   7   6   1    2.60    1.98   0
   7  -6   1    1.51    1.59   0
  -8  -6  -1    0.03    1.51   0
   8  -6   1    2.54    1.55   0
   8   6   1   -0.06    2.04   0
   9   6   1    2.31    1.83   0
   9  -6   1    1.21    1.49   0
  -9  -6  -1    0.32    1.88   0
  10   6   1    0.20    1.62   0
  10  -6   1    0.09    1.48   0
 -10  -6  -1    1.14    1.47   0
  11   6   1    2.65    1.88   0
 -11  -6  -1    1.42    1.75   0
  11  -6   1    2.05    1.53   0
  12   6   1    0.08    1.45   0
 -12  -6  -1    0.58    1.65   0
  12  -6   1    0.37    1.49   0
  13  -6   1    1.45    1.40   0
 -13  -6  -1    0.34    1.63   0
  13   6   1   -0.86    1.81   0
  14   6   1    0.74    1.80   0
  14  -6   1   -0.76    1.42   0
 -14  -6  -1    0.04    1.38   0
  15   6   1    0.50    1.83   0
  15  -6   1    1.28    1.53   0
 -15  -6  -1    0.05    1.29   0
 -16  -6  -1    0.26    1.64   0
  16  -6   1   -0.08    1.37   0
  16   6   1    1.30    1.40   0
  17  -6   1    1.68    1.39   0
 -17  -6  -1    2.09    1.40   0
  17   6   1    1.08    1.81   0
  12  -7  -1   -0.04    1.41   0
 -12  -7   1    0.13    1.35   0
  11   7  -1    1.55    1.46   0
 -11  -7   1    1.25    1.66   0
  11  -7  -1    1.40    1.42   0
 -10  -7   1    1.42    1.61   0
  10  -7  -1    0.51    1.42   0
  10   7  -1   -0.53    1.42   0
   9   7  -1    1.93    1.57   0
   9  -7  -1   -0.56    1.45   0
  -9  -7   1    0.72    1.67   0
   8   7  -1    0.00    1.48   0
   8  -7  -1    0.76    1.71   0
  -8  -7   1    0.60    1.65   0
   7   7  -1    2.57    1.87   0
  -7  -7   1   -0.73    1.62   0
   7  -7  -1   -0.31    1.45   0
   6  -7  -1    0.80    1.79   0
  -6  -7   1    1.37    1.60   0
   6   7  -1   -0.51    1.47   0
   5  -7  -1    0.15    1.47   0
  -5  -7   1    0.04    1.62   0
   5   7  -1    0.60    1.49   0
   4  -7  -1    2.02    1.44   0
   4   7  -1    0.80    1.91   0
  -4  -7   1    0.25    1.86   0
   3  -7  -1    0.40    1.46   0
  -3  -7   1    0.16    1.49   0
   3   7  -1    0.20    1.59   0
  -2  -7   1    0.52    1.47   0
   2  -7  -1    0.68    1.41   0
   2   7  -1    0.11    1.96   0
   1  -7  -1    0.10    1.82   0
   1   7  -1    1.39    1.54   0
  -1  -7   1    1.18    1.45   0
   0  -7  -1    0.61    1.61   0
   0   7  -1    2.35    1.53   0
   0  -7   1    1.65    1.45   0
   0   7   1    3.49    1.67   0
   1  -7   1    0.60    1.44   0
   1   7   1   -0.17    1.89   0
  -1   7  -1    0.55    1.50   0
  -1  -7  -1    0.93    1.83   0
  -2   7  -1   -0.07    1.49   0
   2  -7   1    1.01    1.46   0
  -2  -7  -1    1.94    1.91   0
   2   7   1    1.17    1.61   0
   3  -7   1    0.40    1.80   0
   3   7   1    0.30    1.95   0
  -3  -7  -1   -0.19    1.43   0
   4  -7   1    1.75    1.49   0
  -4  -7  -1    2.78    1.70   0
   4   7   1    1.55    1.90   0
   5  -7   1    0.67    1.71   0
   5   7   1    1.27    1.51   0
  -5  -7  -1    0.01    1.33   0
   6  -7   1   -0.22    1.37   0
   6   7   1    2.32    1.83   0
  -6  -7  -1    1.40    1.75   0
   7   7   1    0.57    1.52   0
  -7  -7  -1    0.61    1.33   0
   7  -7   1    1.79    1.43   0
  -8  -7  -1   -0.08    1.43   0
   8  -7   1    1.52    1.71   0
   8   7   1    0.69    1.87   0
   9   7   1    0.20    1.50   0
  -9  -7  -1    1.11    1.55   0
   9  -7   1    0.48    1.75   0
  10  -7   1    0.55    1.73   0
  10   7   1    0.69    1.88   0
 -10  -7  -1    1.47    1.67   0
  11  -7   1    0.76    1.43   0
 -11  -7  -1    0.33    1.63   0
  11   7   1    0.02    1.78   0
  29   0  -2    1.44    1.33   0
  28   0  -2    2.47    1.31   0
  27   0  -2    0.35    1.36   0
  26   0  -2    1.75    1.42   0
  25   0  -2    3.95    1.43   0
  24   0  -2   -0.47    1.50   0
  23   0  -2    1.16    1.61   0
  22   0  -2    1.09    1.56   0
  21   0  -2    1.96    1.70   0
  20   0  -2    0.23    1.84   0
  19   0  -2   54.38    2.44   0
  18   0  -2   49.31    2.42   0
  17   0  -2   22.77    2.26   0
  16   0  -2    6.61    2.29   0
  15   0  -2  160.01    3.53   0
  14   0  -2   65.02    3.21   0
  13   0  -2   26.78    2.98   0
  12   0  -2    4.69    3.05   0
  11   0  -2  103.43    4.21   0
  10   0  -2    4.95    3.85   0
   9   0  -2    5.88    4.65   0
  -8   0   2   46.80    5.81   0
   8   0  -2   51.21    5.83   0
  -7   0   2  178.41    8.03   0
   7   0  -2  183.68    8.11   0
   6   0  -2   13.03    7.34   0
  -6   0   2    7.18    7.19   0
  -5   0   2   18.67    7.74   0
   5   0  -2   18.77    8.31   0
  -4   0   2  101.36   10.00   0
   4   0  -2  114.52   10.44   0
  -3   0   2 3440.94   36.54   0
   3   0  -2 3512.03   36.78   0
   2   0  -2   47.19   11.49   0
  -2   0   2   26.35   11.11   0
  -1   0   2   44.28   12.56   0
   1   0  -2   38.95   14.97   0
   0   0   2  538.02   25.28   0
   0   0  -2  568.00   24.43   0
   1   0   2 2145.28   40.94   0
  -1   0  -2 2121.13   40.31   0
   2   0   2  529.88   20.52   0
  13   0   2  125.98    3.64   0
  14   0   2   13.18    2.61   0
  15   0   2  114.81    3.12   0
  16   0   2    9.60    2.23   0
  17   0   2   21.25    2.09   0
  18   0   2    2.75    1.79   0
  19   0   2   13.85    1.89   0
  20   0   2    9.04    1.70   0
  21   0   2    5.74    1.63   0
  22   0   2    1.11    1.53   0
  23   0   2    1.28    1.45   0
  24   0   2    0.98    1.45   0
  25   0   2    2.80    1.34   0
  26   0   2    1.24    1.39   0
  27   0   2    1.58    1.33   0
  28   0   2   -1.24    1.35   0
  29  -1  -2   -1.42    1.30   0
  29   1  -2    1.13    1.26   0
  28   1  -2   -0.23    1.33   0
  28  -1  -2    1.33    1.31   0
  27  -1  -2   -0.70    1.36   0
  27   1  -2    1.21    1.29   0
  26   1  -2    0.80    1.40   0
  26  -1  -2    1.45    1.36   0
  25  -1  -2    1.96    1.41   0
  25   1  -2    3.85    1.03   0
  24   1  -2    4.35    1.46   0
  24  -1  -2    3.03    1.53   0
  23  -1  -2    4.75    1.56   0
  23   1  -2    3.18    1.06   0
  22   1  -2   -1.40    1.53   0
  22  -1  -2    0.35    1.58   0
  21   1  -2    3.87    1.68   0
  21  -1  -2    3.38    1.63   0
  20   1  -2   12.39    1.82   0
  20  -1  -2   11.31    1.86   0
  19   1  -2    2.90    1.94   0
  19  -1  -2    3.64    1.86   0
  18   1  -2    5.43    1.92   0
  18  -1  -2    4.79    1.99   0
  17  -1  -2    5.48    2.09   0
  17   1  -2    4.16    2.06   0
  16  -1  -2    0.14    2.21   0
  16   1  -2    0.16    2.03   0
  15   1  -2    9.14    2.38   0
  15  -1  -2    8.25    2.34   0
  14  -1  -2   34.21    2.75   0
 -14  -1   2   35.34    2.76   0
  14   1  -2   38.28    2.86   0
  13  -1  -2   39.68    3.12   0
 -13  -1   2   42.16    3.14   0
  13   1  -2   40.55    3.20   0
 -12  -1   2   19.02    3.07   0
  12   1  -2   17.60    3.07   0
  12  -1  -2   18.41    2.17   0
 -11  -1   2   13.50    3.36   0
  11  -1  -2   12.87    3.16   0
  11   1  -2   11.74    3.33   0
  10  -1  -2   61.97    4.08   0
 -10  -1   2   58.29    4.05   0
  10   1  -2   62.59    4.03   0
   9   1  -2   88.71    4.86   0
  -9  -1   2   83.69    4.80   0
   8   1  -2  111.47    5.47   0
  -8  -1   2   98.64    5.51   0
   7   1  -2   60.54    6.07   0
  -7  -1   2   59.77    6.00   0
   6   1  -2  236.23    8.35   0
  -6  -1   2  202.62    8.12   0
  -5  -1   2  256.51    9.48   0
   5   1  -2   22.09    7.27   0
  -4  -1   2    1.05    7.75   0
   4   1  -2    9.98    7.66   0
   3   1  -2  285.81   11.83   0
  -3  -1   2  274.11   11.52   0
  -2  -1   2  395.21   13.44   0
   2   1  -2  392.00   13.36   0
   1  -1  -2  465.84   23.00   0
   1   1  -2  429.22   14.25   0
  -1  -1   2  421.93   14.17   0
   0  -1   2  916.11   18.55   0
   0   1  -2  939.46   18.78   0
   0   1   2  981.77   40.06   0
   0  -1  -2  896.57   37.61   0
   1  -1   2 3293.12   31.48   0
  -1   1  -2 3316.67   32.05   0
  -1  -1  -2 3053.36   62.59   0
   1   1   2 3221.48   67.53   0
  -2   1  -2  136.86   10.09   0
   2   1   2  134.18   14.53   0
  -2  -1  -2  131.49   12.84   0
   2  -1   2  143.80   10.16   0
  -3   1  -2 4708.21   33.17   0
   3   1   2 4400.89   44.12   0
   3  -1   2 4833.15   33.88   0
  -3  -1  -2 3499.20   39.29   0
   4   1   2 3018.63   30.76   0
   4  -1   2 3858.88   28.37   0
  -4  -1  -2 3371.11   32.36   0
  -4   1  -2 3983.95   29.04   0
   5   1   2 2700.90   25.12   0
   5  -1   2 3227.94   24.25   0
   6   1   2  694.21   11.99   0
   6  -1   2  782.71   12.05   0
   7   1   2  440.39    8.86   0
   8   1   2  509.95    8.54   0
   9   1   2  234.25    6.43   0
  10   1   2  249.80    5.88   0
  11   1   2  391.84    5.79   0
  12   1   2   39.74    2.87   0
  13   1   2    2.96    2.55   0
  14   1   2    8.28    2.34   0
  15   1   2    2.52    2.16   0
  16   1   2   12.20    2.16   0
  17   1   2    2.23    2.06   0
  18   1   2    2.78    1.91   0
  19  -1   2    0.43    1.33   0
  19   1   2    1.17    1.75   0
  20  -1   2   -1.56    1.70   0
  20   1   2   -0.21    1.76   0
  21   1   2   -0.21    1.59   0
  21  -1   2   -0.39    1.58   0
  22  -1   2    1.82    1.57   0
  22   1   2    0.14    1.44   0
  23  -1   2    2.31    1.54   0
  23   1   2    2.39    1.47   0
  24  -1   2    0.24    1.41   0
  24   1   2    1.08    1.43   0
  25  -1   2   -1.08    1.37   0
  25   1   2   -0.12    1.34   0
  26  -1   2    1.10    1.36   0
  26   1   2    0.26    1.41   0
  27  -1   2    1.90    1.32   0
  27   1   2    0.51    1.35   0
  28  -1   2    0.14    1.30   0
  28   1   2    0.97    1.30   0
  28  -2  -2    0.24    1.33   0
  28   2  -2   -0.39    0.91   0
  27   2  -2    0.78    1.37   0
  27  -2  -2    0.09    1.34   0
  26  -2  -2   -1.05    1.38   0
  26   2  -2    0.62    1.39   0
  25   2  -2    0.62    1.35   0
  25  -2  -2    2.15    1.35   0
  24  -2  -2    8.37    1.44   0
  24   2  -2    6.39    1.48   0
  23  -2  -2   -0.55    1.47   0
  23   2  -2   -0.53    1.55   0
  22  -2  -2    1.66    1.54   0
  22   2  -2    1.86    1.43   0
  21  -2  -2   32.98    1.78   0
  21   2  -2   38.89    1.79   0
  20   2  -2   25.52    1.80   0
  20  -2  -2   21.55    1.78   0
  19  -2  -2   -0.90    1.78   0
  19   2  -2    2.35    1.77   0
  18  -2  -2   12.42    2.02   0
  18   2  -2   10.97    1.86   0
 -18  -2   2    9.15    1.89   0
 -17  -2   2    5.69    1.92   0
  17   2  -2   10.58    1.88   0
  17  -2  -2    6.03    1.89   0
  16   2  -2    3.62    1.95   0
 -16  -2   2    5.57    1.95   0
  15   2  -2   19.21    2.14   0
 -15  -2   2   19.51    2.26   0
 -14  -2   2   23.73    2.40   0
  14   2  -2   30.80    2.50   0
  13   2  -2   30.05    2.59   0
 -13  -2   2   32.95    2.66   0
 -12  -2   2    2.69    2.58   0
  12   2  -2    4.71    2.48   0
 -11  -2   2    1.28    2.79   0
  11   2  -2    1.07    2.70   0
 -10  -2   2   22.96    2.99   0
  10   2  -2    5.84    2.99   0
  -9  -2   2   53.99    3.66   0
   9   2  -2   59.06    3.86   0
  -8  -2   2    1.34    3.28   0
   8   2  -2    0.42    3.45   0
   7   2  -2  213.12    5.84   0
  -7  -2   2   40.58    4.19   0
   6   2  -2   48.56    4.46   0
  -6  -2   2   48.73    4.36   0
  -5  -2   2   86.15    5.21   0
   5  -2  -2   91.08    5.40   0
   5   2  -2   82.02    5.05   0
  -4  -2   2   14.26    4.63   0
   4   2  -2    9.93    4.41   0
   4  -2  -2   15.55    5.02   0
  -3  -2   2  109.16    6.01   0
   3   2  -2  108.91    5.97   0
   3  -2  -2  118.72    6.55   0
   2  -2  -2    4.09    4.88   0
   2   2  -2    4.49    5.01   0
  -2  -2   2    4.50    4.74   0
   1  -2  -2  464.15   12.40   0
  -1   2   2  514.73   13.09   0
   1   2  -2  456.14    9.50   0
  -1  -2   2  462.52    9.42   0
   0  -2   2  228.00    7.53   0
   0   2   2  217.90    9.95   0
   0   2  -2  214.46    7.38   0
   0  -2  -2  203.99    9.80   0
  -1   2  -2   45.26    5.47   0
   1  -2   2   44.68    5.47   0
  -1  -2  -2   42.33    7.01   0
   1   2   2   49.28    7.20   0
   2  -2   2  130.32    6.11   0
   2   2   2  119.41    8.21   0
  -2   2  -2  130.02    6.40   0
  -2  -2  -2  119.38    8.28   0
   3   2   2  175.38    8.64   0
  -3  -2  -2  161.33    8.16   0
  -3   2  -2  188.47    6.71   0
   3  -2   2  158.96    6.35   0
  -4   2  -2  185.36    6.37   0
  -4  -2  -2  174.60    7.11   0
   4  -2   2  189.73    6.25   0
   4   2   2  187.08    8.30   0
  -5   2  -2  166.54    5.90   0
  -5  -2  -2  132.79    6.65   0
   5   2   2  153.31    7.28   0
   5  -2   2  144.88    5.64   0
   6  -2   2  477.92    7.61   0
   6   2   2  469.23    9.05   0
  -6  -2  -2  396.76    8.52   0
   7   2   2   81.42    5.24   0
  -7  -2  -2   77.18    5.25   0
   7  -2   2   83.45    4.39   0
   8   2   2    6.56    3.39   0
  -8  -2  -2    8.92    3.46   0
   8  -2   2    9.35    3.44   0
   9  -2   2   83.02    3.94   0
  -9  -2  -2   75.02    4.31   0
   9   2   2   69.43    3.81   0
 -10  -2  -2  329.47    5.48   0
  10  -2   2  397.16    5.61   0
  10   2   2  344.79    5.59   0
  11  -2   2   83.58    3.52   0
  11   2   2   71.74    3.68   0
  12   2   2    6.98    2.46   0
  12  -2   2    6.91    2.64   0
  13  -2   2   27.55    2.72   0
  13   2   2   26.47    2.91   0
  14   2   2   11.93    2.29   0
  14  -2   2   10.98    2.41   0
  15   2   2   11.37    2.62   0
  15  -2   2   13.49    2.86   0
  16  -2   2   17.02    2.22   0
  16   2   2   15.39    2.10   0
  17   2   2   33.75    2.09   0
  18   2   2    2.08    1.70   0
  19   2   2    4.72    1.78   0
  20   2   2    1.96    1.94   0
  21   2   2    0.94    1.48   0
  22   2   2   -0.68    1.53   0
  22  -2   2   -0.39    1.02   0
  23   2   2    0.95    1.50   0
  23  -2   2    1.46    1.39   0
  24  -2   2    2.69    1.42   0
  24   2   2   -0.47    1.45   0
  24  -2   2    1.98    1.59   0
  25   2   2    0.31    1.30   0
  25  -2   2    0.42    1.34   0
  25  -2   2    0.20    1.50   0
  26   2   2    0.53    1.36   0
  26  -2   2   -0.40    1.31   0
  26  -2   2    2.64    1.49   0
  27  -2   2    0.79    1.51   0
  27   2   2    1.23    1.33   0
  27  -2   2    1.62    1.33   0
  27   3  -2    0.43    1.28   0
  27  -3  -2   -0.23    1.30   0
  27  -3  -2    1.73    1.45   0
  26  -3  -2   -0.02    1.30   0
  26   3  -2    1.41    1.33   0
  25   3  -2   -0.05    1.35   0
  25  -3  -2    0.30    1.30   0
  24  -3  -2    2.51    1.36   0
  24   3  -2   -1.65    1.38   0
  23  -3  -2   -0.22    0.94   0
  23   3  -2    2.05    1.45   0
  22   3  -2    1.91    1.46   0
  22  -3  -2    0.05    1.39   0
  21  -3  -2    1.73    1.41   0
  21   3  -2    2.01    1.46   0
  20  -3  -2    3.46    1.49   0
 -20  -3   2    1.72    1.62   0
  20   3  -2    2.08    1.58   0
 -19  -3   2    4.01    1.66   0
  19   3  -2    6.41    1.81   0
  18   3  -2    0.56    1.82   0
 -18  -3   2   -0.41    1.68   0
 -17  -3   2   31.45    1.90   0
  17   3  -2   32.01    2.14   0
 -16  -3   2   25.53    2.36   0
  16   3  -2   30.25    2.13   0
  15  -3  -2   31.96    2.25   0
  15   3  -2   26.71    2.21   0
 -15  -3   2   25.66    2.01   0
  14  -3  -2    0.48    2.02   0
 -14  -3   2    0.58    1.96   0
  14   3  -2    3.10    2.51   0
  13  -3  -2   27.32    2.40   0
 -13  -3   2   24.23    2.27   0
  13   3  -2   27.31    2.41   0
  12  -3  -2    1.08    2.81   0
 -12  -3   2    1.66    2.16   0
  12   3  -2    0.24    2.19   0
 -11  -3   2    8.35    2.35   0
  11   3  -2    4.69    2.39   0
  11  -3  -2    4.41    2.49   0
  10  -3  -2    2.38    3.08   0
 -10  -3   2    2.53    2.32   0
  10   3  -2    2.39    2.36   0
   9   3  -2    6.34    2.61   0
   9  -3  -2    4.41    2.49   0
  -9  -3   2    4.65    2.39   0
   8  -3  -2   20.76    2.76   0
  -8  -3   2    4.99    2.51   0
   8   3  -2   18.38    2.59   0
   7   3  -2    1.87    2.79   0
   7  -3  -2    1.78    2.73   0
  -7  -3   2    1.53    2.48   0
   6   3  -2   -0.59    2.58   0
   6  -3  -2   -0.25    2.81   0
  -6  -3   2    2.41    2.48   0
   5  -3  -2   87.44    4.15   0
   5   3  -2   87.67    3.70   0
  -5  -3   2   96.40    3.74   0
  -4  -3   2   33.16    3.86   0
   4   3  -2   29.33    3.24   0
   4  -3  -2   35.80    3.65   0
   3  -3  -2   32.83    3.66   0
  -3  -3   2   28.17    3.27   0
   3   3  -2   29.94    3.26   0
  -2   3   2   45.93    4.16   0
  -2  -3   2   43.42    3.39   0
   2   3  -2   45.20    3.50   0
   2  -3  -2   43.14    4.66   0
   1   3  -2    1.85    3.79   0
  -1  -3   2    2.91    3.07   0
   1  -3  -2   -0.93    4.21   0
  -1   3   2    0.48    4.27   0
   0  -3   2   25.41    3.48   0
   0  -3  -2   22.79    3.82   0
   0   3   2   25.20    4.62   0
   0   3  -2   23.78    3.32   0
   1  -3   2  202.07    5.05   0
  -1   3  -2  216.94    5.29   0
  -1  -3  -2  217.26    6.60   0
   1   3   2  222.99    6.78   0
   2   3   2   94.26    5.39   0
  -2  -3  -2   88.78    5.14   0
  -2   3  -2   93.58    4.24   0
   2  -3   2   94.24    4.20   0
  -3   3  -2   74.44    3.97   0
  -3  -3  -2   68.81    4.89   0
   3   3   2   69.71    4.91   0
   3  -3   2   71.30    4.42   0
  -4   3  -2   26.00    3.34   0
   4   3   2   22.82    3.97   0
  -4  -3  -2   20.71    3.90   0
   4  -3   2   20.78    3.16   0
  -5   3  -2   52.07    3.64   0
   5  -3   2   45.42    3.34   0
   5   3   2   46.90    4.23   0
  -5  -3  -2   45.19    4.00   0
  -6  -3  -2   13.70    3.43   0
   6  -3   2   10.44    3.06   0
  -6   3  -2   14.27    3.74   0
   6   3   2   12.28    2.99   0
  -7  -3  -2    3.96    2.62   0
   7  -3   2    3.77    2.82   0
   7   3   2    3.52    3.34   0
   8  -3   2   80.43    3.35   0
  -8  -3  -2   70.67    3.69   0
   8   3   2   75.10    3.93   0
   9   3   2    5.92    2.64   0
  -9  -3  -2    5.30    2.57   0
   9  -3   2    7.50    3.09   0
  10   3   2   43.89    3.35   0
  10  -3   2   46.20    2.73   0
 -10  -3  -2   37.35    3.13   0
 -11  -3  -2    0.38    2.54   0
  11   3   2    2.26    2.22   0
  11  -3   2   -2.24    2.18   0
  12  -3   2   17.79    2.25   0
  12   3   2   15.97    2.78   0
 -12  -3  -2   11.53    2.53   0
  13  -3   2    2.04    2.16   0
 -13  -3  -2    1.72    1.82   0
  13   3   2   -0.13    1.98   0
  14   3   2    4.74    1.81   0
 -14  -3  -2    3.17    2.24   0
  14  -3   2    7.79    2.12   0
  15  -3   2   13.50    2.13   0
  15   3   2    7.51    1.86   0
  16   3   2   10.14    1.80   0
  16  -3   2   12.05    2.05   0
  17  -3   2    1.67    1.81   0
  17   3   2    0.27    1.62   0
  18  -3   2    0.62    1.71   0
  18   3   2    1.59    1.47   0
  19   3   2   -0.74    1.53   0
  19  -3   2   -0.02    1.71   0
  20   3   2    6.40    1.59   0
  20  -3   2    9.54    1.74   0
  21  -3   2    1.95    1.62   0
  21   3   2    1.14    1.40   0
  22  -3   2    1.09    1.56   0
  22   3   2   -0.34    1.40   0
  23   3   2    0.75    1.35   0
  23  -3   2    1.26    1.53   0
  24  -3   2    0.79    1.50   0
  24   3   2    0.59    1.37   0
  25   3   2    0.54    1.33   0
  25  -3   2   -1.22    1.35   0
  25  -3   2    1.54    1.49   0
  26   3   2    1.24    1.31   0
  26  -3   2    0.23    1.29   0
  26  -3   2   -0.74    1.47   0
  25  -4  -2    0.48    1.28   0
  25  -4  -2    0.50    1.36   0
  25   4  -2    0.41    1.41   0
  24  -4  -2   -0.52    1.26   0
  24   4  -2   -0.34    1.46   0
  24  -4  -2   -0.75    1.42   0
  23  -4  -2    0.99    1.50   0
  23   4  -2    1.77    1.78   0
  23  -4  -2    0.35    1.30   0
  22  -4  -2    0.37    1.32   0
 -22  -4   2   -0.34    1.61   0
  22   4  -2    1.15    1.47   0
  22  -4  -2   -0.66    1.59   0
 -21  -4   2    0.57    1.39   0
  21  -4  -2    0.94    1.58   0
  21   4  -2   -0.37    1.82   0
  20  -4  -2    1.21    1.83   0
 -20  -4   2   -0.18    1.38   0
  20   4  -2   -1.52    1.47   0
  19   4  -2    2.84    1.65   0
 -19  -4   2    4.80    1.42   0
  19  -4  -2    3.55    1.68   0
  18   4  -2    1.11    1.59   0
  18  -4  -2    2.40    1.58   0
 -18  -4   2    0.81    1.46   0
  17   4  -2    0.93    1.68   0
 -17  -4   2    1.87    1.59   0
  17  -4  -2    0.33    1.67   0
  16  -4  -2    0.62    1.75   0
 -16  -4   2   -0.40    1.99   0
  16   4  -2   -2.06    1.74   0
  15  -4  -2    8.86    1.90   0
  15   4  -2    8.81    1.94   0
 -15  -4   2    7.70    1.74   0
 -14  -4   2   10.45    1.93   0
  14  -4  -2   10.85    2.13   0
  14   4  -2   13.68    1.90   0
 -13  -4   2    2.36    1.78   0
  13   4  -2    0.29    1.77   0
  13  -4  -2    2.36    1.93   0
  12  -4  -2   74.11    2.93   0
  12   4  -2   65.29    2.45   0
 -12  -4   2   63.76    2.27   0
 -11  -4   2    8.76    1.97   0
  11   4  -2   10.50    2.07   0
  11  -4  -2    7.18    2.08   0
  10  -4  -2    2.63    1.97   0
  10   4  -2    2.22    2.07   0
 -10  -4   2    2.39    1.94   0
   9   4  -2    9.11    2.20   0
  -9  -4   2   11.99    2.17   0
   9  -4  -2    7.04    2.67   0
  -8  -4   2    1.55    2.03   0
   8  -4  -2    1.85    2.23   0
   8   4  -2    0.97    2.22   0
   7   4  -2   13.76    2.36   0
   7  -4  -2   17.98    2.78   0
  -7  -4   2   16.13    2.22   0
   6   4  -2   13.15    2.33   0
  -6  -4   2   14.61    2.33   0
   6  -4  -2   15.13    2.38   0
   5   4  -2   31.81    3.04   0
   5  -4  -2   31.59    2.62   0
  -5  -4   2   31.31    2.55   0
   4  -4  -2    2.04    2.81   0
   4   4  -2    2.60    2.30   0
  -4  -4   2    0.66    2.31   0
  -3  -4   2   58.74    3.33   0
   3  -4  -2   56.80    3.41   0
   3   4  -2   57.33    3.34   0
   2   4  -2   52.94    3.35   0
   2  -4  -2   50.60    3.02   0
  -2   4   2   59.13    3.14   0
  -2  -4   2   50.13    2.83   0
  -1  -4   2   38.88    2.82   0
   1  -4  -2   40.38    2.95   0
   1   4  -2   40.03    2.86   0
  -1   4   2   42.30    3.01   0
   0   4  -2   30.23    2.60   0
   0  -4  -2   26.14    3.28   0
   0  -4   2   31.49    2.52   0
   0   4   2   29.32    2.75   0
  -1   4  -2    5.22    2.37   0
   1  -4   2    6.99    2.92   0
  -1  -4  -2    4.88    2.95   0
   1   4   2    4.30    2.97   0
   2  -4   2   10.21    2.46   0
  -2   4  -2   13.74    2.47   0
   2   4   2   11.79    2.96   0
  -2  -4  -2   11.95    3.07   0
  -3   4  -2    7.18    2.46   0
   3   4   2   10.29    2.97   0
  -3  -4  -2    8.13    2.40   0
   3  -4   2    8.62    2.96   0
  -4   4  -2   39.77    2.74   0
   4   4   2   35.15    2.80   0
   4  -4   2   39.01    2.69   0
  -4  -4  -2   37.61    3.21   0
  -5  -4  -2    7.88    2.15   0
  -5   4  -2    8.82    2.40   0
   5  -4   2    6.63    2.77   0
   5   4   2    6.99    2.86   0
   6  -4   2   69.16    2.74   0
   6   4   2   71.42    3.42   0
  -6   4  -2   82.32    2.85   0
  -6  -4  -2   66.24    3.25   0
  -7  -4  -2    2.09    2.39   0
   7  -4   2    1.15    2.63   0
   7   4   2   -1.60    2.45   0
   8   4   2   82.19    3.56   0
  -8  -4  -2   75.65    2.80   0
   8  -4   2   81.23    2.79   0
   9  -4   2   -1.35    1.93   0
  -9  -4  -2    0.39    2.37   0
   9   4   2    1.01    2.41   0
 -10  -4  -2    3.04    1.81   0
  10  -4   2    0.55    1.99   0
  10   4   2    5.06    2.35   0
 -11  -4  -2    2.33    2.28   0
  11  -4   2   -0.81    1.88   0
  11   4   2    1.24    2.39   0
  12   4   2    9.39    1.94   0
  12  -4   2   10.68    1.97   0
 -12  -4  -2    8.17    1.80   0
 -13  -4  -2    2.05    1.66   0
  13   4   2    1.42    2.34   0
  13  -4   2    2.40    1.86   0
 -14  -4  -2    2.19    1.98   0
  14   4   2    1.39    2.21   0
  14  -4   2    2.35    1.74   0
  15  -4   2    6.63    1.72   0
 -15  -4  -2    5.84    1.70   0
  15   4   2    6.50    2.17   0
 -16  -4  -2    2.26    1.88   0
  16  -4   2    1.94    1.50   0
  16   4   2    1.62    1.68   0
  17   4   2    1.59    1.51   0
  17  -4   2    2.09    1.68   0
  18   4   2    1.06    1.90   0
  18  -4   2    2.31    1.57   0
  19   4   2    0.54    1.51   0
  19  -4   2    1.55    1.46   0
  20  -4   2    2.76    1.48   0
  20   4   2    2.55    1.52   0
  21  -4   2    1.56    1.55   0
  21   4   2   -0.03    1.73   0
  22   4   2    1.06    1.45   0
  22  -4   2   -1.26    1.46   0
  23   4   2    3.41    1.43   0
  23  -4   2    0.28    1.50   0
  24  -4   2    1.72    1.42   0
  24   4   2   -0.12    1.71   0
  22   5  -2    0.97    1.36   0
  22  -5  -2    0.31    1.37   0
 -22  -5   2    1.92    1.59   0
  21   5  -2   -0.58    1.75   0
  21  -5  -2    1.45    1.50   0
 -21  -5   2   -0.47    1.27   0
  20   5  -2    1.04    1.45   0
  20  -5  -2    1.15    1.46   0
 -20  -5   2    0.61    1.33   0
 -19  -5   2    0.17    1.34   0
  19   5  -2    0.37    1.52   0
  19  -5  -2    0.57    1.48   0
  18  -5  -2    1.06    1.52   0
 -18  -5   2    1.16    1.32   0
  18   5  -2    2.18    1.87   0
  17   5  -2    1.29    1.52   0
  17  -5  -2    1.47    1.90   0
 -17  -5   2   -0.16    1.42   0
  16  -5  -2    2.52    1.92   0
  16   5  -2    0.95    1.55   0
 -16  -5   2    1.20    1.40   0
 -15  -5   2    2.88    1.83   0
  15   5  -2    2.83    1.58   0
  15  -5  -2    2.43    1.54   0
  14   5  -2    0.70    1.95   0
  14  -5  -2    0.31    1.56   0
 -14  -5   2   -0.76    1.49   0
 -13  -5   2    1.48    1.46   0
  13   5  -2    1.41    1.58   0
  13  -5  -2    0.97    2.02   0
  12  -5  -2    3.82    1.76   0
 -12  -5   2    3.24    1.60   0
  12   5  -2    5.67    2.02   0
 -11  -5   2   -0.93    1.46   0
  11   5  -2    1.67    1.99   0
  11  -5  -2    0.01    1.67   0
 -10  -5   2   14.45    2.04   0
  10   5  -2   13.76    1.82   0
  10  -5  -2   17.64    1.87   0
   9   5  -2    1.85    2.05   0
   9  -5  -2    3.88    2.11   0
  -9  -5   2   -0.01    1.59   0
   8   5  -2   15.24    1.91   0
   8  -5  -2   16.45    1.99   0
  -8  -5   2   16.01    2.07   0
   7  -5  -2    2.92    1.78   0
   7   5  -2    2.09    1.80   0
  -7  -5   2    0.25    1.65   0
   6   5  -2   11.33    1.87   0
  -6  -5   2   10.59    1.83   0
   6  -5  -2    9.22    2.32   0
   5  -5  -2   17.26    2.00   0
   5   5  -2   19.24    2.00   0
  -5  -5   2   18.04    2.37   0
   4  -5  -2   15.13    2.00   0
   4   5  -2   10.37    2.34   0
  -4  -5   2   14.30    2.36   0
  -3  -5   2    4.68    1.86   0
   3   5  -2    5.53    1.95   0
   3  -5  -2    5.27    2.43   0
   2  -5  -2    4.68    1.94   0
  -2  -5   2    3.46    1.89   0
   2   5  -2    4.94    1.94   0
  -2   5   2    4.23    2.08   0
  -1  -5   2    0.84    1.86   0
   1   5  -2    3.93    2.36   0
  -1   5   2    3.39    2.38   0
   1  -5  -2    1.94    2.41   0
   0   5  -2    4.74    1.98   0
   0  -5   2    2.60    1.95   0
   0   5   2    4.02    2.51   0
   0  -5  -2    5.15    2.55   0
   1  -5   2    5.34    1.97   0
   1   5   2    5.81    2.53   0
  -1  -5  -2    7.32    2.40   0
  -1   5  -2    8.45    1.99   0
  -2  -5  -2    2.25    2.45   0
   2  -5   2    2.60    1.88   0
   2   5   2    4.58    2.48   0
  -2   5  -2    4.52    2.37   0
   3  -5   2   23.44    2.05   0
  -3   5  -2   24.31    2.12   0
   3   5   2   24.00    2.61   0
  -3  -5  -2   20.98    2.19   0
   4  -5   2    4.95    1.90   0
   4   5   2    5.89    2.00   0
  -4   5  -2    5.26    1.95   0
  -4  -5  -2    5.06    1.99   0
  -5   5  -2    1.14    1.87   0
   5  -5   2    2.82    1.88   0
   5   5   2    2.49    2.31   0
  -5  -5  -2    1.75    1.80   0
  -6   5  -2    1.81    1.87   0
  -6  -5  -2    2.73    2.15   0
   6  -5   2    2.11    1.91   0
   6   5   2    1.79    2.26   0
  -7  -5  -2   -0.48    1.69   0
   7   5   2    1.14    2.20   0
   7  -5   2   -0.00    2.46   0
   8  -5   2    0.28    1.84   0
   8   5   2    0.09    1.79   0
  -8  -5  -2    0.17    2.05   0
  -9  -5  -2    5.06    1.64   0
   9  -5   2    5.07    1.83   0
   9   5   2    4.45    2.12   0
  10  -5   2    5.28    1.70   0
  10   5   2    2.48    1.76   0
 -10  -5  -2    3.10    1.65   0
  11  -5   2    3.43    1.80   0
 -11  -5  -2    0.62    1.90   0
  11   5   2    1.76    1.74   0
  12  -5   2   -0.40    1.56   0
  12   5   2    0.46    2.01   0
 -12  -5  -2    0.89    1.82   0
  13  -5   2    0.05    1.61   0
 -13  -5  -2    1.39    1.89   0
  13   5   2    0.97    2.01   0
 -14  -5  -2    2.35    1.83   0
  14  -5   2    2.17    1.60   0
  14   5   2    1.42    1.97   0
  15  -5   2    1.32    1.54   0
 -15  -5  -2    0.57    1.47   0
  15   5   2    1.61    1.90   0
 -16  -5  -2    0.24    1.74   0
  16  -5   2   -0.22    1.54   0
  16   5   2    1.29    1.79   0
  17  -5   2   -0.46    1.48   0
 -17  -5  -2    0.39    1.35   0
  17   5   2    0.23    1.46   0
  18   5   2    1.00    1.79   0
  18  -5   2    2.55    1.47   0
  19  -5   2    2.76    1.47   0
  19   5   2    0.29    1.78   0
  20   5   2   -0.19    1.73   0
  20  -5   2    0.51    1.46   0
  21   5   2    0.56    1.69   0
  21  -5   2   -1.35    1.45   0
 -18  -6   2    0.79    1.57   0
  18   6  -2    0.20    1.41   0
  18  -6  -2   -0.52    1.48   0
  17  -6  -2    0.38    1.44   0
  17   6  -2   -0.02    1.48   0
 -17  -6   2    0.88    1.34   0
  16  -6  -2    0.54    1.43   0
  16   6  -2    2.01    1.73   0
 -16  -6   2    0.61    1.57   0
  15   6  -2    1.29    1.47   0
  15  -6  -2    0.18    1.47   0
 -15  -6   2    0.86    1.30   0
  14   6  -2    2.52    1.38   0
  14  -6  -2    2.51    1.88   0
 -14  -6   2    2.18    1.40   0
  13  -6  -2    3.00    1.49   0
  13   6  -2    2.64    1.89   0
 -13  -6   2    1.94    1.71   0
 -12  -6   2    0.69    1.65   0
  12   6  -2   -0.16    1.79   0
  12  -6  -2    1.59    1.53   0
  11  -6  -2    0.32    1.49   0
  11   6  -2    1.61    1.85   0
 -11  -6   2   -0.62    1.37   0
  10  -6  -2   -0.11    1.52   0
 -10  -6   2   -0.10    1.46   0
  10   6  -2    2.89    1.54   0
   9   6  -2    5.39    1.56   0
  -9  -6   2    6.45    1.76   0
   9  -6  -2    4.20    1.53   0
   8  -6  -2    0.70    1.50   0
  -8  -6   2    2.77    1.72   0
   8   6  -2    0.52    1.98   0
   7   6  -2    6.98    1.71   0
  -7  -6   2    5.95    1.50   0
   7  -6  -2    9.22    1.89   0
   6  -6  -2    1.97    1.88   0
   6   6  -2    3.23    1.86   0
  -6  -6   2    0.80    1.64   0
   5  -6  -2    6.33    1.66   0
   5   6  -2    7.44    1.76   0
  -5  -6   2    7.41    1.98   0
   4   6  -2   -0.02    1.61   0
   4  -6  -2    3.32    2.12   0
  -4  -6   2    1.27    1.48   0
   3   6  -2    2.86    1.69   0
   3  -6  -2    3.30    1.73   0
  -3  -6   2    4.18    1.63   0
  -2  -6   2    9.20    2.01   0
   2  -6  -2    8.03    1.75   0
   2   6  -2    9.08    2.13   0
   1  -6  -2    0.92    1.60   0
  -1  -6   2    1.28    1.57   0
  -1   6   2    0.41    2.10   0
   1   6  -2    0.19    1.66   0
   0   6   2    0.94    2.04   0
   0  -6   2    2.86    1.59   0
   0  -6  -2    1.25    1.60   0
   0   6  -2    1.03    1.67   0
  -1   6  -2    1.99    1.66   0
   1  -6   2   -0.23    1.55   0
  -1  -6  -2   -1.15    2.01   0
   1   6   2   -0.29    2.05   0
   2   6   2    0.40    2.07   0
  -2   6  -2    0.60    2.05   0
  -2  -6  -2    0.99    2.07   0
   2  -6   2    2.17    1.58   0
  -3   6  -2    0.82    1.67   0
  -3  -6  -2    2.36    2.04   0
   3   6   2    1.51    2.07   0
   3  -6   2    0.26    1.57   0
   4  -6   2    5.63    1.67   0
  -4   6  -2    6.79    1.74   0
  -4  -6  -2    2.81    1.58   0
   4   6   2    5.16    2.08   0
  -5  -6  -2   -0.14    1.91   0
  -5   6  -2   -0.17    1.53   0
   5   6   2    0.61    2.03   0
   5  -6   2    2.24    1.62   0
  -6  -6  -2   -1.07    1.94   0
   6  -6   2    1.96    1.50   0
   6   6   2    1.83    1.55   0
   7   6   2    0.37    2.01   0
   7  -6   2    0.07    1.52   0
  -7  -6  -2    0.93    1.83   0
   8  -6   2    3.44    1.88   0
  -8  -6  -2    0.43    1.55   0
   8   6   2    1.64    1.96   0
   9  -6   2    1.68    1.85   0
   9   6   2   -0.24    2.05   0
  -9  -6  -2   -0.93    1.91   0
 -10  -6  -2    2.29    1.40   0
  10  -6   2   -0.61    1.60   0
  10   6   2    1.11    1.96   0
  11   6   2    0.74    1.88   0
 -11  -6  -2    1.81    1.72   0
  11  -6   2    1.81    1.53   0
  12   6   2    0.64    1.91   0
  12  -6   2    1.94    1.51   0
 -12  -6  -2    1.29    1.77   0
 -13  -6  -2    1.10    1.70   0
  13   6   2    2.96    1.90   0
  13  -6   2    1.29    1.49   0
  14   6   2    1.65    1.82   0
  14  -6   2   -0.76    1.42   0
 -14  -6  -2    0.17    1.31   0
 -15  -6  -2    1.77    1.35   0
  15   6   2    1.24    1.85   0
  15  -6   2    2.41    1.47   0
  16   6   2    0.09    1.84   0
 -16  -6  -2    0.22    1.66   0
  16  -6   2    0.29    1.43   0
  17   6   2    0.56    1.47   0
 -17  -6  -2   -1.16    1.40   0
  17  -6   2    2.52    1.42   0
  11  -7  -2   -0.05    1.42   0
  11   7  -2    0.34    1.43   0
 -11  -7   2    1.12    1.31   0
  10   7  -2    1.81    1.46   0
  10  -7  -2    1.00    1.46   0
 -10  -7   2   -0.90    1.31   0
   9   7  -2    0.94    1.46   0
   9  -7  -2    0.02    1.70   0
  -9  -7   2   -0.15    1.62   0
   8   7  -2    0.86    1.44   0
  -8  -7   2   -0.81    1.57   0
   8  -7  -2    0.62    1.45   0
   7   7  -2   -0.62    1.44   0
   7  -7  -2    1.18    1.85   0
  -7  -7   2   -0.20    1.31   0
  -6  -7   2   -0.46    1.32   0
   6  -7  -2    0.72    1.43   0
   6   7  -2    1.44    1.79   0
  -5  -7   2    1.05    1.40   0
   5  -7  -2   -0.86    1.45   0
   5   7  -2    1.18    1.47   0
   4   7  -2    0.29    1.48   0
   4  -7  -2    0.70    1.51   0
  -4  -7   2   -0.42    1.41   0
   3  -7  -2    2.30    1.89   0
   3   7  -2    2.37    1.83   0
  -3  -7   2    1.16    1.42   0
  -2  -7   2    0.45    1.39   0
   2  -7  -2    2.33    1.85   0
   2   7  -2    0.60    1.49   0
   1  -7  -2    0.14    1.82   0
   1   7  -2   -0.05    1.44   0
  -1  -7   2    0.53    1.55   0
   0  -7  -2   -0.13    1.81   0
   0   7  -2   -0.38    1.75   0
   0  -7   2    0.67    1.44   0
   1   7   2    0.61    1.84   0
   1  -7   2    0.56    1.80   0
  -1   7  -2   -0.81    1.42   0
  -1  -7  -2    0.45    1.82   0
  -2  -7  -2   -0.53    1.86   0
  -2   7  -2    0.13    1.44   0
   2   7   2    0.13    1.91   0
   2  -7   2    0.41    1.42   0
   3   7   2    1.21    1.93   0
   3  -7   2    1.35    1.53   0
  -3   7  -2    1.19    1.86   0
  -3  -7  -2    0.53    1.69   0
  -4  -7  -2    0.02    1.76   0
   4  -7   2    0.60    1.42   0
   4   7   2    0.69    1.89   0
  -5  -7  -2    1.20    1.68   0
   5   7   2    1.65    1.81   0
   5  -7   2   -0.37    1.43   0
  -6  -7  -2    0.14    1.66   0
   6   7   2   -0.48    1.84   0
   6  -7   2   -0.09    1.44   0
   7   7   2    0.70    1.81   0
   7  -7   2    0.57    1.43   0
  -7  -7  -2    1.01    1.72   0
   8  -7   2    1.32    1.41   0
  -8  -7  -2    0.39    1.64   0
   8   7   2    1.29    1.86   0
  -9  -7  -2   -0.51    1.57   0
   9   7   2    1.06    1.84   0
   9  -7   2    0.06    1.43   0
 -10  -7  -2   -0.47    1.62   0
  10  -7   2   -0.32    1.40   0
  10   7   2    0.53    1.82   0
 -11  -7  -2    0.27    1.69   0
  11   7   2   -0.17    1.78   0
  11  -7   2    0.38    1.45   0
  29  -1  -3    0.84    1.26   0
  29   1  -3   -0.65    1.27   0
  28   1  -3    1.38    1.29   0
  28  -1  -3    3.05    1.35   0
  27   1  -3    1.70    1.34   0
  27  -1  -3    0.86    1.34   0
  26   1  -3    0.95    1.31   0
  26  -1  -3    0.06    1.41   0
  25   1  -3    5.22    1.36   0
  25  -1  -3    2.03    1.39   0
  24   1  -3    0.85    1.47   0
  24  -1  -3    2.83    1.52   0
  23   1  -3    4.32    1.18   0
  23  -1  -3    4.52    1.56   0
  22   1  -3    8.01    1.62   0
  22  -1  -3   10.00    1.63   0
  21  -1  -3    8.41    1.69   0
  21   1  -3    9.24    1.67   0
  20  -1  -3    1.32    1.80   0
  20   1  -3    1.37    1.83   0
  19  -1  -3    0.52    2.01   0
  19   1  -3    0.87    1.91   0
  18  -1  -3   39.67    2.19   0
  18   1  -3   35.55    2.21   0
  17   1  -3   11.70    2.09   0
  17  -1  -3    7.42    2.15   0
  16  -1  -3    0.81    2.11   0
  16   1  -3    3.78    2.14   0
 -16  -1   3    5.12    2.05   0
  15   1  -3   27.47    2.60   0
 -15  -1   3   26.71    2.45   0
  15  -1  -3   27.99    2.48   0
 -14  -1   3   13.16    2.62   0
  14  -1  -3   15.04    2.61   0
  14   1  -3   15.98    2.61   0
  13   1  -3   70.51    2.63   0
 -13  -1   3   81.93    3.34   0
  13  -1  -3   68.60    3.28   0
  12  -1  -3   78.26    3.53   0
  12   1  -3   78.80    3.55   0
 -12  -1   3   45.82    2.53   0
  11   1  -3   39.94    3.54   0
 -11  -1   3   42.28    3.52   0
  11  -1  -3   41.92    3.48   0
  10   1  -3  102.96    4.43   0
  10  -1  -3   94.20    4.34   0
 -10  -1   3   95.53    4.20   0
  -9  -1   3  433.94    6.91   0
   9  -1  -3  458.57    7.33   0
   9   1  -3  457.99    7.06   0
  -8  -1   3  167.44    5.94   0
   8  -1  -3  175.32    5.95   0
   8   1  -3  184.93    6.00   0
   7  -1  -3  258.15    7.28   0
  -7  -1   3  273.79    7.37   0
   7   1  -3  265.05    7.36   0
  -6  -1   3   88.11    6.63   0
   6   1  -3   96.35    6.96   0
   6  -1  -3   82.48    6.14   0
  -5  -1   3   45.45    6.81   0
   5  -1  -3  342.33   10.02   0
   5   1  -3  378.12   10.05   0
   4   1  -3 1085.48   15.77   0
  -4  -1   3  209.26    9.65   0
   4  -1  -3 1002.82   17.45   0
  -3  -1   3  376.87   11.40   0
   3   1  -3  354.31   11.02   0
   3  -1  -3  368.44   12.53   0
  -2  -1   3   72.10    8.55   0
   2  -1  -3   72.15   10.31   0
   2   1  -3   81.38    8.73   0
  -1  -1   3  762.03   15.23   0
   1   1  -3  742.02   15.22   0
   1  -1  -3  772.96   26.81   0
   0   1  -3   64.13    8.76   0
   0  -1   3   62.23    8.33   0
  -1   1  -3  183.02    9.79   0
   1  -1   3  169.98    9.74   0
   2  -1   3 2575.48   24.39   0
  -2   1  -3 2697.50   25.02   0
   2   1   3 2325.28   44.42   0
   3  -1   3 9080.78   41.92   0
   3   1   3 8957.04   63.70   0
  -3   1  -3 8961.01   41.65   0
   4   1   3   49.05    7.81   0
  -4   1  -3   49.83    7.32   0
   4  -1   3   53.93    7.00   0
   5  -1   3 2292.28   19.18   0
   5   1   3 1967.15   21.40   0
   6   1   3    1.07    4.65   0
   6  -1   3    3.29    5.20   0
   7  -1   3 1313.83   12.77   0
   7   1   3 1125.63   12.93   0
   8   1   3  220.12    6.18   0
   8  -1   3  182.96    5.69   0
   9   1   3    4.51    3.34   0
   9  -1   3    3.61    3.77   0
  10   1   3  385.30    6.11   0
  11   1   3  198.22    4.53   0
  12   1   3   23.82    2.72   0
  13   1   3    7.70    2.54   0
  14   1   3    1.53    2.32   0
  15   1   3    4.15    2.27   0
  16   1   3   11.31    2.15   0
  17   1   3    7.18    1.94   0
  18   1   3    1.83    1.79   0
  19   1   3    1.20    1.79   0
  20   1   3   -0.35    1.68   0
  20  -1   3   -0.75    1.56   0
  21   1   3    0.85    1.55   0
  21  -1   3    1.20    1.54   0
  22   1   3   -1.77    1.49   0
  22  -1   3    1.40    1.47   0
  23  -1   3    2.57    1.42   0
  23   1   3    5.43    1.48   0
  24  -1   3   -0.51    1.33   0
  24   1   3    2.31    1.43   0
  25   1   3    0.43    1.41   0
  25  -1   3    0.18    1.43   0
  26   1   3    0.64    1.33   0
  26  -1   3    0.17    1.34   0
  27  -1   3    1.05    1.26   0
  27   1   3    0.33    1.35   0
  28  -1   3    0.58    1.26   0
  28   1   3    0.76    1.29   0
  28  -2  -3    0.75    1.31   0
  28   2  -3   -0.44    1.37   0
  27   2  -3    0.18    0.94   0
  27  -2  -3    0.65    1.32   0
  26   2  -3    2.32    1.33   0
  26  -2  -3   -0.37    1.36   0
  25  -2  -3    1.57    1.39   0
  25   2  -3    2.01    1.34   0
  24   2  -3    0.54    1.34   0
  24  -2  -3    2.15    1.41   0
  23  -2  -3    1.01    1.40   0
  23   2  -3   -0.82    1.39   0
  22   2  -3   -0.87    1.49   0
  22  -2  -3    1.89    1.53   0
  21   2  -3    3.12    1.54   0
  21  -2  -3    3.96    1.56   0
  20   2  -3    8.08    1.68   0
  20  -2  -3   10.47    1.23   0
 -19  -2   3   12.47    1.75   0
  19   2  -3   11.88    1.80   0
  19  -2  -3   12.11    1.75   0
  18  -2  -3    5.52    1.84   0
 -18  -2   3    5.80    1.70   0
  18   2  -3    3.30    1.72   0
 -17  -2   3    1.04    1.85   0
  17   2  -3    0.12    1.86   0
  17  -2  -3    0.35    1.82   0
  16  -2  -3    0.10    1.90   0
 -16  -2   3    0.32    1.91   0
  16   2  -3    1.07    1.92   0
  15  -2  -3    2.50    2.15   0
  15   2  -3    5.42    2.05   0
 -15  -2   3    1.41    2.17   0
  14   2  -3    1.13    2.18   0
 -14  -2   3   -0.79    2.21   0
  14  -2  -3    0.93    2.23   0
 -13  -2   3   71.61    2.97   0
  13   2  -3   80.88    2.96   0
 -12  -2   3    0.31    2.59   0
  12   2  -3    1.77    2.57   0
 -11  -2   3  159.95    3.99   0
  11   2  -3  170.80    4.25   0
  10   2  -3    3.35    2.98   0
 -10  -2   3    2.08    2.87   0
  -9  -2   3  152.86    4.45   0
   9   2  -3  151.22    4.68   0
   8   2  -3   37.69    3.72   0
  -8  -2   3   34.22    3.55   0
  -7  -2   3    8.91    3.54   0
   7   2  -3    6.45    3.64   0
  -6  -2   3   92.71    4.64   0
   6   2  -3  101.81    4.97   0
   5   2  -3    0.59    4.06   0
  -5  -2   3   -1.03    3.92   0
   4  -2  -3   11.66    5.76   0
   4   2  -3    7.44    4.31   0
  -4  -2   3    9.22    4.51   0
   3   2  -3   10.81    4.52   0
  -3  -2   3    9.19    4.75   0
   3  -2  -3    8.01    4.71   0
   2   2  -3  373.36    8.06   0
  -2  -2   3  383.03    8.16   0
   2  -2  -3  431.44   12.58   0
   1  -2  -3    6.31    6.91   0
   1   2  -3    5.47    4.96   0
  -1  -2   3    7.44    4.75   0
   0   2  -3   43.08    5.37   0
   0   2   3   45.41    9.05   0
   0  -2   3   44.00    5.24   0
   0  -2  -3   42.07    8.85   0
   1  -2   3  438.95    8.68   0
  -1  -2  -3  420.61   14.43   0
  -1   2  -3  452.46    8.72   0
   1   2   3  454.74   15.79   0
  -2   2  -3    4.34    4.83   0
  -2  -2  -3    2.31    6.50   0
   2   2   3    3.37    7.40   0
   2  -2   3    4.54    4.58   0
  -3  -2  -3    4.47    6.18   0
   3   2   3    4.54    6.49   0
  -3   2  -3    5.32    4.54   0
   3  -2   3    8.84    4.42   0
  -4   2  -3    6.37    4.27   0
   4   2   3    5.85    5.30   0
  -4  -2  -3    5.84    5.94   0
   4  -2   3    3.31    4.24   0
  -5   2  -3   39.50    4.27   0
  -5  -2  -3   34.70    5.13   0
   5   2   3   36.42    5.61   0
   5  -2   3   41.59    4.20   0
  -6   2  -3   54.69    4.11   0
   6   2   3   46.08    4.26   0
   6  -2   3   46.97    4.20   0
  -6  -2  -3   44.35    4.26   0
   7  -2   3    7.94    3.49   0
  -7  -2  -3    6.61    4.18   0
   7   2   3    7.74    4.23   0
   8   2   3  244.61    5.70   0
   8  -2   3  261.88    5.18   0
   9   2   3  174.93    5.20   0
   9  -2   3  205.47    4.57   0
  10  -2   3   18.82    3.00   0
  10   2   3   13.81    3.42   0
  11  -2   3   75.52    3.26   0
  11   2   3   64.38    3.56   0
  12  -2   3  154.67    4.14   0
  12   2   3  136.85    3.88   0
  13   2   3   43.08    2.62   0
  13  -2   3   52.37    2.77   0
  14  -2   3    9.37    2.33   0
  14   2   3    9.03    2.62   0
  15  -2   3    0.01    2.13   0
  15   2   3    0.56    2.01   0
  16   2   3    5.43    1.98   0
  16  -2   3    4.78    2.11   0
  17  -2   3   10.99    2.06   0
  17   2   3    9.87    1.91   0
  18  -2   3    2.50    1.90   0
  18   2   3    2.53    1.82   0
  19   2   3    1.29    2.13   0
  19  -2   3    3.38    1.83   0
  20  -2   3    0.31    1.78   0
  20   2   3    0.16    1.63   0
  21   2   3    2.30    1.58   0
  21  -2   3    3.03    1.74   0
  22   2   3   -0.39    1.39   0
  22  -2   3    1.20    1.61   0
  23  -2   3    3.74    1.57   0
  23  -2   3    2.62    1.02   0
  23   2   3    2.00    1.42   0
  24  -2   3    1.96    1.41   0
  24   2   3    0.33    1.41   0
  24  -2   3    1.56    1.86   0
  25  -2   3   -0.04    1.51   0
  25   2   3   -0.79    1.72   0
  25  -2   3   -0.55    1.37   0
  26   2   3    2.29    1.33   0
  26  -2   3    0.25    1.31   0
  26  -2   3   -0.90    1.47   0
  27  -2   3   -1.10    1.29   0
  27   2   3   -0.91    1.36   0
  27  -2   3    0.91    1.47   0
  27   3  -3    0.41    1.33   0
  27  -3  -3    0.14    1.19   0
  26   3  -3    1.30    1.27   0
  26  -3  -3    0.38    1.27   0
  25  -3  -3   -0.15    1.27   0
  25   3  -3    0.05    1.44   0
  24  -3  -3    0.58    1.34   0
  24   3  -3    1.44    1.46   0
  23  -3  -3   -1.07    1.29   0
  23   3  -3    1.14    1.48   0
  22  -3  -3    0.97    1.36   0
  22   3  -3    3.58    1.58   0
 -22  -3   3    2.92    1.39   0
 -21  -3   3    2.92    1.42   0
  21  -3  -3    1.70    1.43   0
  21   3  -3    2.68    1.56   0
 -20  -3   3    4.27    1.53   0
  20  -3  -3    6.10    1.51   0
  20   3  -3    3.93    2.01   0
 -19  -3   3    1.85    1.48   0
  19  -3  -3    3.61    1.56   0
  19   3  -3    2.86    1.78   0
  18  -3  -3    1.30    1.53   0
  18   3  -3    0.66    1.72   0
 -18  -3   3   -1.75    1.70   0
 -17  -3   3    4.43    1.81   0
  17   3  -3    4.30    1.85   0
  16   3  -3    1.91    1.91   0
 -16  -3   3    1.17    1.82   0
  15   3  -3   41.99    2.35   0
 -15  -3   3   38.37    2.16   0
  14   3  -3   76.97    3.03   0
 -14  -3   3   71.34    2.53   0
  13   3  -3   17.34    2.19   0
 -13  -3   3   15.79    2.17   0
  12   3  -3   11.74    2.39   0
  12  -3  -3    7.22    2.41   0
 -12  -3   3    6.20    2.23   0
  11   3  -3    1.09    2.34   0
  11  -3  -3    0.21    2.38   0
 -11  -3   3    0.16    2.23   0
  10   3  -3   24.63    2.60   0
  10  -3  -3   32.15    2.71   0
 -10  -3   3   26.17    2.49   0
   9   3  -3    1.94    2.43   0
  -9  -3   3   -0.62    2.33   0
   9  -3  -3    2.44    2.52   0
   8   3  -3   58.70    2.95   0
   8  -3  -3   72.95    3.95   0
  -8  -3   3   60.59    2.90   0
   7  -3  -3   13.34    3.35   0
  -7  -3   3    2.83    2.61   0
   7   3  -3    9.00    2.69   0
   6   3  -3    6.75    2.92   0
   6  -3  -3    3.61    2.83   0
  -6  -3   3    6.72    2.97   0
   5  -3  -3   56.26    4.25   0
   5   3  -3   54.46    3.67   0
  -5  -3   3   50.41    3.30   0
  -4  -3   3   20.48    3.19   0
   4   3  -3   20.92    3.14   0
   4  -3  -3   18.64    3.23   0
   3   3  -3  125.08    4.15   0
  -3  -3   3  122.11    4.32   0
   3  -3  -3  125.38    5.47   0
   2   3  -3    2.26    3.09   0
   2  -3  -3    1.38    4.01   0
  -2  -3   3    3.09    3.69   0
   1  -3  -3    8.35    4.05   0
   1   3  -3    9.73    3.29   0
  -1  -3   3   12.66    3.27   0
  -1   3   3   16.15    4.29   0
   0   3  -3  162.32    4.71   0
   0  -3   3  169.21    4.82   0
   0  -3  -3  173.08    6.20   0
   0   3   3  183.10    6.53   0
  -1  -3  -3  105.21    5.48   0
   1   3   3  115.14    5.70   0
   1  -3   3  112.37    4.28   0
  -1   3  -3  114.42    4.29   0
  -2   3  -3  279.55    5.40   0
   2  -3   3  273.65    5.72   0
  -2  -3  -3  250.88    7.11   0
   2   3   3  271.42    7.43   0
   3   3   3  220.75    6.80   0
  -3   3  -3  231.82    5.02   0
   3  -3   3  221.18    4.84   0
  -3  -3  -3  198.36    6.07   0
  -4  -3  -3  432.95    8.25   0
   4  -3   3  458.12    6.09   0
   4   3   3  448.10    8.52   0
  -4   3  -3  500.94    6.36   0
  -5   3  -3   15.17    3.10   0
   5   3   3   13.30    3.63   0
   5  -3   3   15.43    3.10   0
  -5  -3  -3   13.12    3.54   0
  -6   3  -3  121.77    3.79   0
  -6  -3  -3   90.18    4.35   0
   6  -3   3   97.36    3.60   0
   6   3   3   94.04    4.54   0
   7  -3   3    6.96    2.66   0
  -7  -3  -3    7.31    3.14   0
   7   3   3    9.02    3.25   0
   8   3   3   15.76    3.34   0
   8  -3   3   18.43    2.68   0
  -8  -3  -3   17.15    3.17   0
  -9  -3  -3   15.47    2.96   0
   9  -3   3   19.03    2.61   0
   9   3   3   17.64    3.12   0
 -10  -3  -3   27.57    2.50   0
  10   3   3   38.26    2.75   0
  10  -3   3   39.99    2.64   0
  11  -3   3   48.54    2.54   0
 -11  -3  -3   40.94    2.94   0
  11   3   3   50.26    2.75   0
  12  -3   3   16.46    2.29   0
 -12  -3  -3   14.54    2.13   0
  12   3   3    9.57    2.22   0
  13   3   3   -0.25    1.89   0
  13  -3   3    2.79    2.08   0
  14  -3   3   41.76    2.40   0
  14   3   3   36.13    2.55   0
  15   3   3    4.85    2.18   0
  15  -3   3    3.50    2.04   0
  16   3   3   25.54    2.36   0
  16  -3   3   22.96    2.01   0
  17  -3   3   19.26    1.94   0
  17   3   3   17.72    1.75   0
  18  -3   3    4.73    1.76   0
  18   3   3    2.88    1.57   0
  19  -3   3   -0.80    1.71   0
  19   3   3    1.67    1.42   0
  20  -3   3    1.19    1.63   0
  20   3   3    2.85    1.44   0
  21  -3   3    1.71    1.55   0
  21   3   3    0.59    1.47   0
  22  -3   3    1.29    1.56   0
  22   3   3    0.20    1.40   0
  23  -3   3    5.11    1.57   0
  23   3   3    3.18    1.38   0
  24  -3   3    0.76    1.44   0
  24   3   3    0.37    1.40   0
  25  -3   3    0.83    1.45   0
  25   3   3    1.99    1.38   0
  26  -3   3    1.43    1.46   0
  26   3   3    2.31    1.64   0
  25   4  -3   -0.21    1.39   0
  25  -4  -3    0.56    1.29   0
  25  -4  -3   -0.78    1.49   0
  24   4  -3   -0.98    1.41   0
  24  -4  -3    0.35    1.79   0
  24  -4  -3    1.35    1.25   0
  23   4  -3   -0.56    1.33   0
 -23  -4   3   -0.73    1.26   0
  23  -4  -3    0.04    1.29   0
  23  -4  -3    0.28    1.50   0
 -22  -4   3    0.03    1.29   0
  22  -4  -3    0.77    1.32   0
  22  -4  -3    1.51    1.86   0
  22   4  -3    0.06    1.38   0
  21   4  -3    3.16    1.46   0
  21  -4  -3    1.92    1.36   0
 -21  -4   3   -0.40    1.37   0
  21  -4  -3    1.34    1.52   0
 -20  -4   3    0.59    1.40   0
  20  -4  -3    0.72    1.56   0
  20   4  -3    0.26    1.57   0
  19   4  -3    1.31    1.57   0
  19  -4  -3    1.63    1.69   0
 -19  -4   3   -0.53    1.79   0
  18   4  -3    0.70    1.64   0
  18  -4  -3    0.34    1.67   0
 -18  -4   3    1.34    1.46   0
 -17  -4   3    0.33    1.60   0
  17   4  -3    0.24    1.67   0
  17  -4  -3    3.17    1.69   0
  16   4  -3    2.37    1.66   0
  16  -4  -3    1.16    1.68   0
 -16  -4   3   -0.02    1.64   0
 -15  -4   3    0.26    1.65   0
  15  -4  -3   -1.69    1.95   0
  15   4  -3   -1.66    1.86   0
  14   4  -3   12.07    1.95   0
 -14  -4   3   12.48    1.76   0
  14  -4  -3   11.89    2.03   0
  13  -4  -3   26.14    2.10   0
  13   4  -3   24.47    2.48   0
 -13  -4   3   22.93    1.88   0
 -12  -4   3   10.93    1.90   0
  12  -4  -3   10.60    2.00   0
  12   4  -3   10.04    2.42   0
  11   4  -3   16.57    2.13   0
  11  -4  -3   18.02    2.64   0
 -11  -4   3   15.02    2.03   0
 -10  -4   3   20.65    2.51   0
  10  -4  -3   26.90    2.65   0
  10   4  -3   21.63    2.27   0
   9   4  -3    5.54    2.12   0
   9  -4  -3    5.40    2.11   0
  -9  -4   3    4.72    2.04   0
   8   4  -3    3.58    2.17   0
  -8  -4   3    1.77    2.04   0
   8  -4  -3    3.30    2.10   0
  -7  -4   3    4.54    2.18   0
   7   4  -3    8.45    2.20   0
   7  -4  -3    7.83    2.12   0
   6  -4  -3    4.52    2.66   0
  -6  -4   3    3.90    2.24   0
   6   4  -3    3.50    2.12   0
   5  -4  -3    0.80    2.27   0
  -5  -4   3    2.49    2.16   0
   5   4  -3    1.60    2.20   0
   4  -4  -3    2.75    2.32   0
  -4  -4   3    5.82    2.33   0
   4   4  -3    3.90    2.25   0
   3  -4  -3    0.77    2.74   0
   3   4  -3    1.59    2.35   0
  -3  -4   3    1.70    2.84   0
   2  -4  -3    2.46    2.84   0
  -2  -4   3    2.58    2.34   0
   2   4  -3    1.78    2.41   0
  -1   4   3   -0.05    2.92   0
   1   4  -3    3.30    2.39   0
  -1  -4   3    2.21    2.24   0
   1  -4  -3    1.59    2.90   0
   0  -4  -3   31.29    3.26   0
   0  -4   3   31.96    2.56   0
   0   4   3   31.69    3.38   0
   0   4  -3   33.76    2.71   0
  -1  -4  -3   10.35    2.98   0
   1   4   3   13.06    3.26   0
   1  -4   3    8.05    2.36   0
  -1   4  -3   15.68    2.55   0
  -2   4  -3   -0.75    2.36   0
  -2  -4  -3   -0.78    2.70   0
   2   4   3    0.65    2.85   0
   2  -4   3    0.71    2.29   0
  -3  -4  -3    1.33    2.91   0
   3   4   3    2.28    2.96   0
   3  -4   3    4.77    2.36   0
  -3   4  -3    3.70    2.30   0
  -4   4  -3    5.66    2.48   0
  -4  -4  -3    4.53    2.76   0
   4   4   3    6.25    3.32   0
   4  -4   3    6.07    2.28   0
   5   4   3    0.06    2.82   0
  -5  -4  -3    0.41    2.61   0
  -5   4  -3   -0.23    2.31   0
   5  -4   3    1.22    2.21   0
   6   4   3    2.06    2.68   0
  -6  -4  -3    2.75    2.44   0
  -6   4  -3    1.56    2.21   0
   6  -4   3    1.01    2.13   0
   7  -4   3    2.85    2.04   0
  -7   4  -3    2.77    2.16   0
  -7  -4  -3    3.62    2.65   0
   7   4   3    2.75    2.69   0
  -8  -4  -3    4.08    2.10   0
   8  -4   3    2.60    2.00   0
   8   4   3    3.75    2.55   0
   9   4   3    2.56    2.55   0
  -9  -4  -3    2.52    2.42   0
   9  -4   3    4.02    2.43   0
  10  -4   3    7.16    1.94   0
 -10  -4  -3    4.24    2.35   0
  10   4   3    4.21    2.47   0
 -11  -4  -3   14.76    2.00   0
  11   4   3   17.87    2.54   0
  11  -4   3   14.45    1.95   0
  12   4   3   -0.34    2.34   0
 -12  -4  -3    0.65    1.77   0
  12  -4   3    1.74    1.87   0
 -13  -4  -3    7.33    1.69   0
  13  -4   3   11.41    1.83   0
  13   4   3   10.12    1.84   0
  14   4   3    4.47    2.06   0
 -14  -4  -3    2.77    2.04   0
  14  -4   3    2.60    1.75   0
  15   4   3    1.17    1.76   0
  15  -4   3    0.92    1.66   0
  16   4   3    4.73    2.03   0
  16  -4   3    3.44    1.66   0
  17  -4   3   -0.07    1.65   0
  17   4   3   -0.44    1.49   0
  18  -4   3    3.42    1.57   0
  18   4   3    3.13    1.64   0
  19  -4   3    1.07    1.52   0
  19   4   3    1.46    1.49   0
  20   4   3   -1.29    1.49   0
  20  -4   3    0.40    1.52   0
  21  -4   3    0.84    1.46   0
  21   4   3    0.51    1.46   0
  22  -4   3    0.99    1.44   0
  22   4   3    2.60    1.42   0
  23   4   3   -1.03    1.42   0
  23  -4   3    0.86    1.46   0
 -22  -5   3    1.32    1.36   0
  22   5  -3    1.07    1.45   0
  22  -5  -3    0.85    1.46   0
  22  -5  -3    1.99    1.60   0
  21  -5  -3    0.70    1.49   0
 -21  -5   3   -0.50    1.30   0
  21   5  -3    0.33    1.45   0
 -20  -5   3    0.76    1.32   0
  20  -5  -3    0.23    1.48   0
  20   5  -3    0.64    1.49   0
  19   5  -3    0.82    1.47   0
  19  -5  -3    0.13    1.55   0
 -19  -5   3    0.60    1.41   0
 -18  -5   3    3.33    1.35   0
  18   5  -3    3.70    1.54   0
  18  -5  -3    2.46    1.53   0
 -17  -5   3    3.40    1.74   0
  17   5  -3    0.81    1.85   0
  17  -5  -3    0.35    1.53   0
  16  -5  -3   14.68    1.69   0
 -16  -5   3   11.87    1.52   0
  16   5  -3   13.99    1.66   0
  15  -5  -3    3.54    1.61   0
  15   5  -3    4.96    1.61   0
 -15  -5   3    3.84    1.41   0
 -14  -5   3    0.51    1.46   0
  14  -5  -3    0.99    1.60   0
  14   5  -3    0.83    1.56   0
 -13  -5   3   -0.89    1.80   0
  13  -5  -3    1.13    1.69   0
  13   5  -3    0.29    1.62   0
 -12  -5   3    1.66    1.90   0
  12  -5  -3    1.09    1.62   0
  12   5  -3    2.07    1.77   0
  11   5  -3    1.90    1.79   0
  11  -5  -3    0.67    1.63   0
 -11  -5   3    1.57    1.90   0
  10  -5  -3    4.12    1.67   0
  10   5  -3    2.78    1.77   0
 -10  -5   3    2.49    1.53   0
  -9  -5   3    3.63    1.62   0
   9   5  -3    4.65    1.80   0
   9  -5  -3    5.23    1.75   0
  -8  -5   3    5.75    1.62   0
   8   5  -3   44.21    2.24   0
   8  -5  -3   46.03    2.63   0
   7  -5  -3   18.60    2.46   0
  -7  -5   3   15.53    1.90   0
   7   5  -3   16.46    1.96   0
   6  -5  -3   48.85    2.39   0
   6   5  -3   48.87    2.24   0
  -6  -5   3   44.71    2.18   0
   5   5  -3   23.31    2.06   0
   5  -5  -3   26.51    2.17   0
  -5  -5   3   28.90    2.06   0
  -4  -5   3   14.85    2.34   0
   4  -5  -3   16.20    2.47   0
   4   5  -3   15.82    1.98   0
  -3  -5   3    3.80    1.87   0
   3   5  -3    3.53    1.98   0
   3  -5  -3    1.71    1.93   0
  -2  -5   3   15.02    1.96   0
   2  -5  -3   17.85    2.23   0
   2   5  -3   16.00    2.09   0
  -1   5   3   11.12    2.59   0
  -1  -5   3    9.18    2.03   0
   1  -5  -3   10.54    2.48   0
   1   5  -3   11.62    2.47   0
   0   5  -3    2.48    1.92   0
   0   5   3    1.16    2.39   0
   0  -5  -3    1.08    2.40   0
   0  -5   3    0.63    1.90   0
  -1  -5  -3   13.89    2.58   0
   1  -5   3   10.04    1.98   0
  -1   5  -3   12.29    2.00   0
   1   5   3   14.81    2.71   0
  -2   5  -3    3.57    1.93   0
   2  -5   3    5.20    2.36   0
   2   5   3    3.92    2.48   0
  -2  -5  -3    3.20    2.41   0
   3  -5   3    7.10    1.93   0
   3   5   3    7.20    2.49   0
  -3   5  -3    8.74    1.92   0
  -3  -5  -3    8.09    2.52   0
  -4   5  -3   14.09    2.05   0
  -4  -5  -3   10.57    2.25   0
   4  -5   3   12.10    1.95   0
   4   5   3    9.61    2.48   0
  -5   5  -3   15.84    1.96   0
  -5  -5  -3   12.66    2.24   0
   5   5   3   12.07    2.45   0
   5  -5   3   12.46    2.05   0
  -6  -5  -3    4.58    2.18   0
  -6   5  -3    5.04    1.97   0
   6   5   3    6.31    2.35   0
   6  -5   3    5.47    1.90   0
   7   5   3    3.27    2.19   0
   7  -5   3    1.49    2.26   0
  -7  -5  -3    1.85    1.70   0
   8   5   3    1.55    2.13   0
  -8  -5  -3    1.49    2.00   0
   8  -5   3    3.48    1.87   0
   9  -5   3    2.61    1.64   0
   9   5   3    2.61    2.05   0
  -9  -5  -3    3.63    1.95   0
 -10  -5  -3    7.43    1.71   0
  10   5   3    9.33    2.15   0
  10  -5   3    8.10    1.74   0
  11  -5   3    1.38    1.67   0
 -11  -5  -3    1.49    1.89   0
  11   5   3    1.47    2.05   0
  12   5   3    0.57    1.65   0
  12  -5   3    0.96    1.60   0
 -12  -5  -3    0.91    1.92   0
  13   5   3    1.33    2.00   0
  13  -5   3    1.51    1.56   0
 -13  -5  -3    0.03    1.85   0
 -14  -5  -3    1.79    1.54   0
  14   5   3    2.69    1.98   0
  14  -5   3    2.65    1.60   0
  15  -5   3    3.73    1.54   0
 -15  -5  -3    2.90    1.79   0
  15   5   3    1.74    2.03   0
  16  -5   3   -0.98    1.45   0
  16   5   3    0.63    1.89   0
  17   5   3    1.47    1.48   0
  17  -5   3    0.73    1.46   0
  18  -5   3    0.53    1.42   0
  18   5   3    1.01    1.84   0
  19   5   3    0.21    1.74   0
  19  -5   3    1.13    1.43   0
  20  -5   3    1.75    1.43   0
  20   5   3   -0.15    1.48   0
  21   5   3   -0.62    1.69   0
  21  -5   3   -0.54    1.38   0
  18  -6  -3   -0.00    1.44   0
  18   6  -3    0.38    1.47   0
 -18  -6   3   -0.22    1.29   0
  17   6  -3    0.35    1.46   0
 -17  -6   3    0.94    1.34   0
  17  -6  -3    0.90    1.47   0
  16  -6  -3    1.19    1.39   0
  16   6  -3    0.84    1.45   0
 -16  -6   3    0.71    1.27   0
 -15  -6   3    0.46    1.36   0
  15   6  -3    0.15    1.46   0
  15  -6  -3    0.92    1.54   0
 -14  -6   3    3.66    1.37   0
  14  -6  -3    3.98    1.57   0
  14   6  -3    5.25    1.49   0
 -13  -6   3    0.98    1.37   0
  13  -6  -3    0.64    1.75   0
  13   6  -3    2.54    1.75   0
  12  -6  -3    1.00    1.46   0
  12   6  -3    0.13    1.87   0
 -12  -6   3    1.69    1.62   0
  11  -6  -3    1.57    1.82   0
  11   6  -3    2.26    1.85   0
 -11  -6   3    1.04    1.40   0
  10  -6  -3    1.93    1.89   0
  10   6  -3    1.99    1.87   0
 -10  -6   3    0.85    1.42   0
   9   6  -3    0.80    1.56   0
  -9  -6   3   -1.36    1.46   0
   9  -6  -3    2.13    1.58   0
   8   6  -3    0.75    1.55   0
  -8  -6   3    0.88    1.36   0
   8  -6  -3    2.04    1.51   0
  -7  -6   3    1.26    1.78   0
   7   6  -3    0.80    1.92   0
   7  -6  -3   -0.14    1.51   0
   6  -6  -3    1.04    1.50   0
  -6  -6   3   -0.28    1.86   0
   6   6  -3    1.72    1.58   0
   5  -6  -3    2.96    1.94   0
   5   6  -3    0.22    1.96   0
  -5  -6   3    0.25    1.55   0
  -4  -6   3    3.83    1.50   0
   4  -6  -3    4.35    1.99   0
   4   6  -3    1.80    1.67   0
  -3  -6   3    1.94    1.61   0
   3  -6  -3    0.53    2.00   0
   3   6  -3    1.23    1.64   0
  -2  -6   3    3.55    1.56   0
   2  -6  -3    3.09    2.02   0
   2   6  -3    3.34    1.98   0
  -1  -6   3    1.17    1.65   0
   1   6  -3    1.50    1.68   0
   1  -6  -3    0.92    2.01   0
   0  -6  -3    6.45    2.20   0
   0   6  -3    4.37    1.63   0
   0  -6   3    6.21    1.66   0
   0   6   3    5.25    2.24   0
  -1   6  -3    0.54    1.98   0
  -1  -6  -3   -0.88    2.08   0
   1  -6   3    2.14    1.67   0
   1   6   3   -0.34    2.15   0
   2  -6   3    2.29    1.59   0
  -2   6  -3    2.47    1.63   0
   2   6   3    2.98    2.16   0
  -2  -6  -3    2.27    2.11   0
   3   6   3    0.27    2.17   0
  -3   6  -3    1.77    1.70   0
   3  -6   3   -0.06    1.62   0
  -3  -6  -3    1.82    1.97   0
   4  -6   3    2.06    1.91   0
  -4   6  -3    4.19    1.98   0
  -4  -6  -3    0.88    1.95   0
   4   6   3    0.06    2.13   0
   5   6   3    1.56    1.96   0
  -5  -6  -3    0.97    1.88   0
   5  -6   3    2.07    1.52   0
  -5   6  -3   -0.14    1.58   0
   6  -6   3    3.00    1.58   0
   6   6   3    1.85    1.98   0
  -6  -6  -3    1.44    1.86   0
   7  -6   3    0.43    1.53   0
  -7  -6  -3    2.05    1.79   0
   7   6   3    1.70    1.95   0
   8  -6   3    1.36    1.58   0
  -8  -6  -3    0.63    1.77   0
   8   6   3    0.30    2.07   0
   9  -6   3   -0.08    1.58   0
   9   6   3    0.01    1.85   0
  -9  -6  -3    0.61    1.83   0
  10   6   3    0.08    1.88   0
  10  -6   3    3.54    1.90   0
 -10  -6  -3   -0.33    1.79   0
 -11  -6  -3   -0.26    1.39   0
  11   6   3    0.69    1.89   0
  11  -6   3    1.26    1.52   0
  12  -6   3    0.64    1.46   0
 -12  -6  -3   -0.05    1.38   0
  12   6   3    0.26    1.88   0
 -13  -6  -3    0.16    1.50   0
  13  -6   3    1.80    1.51   0
  13   6   3    1.33    1.85   0
  14   6   3    1.89    1.77   0
  14  -6   3   -1.00    1.80   0
 -14  -6  -3    1.26    1.66   0
  15  -6   3    1.21    1.43   0
  15   6   3    0.01    1.81   0
 -15  -6  -3    1.01    1.66   0
  16  -6   3    0.38    1.41   0
  16   6   3   -0.10    1.79   0
 -16  -6  -3    2.28    1.65   0
  17   6   3    0.28    1.83   0
  17  -6   3    1.02    1.42   0
 -11  -7   3    1.34    1.29   0
  11   7  -3    0.96    1.72   0
  11  -7  -3    0.59    1.35   0
  10  -7  -3    2.92    1.52   0
 -10  -7   3    0.86    1.61   0
  10   7  -3    1.44    1.51   0
   9  -7  -3    1.28    1.76   0
   9   7  -3    1.20    1.43   0
  -9  -7   3   -0.05    1.38   0
   8  -7  -3    0.38    1.40   0
  -8  -7   3    0.23    1.31   0
   8   7  -3    2.10    1.45   0
  -7  -7   3    0.32    1.30   0
   7   7  -3    1.05    1.79   0
   7  -7  -3    1.06    1.45   0
   6  -7  -3    1.10    1.48   0
  -6  -7   3   -0.24    1.32   0
   6   7  -3   -0.97    1.81   0
   5  -7  -3    2.24    1.53   0
   5   7  -3    2.33    1.52   0
  -5  -7   3    2.36    1.82   0
   4   7  -3    0.04    1.48   0
   4  -7  -3    1.38    1.82   0
  -4  -7   3    0.72    1.73   0
   3  -7  -3    1.61    1.57   0
   3   7  -3    3.17    1.49   0
  -3  -7   3    2.72    1.49   0
  -2  -7   3   -0.74    1.41   0
   2   7  -3    1.99    1.85   0
   2  -7  -3   -0.18    1.83   0
  -1  -7   3    0.85    1.44   0
   1  -7  -3    2.52    1.86   0
   1   7  -3    0.74    1.53   0
   0   7  -3   -0.34    1.56   0
   0  -7   3    2.02    1.80   0
   0  -7  -3    1.03    1.87   0
   1  -7   3    2.84    1.44   0
  -1  -7  -3    1.94    1.77   0
  -1   7  -3    1.99    1.83   0
  -2   7  -3    1.28    1.46   0
   2   7   3    1.47    1.92   0
  -2  -7  -3    1.58    1.69   0
   2  -7   3    2.34    1.81   0
   3  -7   3    1.62    1.47   0
   3   7   3    0.38    1.91   0
  -3  -7  -3   -0.15    1.72   0
  -3   7  -3    1.28    1.51   0
   4   7   3   -0.21    1.89   0
  -4   7  -3    0.96    1.51   0
  -4  -7  -3   -0.24    1.70   0
   4  -7   3    1.55    1.72   0
  -5  -7  -3    0.48    1.70   0
   5   7   3    0.67    1.92   0
   5  -7   3    2.71    1.43   0
   6   7   3   -0.15    1.85   0
  -6  -7  -3    0.90    1.70   0
   6  -7   3    0.49    1.44   0
  -7  -7  -3    0.61    1.66   0
   7  -7   3    0.88    1.40   0
   7   7   3    0.51    1.84   0
   8   7   3    0.48    2.10   0
  -8  -7  -3    1.19    1.88   0
   8  -7   3    0.54    1.47   0
   9   7   3    0.27    1.81   0
   9  -7   3    0.46    1.45   0
  -9  -7  -3   -0.11    1.62   0
  10  -7   3    1.14    1.71   0
  10   7   3    0.45    1.85   0
 -10  -7  -3    0.34    1.64   0
  29   0  -4    1.21    1.32   0
  28   0  -4    0.59    1.34   0
  27   0  -4    0.36    1.37   0
  26   0  -4   -0.70    1.45   0
  25   0  -4    5.45    1.41   0
  24   0  -4   -0.65    1.42   0
  23   0  -4    1.14    1.63   0
  22   0  -4   -0.53    1.65   0
  21   0  -4   19.36    1.83   0
  20   0  -4   18.27    1.87   0
  19   0  -4    8.63    1.99   0
  18   0  -4    1.05    2.03   0
  17   0  -4   15.51    2.18   0
  16   0  -4   70.44    2.77   0
  15   0  -4   38.32    2.79   0
  14   0  -4  455.12    5.21   0
  13   0  -4    7.44    2.80   0
  12   0  -4  292.38    5.01   0
 -12   0   4  291.04    4.93   0
 -11   0   4  125.29    4.22   0
  11   0  -4  126.49    4.35   0
 -10   0   4  221.03    5.29   0
  10   0  -4  217.96    5.33   0
   9   0  -4  195.89    5.65   0
  -9   0   4  156.65    5.45   0
  -8   0   4   51.45    4.98   0
   8   0  -4   56.59    5.10   0
   7   0  -4    2.63    4.88   0
  -7   0   4   -0.35    5.03   0
  -6   0   4    6.77    5.52   0
   6   0  -4    4.46    5.74   0
  -5   0   4   65.58    7.12   0
   5   0  -4   63.03    7.10   0
  -4   0   4  958.90   15.63   0
   4   0  -4  974.54   15.71   0
   3   0  -4  564.02   14.31   0
  -3   0   4  146.06    9.80   0
   2   0  -4  213.61   12.74   0
  -2   0   4  197.58   11.29   0
  -1   0   4  210.47   12.88   0
   1   0  -4  222.17   11.88   0
   0   0  -4  642.47   17.17   0
   0   0   4  640.96   16.98   0
  -1   0  -4 1393.00   24.01   0
   1   0   4 1220.91   22.66   0
   2   0   4    6.23    9.20   0
  -2   0  -4    9.97    7.67   0
   3   0   4 4086.30   33.93   0
  -3   0  -4 4270.62   34.05   0
   4   0   4   38.75    8.03   0
   5   0   4  109.37    7.99   0
   6   0   4  256.20    7.73   0
  16   0   4   37.01    2.28   0
  17   0   4    2.27    1.88   0
  18   0   4   11.57    1.89   0
  19   0   4    1.20    1.74   0
  20   0   4    5.49    1.66   0
  21   0   4    0.85    1.55   0
  22   0   4   -1.16    1.44   0
  23   0   4    0.97    1.50   0
  24   0   4    0.59    1.36   0
  25   0   4    0.32    1.39   0
  26   0   4    0.83    1.31   0
  27   0   4   -0.60    1.33   0
  29  -1  -4    1.10    1.29   0
  29   1  -4   -0.07    1.31   0
  28   1  -4   -0.20    1.36   0
  28  -1  -4    0.72    1.35   0
  27  -1  -4    2.13    1.35   0
  27   1  -4    0.91    1.33   0
  26  -1  -4    1.18    1.37   0
  26   1  -4    1.21    1.40   0
  25   1  -4    3.26    1.41   0
  25  -1  -4    1.70    1.40   0
  24   1  -4    0.90    1.46   0
  24  -1  -4   -0.90    1.46   0
  23  -1  -4    4.70    1.60   0
  23   1  -4    4.09    1.59   0
  22   1  -4    0.28    1.58   0
  22  -1  -4   -1.05    1.57   0
  21  -1  -4    5.54    1.65   0
  21   1  -4    3.68    1.61   0
  20   1  -4    6.45    1.77   0
  20  -1  -4    7.67    1.78   0
  19  -1  -4   21.61    2.10   0
  19   1  -4   18.52    2.10   0
  18   1  -4    4.23    1.91   0
  18  -1  -4    1.99    1.95   0
 -17  -1   4   13.14    2.19   0
  17   1  -4   10.69    1.52   0
  17  -1  -4    8.52    2.14   0
  16  -1  -4    5.28    2.13   0
  16   1  -4    4.36    2.07   0
 -16  -1   4    6.01    2.19   0
 -15  -1   4    1.82    2.18   0
  15  -1  -4    3.24    2.30   0
  15   1  -4    1.37    2.24   0
 -14  -1   4   76.32    3.13   0
  14  -1  -4   92.82    3.11   0
  14   1  -4  102.36    3.14   0
  13  -1  -4   41.39    2.94   0
 -13  -1   4   40.07    2.89   0
  13   1  -4   39.10    2.96   0
  12  -1  -4   -0.98    3.00   0
  12   1  -4    0.58    2.79   0
 -12  -1   4   -0.37    2.97   0
 -11  -1   4   20.42    3.25   0
  11   1  -4   23.80    3.11   0
  11  -1  -4   26.26    3.17   0
  10  -1  -4  104.13    4.31   0
 -10  -1   4  114.06    4.25   0
  10   1  -4   75.63    3.91   0
  -9  -1   4  161.86    4.85   0
   9  -1  -4  150.23    5.16   0
   9   1  -4  168.89    4.96   0
  -8  -1   4   78.36    4.71   0
   8  -1  -4   71.31    4.77   0
   8   1  -4   29.34    4.20   0
   7  -1  -4   25.51    4.63   0
  -7  -1   4   27.26    4.70   0
   7   1  -4   30.75    5.01   0
  -6  -1   4   64.28    5.67   0
   6  -1  -4   54.39    5.42   0
   6   1  -4   60.37    5.96   0
   5   1  -4  290.96    8.62   0
   5  -1  -4  286.52    9.59   0
  -5  -1   4  292.95    8.28   0
   4   1  -4   23.69    6.41   0
   4  -1  -4   22.57    5.86   0
  -4  -1   4   23.65    6.49   0
  -3  -1   4  117.49    7.81   0
   3   1  -4  113.90    7.83   0
   3  -1  -4  109.37    8.74   0
   2   1  -4    6.99    6.80   0
  -2  -1   4   -1.58    6.63   0
   2  -1  -4    5.55    8.59   0
   1  -1  -4    6.20   10.85   0
  -1   1   4    5.06   10.47   0
  -1  -1   4   11.46    6.86   0
   1   1  -4   10.17    6.83   0
   0  -1   4  374.73   10.85   0
   0   1  -4  388.75   10.91   0
  -1   1  -4  351.11   10.34   0
   1  -1   4  321.77   10.13   0
   2   1   4  911.60   28.18   0
   2  -1   4  878.91   13.72   0
  -2   1  -4  907.51   14.39   0
   3  -1   4   49.55    6.61   0
  -3   1  -4   59.74    6.86   0
  -4   1  -4  473.18    9.89   0
   4  -1   4  444.66    9.69   0
   5  -1   4  132.68    6.42   0
  -5   1  -4  149.45    7.65   0
   6   1   4  318.62    8.18   0
   6  -1   4  346.29    7.67   0
   7  -1   4  134.33    5.39   0
   7   1   4  116.13    6.04   0
   8  -1   4  554.61    7.78   0
   8   1   4  490.20    8.46   0
   9   1   4  273.83    6.30   0
   9  -1   4  328.21    5.96   0
  10   1   4  181.87    5.23   0
  10  -1   4  225.55    4.73   0
  11  -1   4  156.48    4.26   0
  11   1   4  116.90    4.10   0
  12  -1   4   18.29    3.45   0
  12   1   4   15.13    3.06   0
  13   1   4   41.01    3.13   0
  14   1   4    3.15    2.28   0
  15   1   4    5.95    2.16   0
  16   1   4   29.82    2.18   0
  17   1   4    1.90    1.87   0
  18   1   4    1.18    1.77   0
  19   1   4   -0.43    1.88   0
  20   1   4    2.01    1.67   0
  21   1   4    1.80    1.64   0
  21  -1   4    1.60    1.53   0
  22   1   4    1.86    1.54   0
  22  -1   4    1.44    1.48   0
  23   1   4    0.95    1.37   0
  23  -1   4    1.90    1.39   0
  24  -1   4    0.56    1.31   0
  24   1   4    0.61    1.42   0
  25   1   4    0.41    1.30   0
  25  -1   4   -1.31    1.28   0
  26  -1   4   -1.44    1.24   0
  26   1   4   -0.84    1.28   0
  27  -1   4    0.18    1.27   0
  27   1   4    0.02    1.52   0
  27  -1   4    1.70    1.42   0
  28  -2  -4   -0.09    0.96   0
  28   2  -4   -0.23    1.28   0
  27  -2  -4   -1.14    1.34   0
  27   2  -4   -1.37    1.22   0
  26   2  -4    1.51    1.35   0
  26  -2  -4    1.81    1.35   0
  25   2  -4   -1.48    1.31   0
  25  -2  -4   -0.06    1.32   0
  24   2  -4    0.82    1.40   0
  24  -2  -4    0.76    1.37   0
  23  -2  -4    2.48    1.41   0
  23   2  -4    1.42    1.46   0
  22   2  -4    1.08    1.49   0
  22  -2  -4    0.77    1.51   0
  21  -2  -4    1.70    1.60   0
  21   2  -4    2.69    1.56   0
  20  -2  -4    1.18    1.53   0
 -20  -2   4    1.70    1.59   0
  20   2  -4    1.79    1.61   0
  19  -2  -4    1.23    1.67   0
 -19  -2   4   -0.25    1.64   0
  19   2  -4    0.74    1.69   0
  18  -2  -4   -0.33    1.67   0
 -18  -2   4    2.09    1.81   0
  18   2  -4   -1.45    1.76   0
  17  -2  -4    8.38    1.89   0
  17   2  -4    3.53    1.84   0
 -17  -2   4   10.62    1.90   0
 -16  -2   4   53.20    2.24   0
  16  -2  -4   47.24    2.30   0
  16   2  -4   49.72    2.27   0
  15  -2  -4    9.49    2.18   0
 -15  -2   4    7.99    2.07   0
  15   2  -4    7.34    2.11   0
  14   2  -4    2.49    2.20   0
  14  -2  -4   10.46    2.34   0
 -14  -2   4   13.70    2.23   0
  13  -2  -4   -2.96    2.28   0
 -13  -2   4    0.22    2.38   0
  13   2  -4    0.61    2.29   0
  12  -2  -4   -1.29    2.35   0
 -12  -2   4    1.43    2.46   0
  12   2  -4    1.28    2.60   0
  11  -2  -4   -2.36    2.24   0
 -11  -2   4   -1.34    2.68   0
  11   2  -4    3.54    2.74   0
 -10  -2   4    7.06    2.85   0
  10  -2  -4    8.77    2.60   0
  10   2  -4    8.07    3.03   0
   9   2  -4   31.92    3.34   0
  -9  -2   4   27.98    3.16   0
   8   2  -4  112.18    3.52   0
  -8  -2   4  108.02    3.99   0
   7   2  -4   48.16    4.07   0
  -7  -2   4    3.08    3.56   0
   6   2  -4  207.83    5.49   0
  -6  -2   4    9.62    3.76   0
   5   2  -4   21.04    4.09   0
  -5  -2   4   18.23    4.07   0
   4   2  -4   56.35    4.72   0
  -4  -2   4   51.87    4.60   0
  -3  -2   4   50.17    4.83   0
   3  -2  -4   54.57    7.17   0
   3   2  -4   50.47    4.69   0
  -2  -2   4   36.90    4.76   0
   2  -2  -4   48.59    7.46   0
   2   2  -4   41.74    4.81   0
   1  -2  -4  912.97   20.51   0
   1   2  -4  853.26   10.47   0
  -1  -2   4  851.26   10.44   0
   0  -2   4 1064.17   11.45   0
   0   2  -4 1035.26   11.39   0
   0  -2  -4 1070.00   26.22   0
  -1   2  -4   39.87    4.80   0
  -1  -2  -4   39.49   10.05   0
   1  -2   4   42.96    4.78   0
  -2  -2  -4  585.70   18.80   0
   2  -2   4  638.24    8.80   0
   2   2   4  678.52   22.24   0
  -2   2  -4  687.45    9.25   0
  -3  -2  -4    1.56    6.10   0
   3  -2   4    3.93    3.86   0
  -3   2  -4   -4.26    3.98   0
   3   2   4   -0.15    6.26   0
   4   2   4   45.83    6.48   0
  -4   2  -4   48.97    4.24   0
   4  -2   4   40.36    4.09   0
   5  -2   4    1.09    3.49   0
  -5   2  -4   -0.29    3.61   0
   5   2   4    2.83    4.34   0
   6  -2   4   31.96    3.71   0
  -6   2  -4   30.23    3.92   0
   6   2   4   26.32    4.56   0
   7   2   4   29.44    4.34   0
   7  -2   4   29.03    3.54   0
   8  -2   4   83.10    3.71   0
   8   2   4   75.39    4.56   0
   9   2   4   49.97    3.36   0
   9  -2   4   54.85    3.36   0
  10   2   4   47.47    3.59   0
  10  -2   4   53.30    3.18   0
  11  -2   4   16.45    2.82   0
  11   2   4   14.85    3.21   0
  12  -2   4   -0.46    2.53   0
  12   2   4    2.27    2.78   0
  13  -2   4   27.86    2.53   0
  13   2   4   23.51    2.42   0
  14   2   4   42.05    2.47   0
  14  -2   4   43.34    2.55   0
  15  -2   4   28.80    2.29   0
  15   2   4   25.52    2.20   0
  16  -2   4    4.18    2.08   0
  16   2   4    2.01    1.86   0
  17   2   4    1.13    1.66   0
  17  -2   4    2.98    1.97   0
  18   2   4    1.85    1.86   0
  18  -2   4   -0.54    1.79   0
  19   2   4   -0.82    1.48   0
  19  -2   4   -1.35    1.68   0
  20   2   4    4.76    1.54   0
  20  -2   4    7.85    1.86   0
  21   2   4    3.41    1.50   0
  21  -2   4    3.89    1.65   0
  22  -2   4    1.94    1.55   0
  22   2   4    1.67    1.81   0
  23   2   4    0.40    1.43   0
  23  -2   4    1.67    1.62   0
  24   2   4   -0.70    1.45   0
  24  -2   4    1.92    1.36   0
  24  -2   4   -0.44    1.55   0
  25   2   4    1.70    1.39   0
  25  -2   4    0.90    1.47   0
  25  -2   4    1.91    1.33   0
  26  -2   4    1.30    1.32   0
  26   2   4    1.23    1.34   0
  26  -2   4    1.82    1.50   0
  27   3  -4    0.17    1.37   0
  26  -3  -4    1.11    1.27   0
  26   3  -4    1.60    1.38   0
  25   3  -4    1.58    1.41   0
  25  -3  -4   -0.96    1.31   0
  24  -3  -4    0.81    1.33   0
  24   3  -4    1.82    1.40   0
  23  -3  -4    0.50    1.33   0
  23   3  -4   -0.39    1.49   0
 -23  -3   4    0.33    1.36   0
  22   3  -4   -0.21    1.55   0
 -22  -3   4    0.46    1.38   0
  22  -3  -4    1.37    1.37   0
  21  -3  -4    2.20    1.47   0
 -21  -3   4    2.38    1.44   0
  21   3  -4    1.47    1.58   0
  20  -3  -4    2.88    1.50   0
 -20  -3   4    2.05    1.42   0
  20   3  -4    4.76    1.68   0
 -19  -3   4    0.80    1.53   0
  19  -3  -4    1.66    1.59   0
  19   3  -4    2.01    1.66   0
  18  -3  -4    4.89    1.61   0
  18   3  -4    6.07    1.79   0
 -18  -3   4    4.90    1.58   0
 -17  -3   4    0.39    1.71   0
  17  -3  -4    2.47    1.70   0
  17   3  -4   -0.16    1.74   0
  16  -3  -4    0.04    1.75   0
 -16  -3   4    2.17    1.64   0
  16   3  -4    2.47    1.86   0
 -15  -3   4   25.32    2.04   0
  15   3  -4   32.06    2.21   0
  14   3  -4   17.20    2.09   0
 -14  -3   4   18.18    1.95   0
  13   3  -4    8.45    2.13   0
 -13  -3   4    5.55    2.01   0
  12   3  -4   22.98    2.41   0
 -12  -3   4   20.31    2.16   0
  11   3  -4   15.88    2.47   0
 -11  -3   4   15.14    2.40   0
  10  -3  -4   19.16    2.59   0
 -10  -3   4    6.35    2.28   0
  10   3  -4   17.11    2.51   0
   9  -3  -4   11.35    2.62   0
  -9  -3   4   10.06    2.38   0
   9   3  -4    6.83    2.49   0
   8   3  -4   -2.27    2.50   0
  -8  -3   4   -2.35    2.42   0
   8  -3  -4    2.67    3.21   0
   7  -3  -4    7.14    3.40   0
   7   3  -4    7.84    2.68   0
  -7  -3   4   -1.90    2.54   0
   6   3  -4    1.86    2.70   0
  -6  -3   4    0.90    2.86   0
   6  -3  -4    2.86    3.37   0
   5   3  -4   12.96    3.00   0
  -5  -3   4   10.91    3.03   0
   5  -3  -4   15.18    3.68   0
   4   3  -4   28.99    3.31   0
   4  -3  -4   28.32    3.89   0
  -4  -3   4   34.28    3.19   0
   3  -3  -4  202.81    6.19   0
  -3  -3   4  191.45    4.52   0
   3   3  -4  202.27    4.64   0
   2   3  -4   42.11    3.51   0
   2  -3  -4   45.61    5.16   0
  -2  -3   4   41.34    3.43   0
   1  -3  -4   20.96    4.65   0
   1   3  -4   14.79    3.23   0
  -1  -3   4   18.39    3.12   0
   0   3  -4   22.95    3.29   0
   0  -3  -4   21.55    5.00   0
   0  -3   4   25.61    3.25   0
   0   3   4   28.94    5.02   0
  -1  -3  -4    1.22    4.46   0
   1   3   4    0.18    4.68   0
   1  -3   4    2.17    3.03   0
  -1   3  -4    0.46    2.98   0
   2   3   4  103.40    6.05   0
  -2  -3  -4   96.59    5.60   0
   2  -3   4   99.10    3.81   0
  -2   3  -4  109.39    3.95   0
  -3   3  -4   -0.75    2.98   0
   3   3   4    1.34    4.37   0
  -3  -3  -4    1.06    4.03   0
   3  -3   4   -0.40    3.01   0
   4  -3   4   39.46    3.26   0
  -4  -3  -4   35.58    4.42   0
  -4   3  -4   38.17    3.23   0
   4   3   4   41.68    4.74   0
  -5   3  -4    1.43    2.88   0
  -5  -3  -4   -0.61    3.72   0
   5  -3   4   -1.63    2.79   0
   5   3   4    0.32    3.89   0
  -6  -3  -4   77.30    4.15   0
   6   3   4   85.16    4.34   0
   6  -3   4   93.34    3.45   0
  -6   3  -4   97.02    3.44   0
  -7  -3  -4    1.11    2.97   0
   7   3   4    0.51    3.04   0
  -7   3  -4   -1.82    2.64   0
   7  -3   4    2.07    2.56   0
   8   3   4    2.27    2.97   0
  -8  -3  -4   -0.61    2.71   0
   8  -3   4    1.91    2.41   0
  -9  -3  -4    1.73    2.68   0
   9  -3   4   -0.28    2.22   0
   9   3   4    1.21    2.90   0
  10  -3   4   -0.50    2.14   0
  10   3   4    1.12    2.76   0
  11   3   4    8.76    2.80   0
  11  -3   4    8.88    2.35   0
  12  -3   4   -0.19    2.16   0
  12   3   4    0.10    2.00   0
  13  -3   4   42.12    2.36   0
  13   3   4   33.49    2.54   0
  14  -3   4    5.46    2.02   0
  14   3   4    3.96    1.81   0
  15  -3   4   42.36    2.21   0
  15   3   4   37.64    2.11   0
  16   3   4    1.23    1.70   0
  16  -3   4    2.06    1.79   0
  17  -3   4    7.13    1.75   0
  17   3   4    5.01    2.04   0
  18   3   4    0.52    1.58   0
  18  -3   4    1.57    1.70   0
  19  -3   4    1.06    1.64   0
  19   3   4    1.81    1.48   0
  20   3   4    2.54    1.46   0
  20  -3   4    0.13    1.58   0
  21   3   4    4.23    1.76   0
  21  -3   4    2.99    1.58   0
  22   3   4    1.64    1.39   0
  22  -3   4    2.07    1.53   0
  23  -3   4    0.32    1.49   0
  23   3   4    2.59    1.39   0
  24  -3   4   -0.12    1.45   0
  24   3   4    1.50    1.34   0
  25  -3   4    0.50    1.45   0
  25   3   4   -1.14    1.33   0
  25   4  -4   -0.48    1.34   0
  25  -4  -4    0.90    1.48   0
  24   4  -4   -1.05    1.37   0
  24  -4  -4    1.16    1.46   0
 -24  -4   4   -0.01    1.27   0
  24  -4  -4    0.06    1.30   0
 -23  -4   4    0.19    1.33   0
  23  -4  -4   -0.56    1.44   0
  23   4  -4    0.34    1.40   0
  23  -4  -4   -0.05    1.31   0
  22   4  -4    1.09    1.42   0
  22  -4  -4    1.21    1.29   0
  22  -4  -4    1.30    1.52   0
 -22  -4   4    1.71    1.32   0
  21   4  -4   -0.91    1.52   0
  21  -4  -4   -0.02    1.55   0
 -21  -4   4    1.38    1.37   0
  21  -4  -4   -0.30    1.71   0
  20   4  -4    1.74    1.51   0
 -20  -4   4    1.95    1.39   0
  20  -4  -4    2.16    1.61   0
  20  -4  -4   -0.09    1.44   0
  19   4  -4   -0.20    1.54   0
  19  -4  -4    0.30    1.98   0
  19  -4  -4    2.71    1.38   0
 -19  -4   4    3.17    1.44   0
  18   4  -4    8.45    1.64   0
 -18  -4   4    8.29    1.53   0
  18  -4  -4    9.33    1.67   0
  17  -4  -4    7.66    2.13   0
  17   4  -4    3.27    1.69   0
 -17  -4   4    2.13    1.63   0
  16   4  -4    1.34    1.64   0
  16  -4  -4   -1.02    1.69   0
 -16  -4   4    1.73    1.61   0
  15   4  -4    1.49    1.81   0
  15  -4  -4    2.41    1.84   0
 -15  -4   4    2.43    1.70   0
  14  -4  -4   10.18    1.80   0
 -14  -4   4    8.91    1.80   0
  14   4  -4   10.96    1.89   0
  13  -4  -4   -1.23    1.82   0
  13   4  -4    3.15    1.89   0
 -13  -4   4    1.83    1.69   0
 -12  -4   4   -0.75    1.80   0
  12   4  -4    0.89    1.87   0
  12  -4  -4   -0.27    1.92   0
  11  -4  -4   37.52    2.31   0
 -11  -4   4   35.32    2.18   0
  11   4  -4   37.39    2.21   0
  10   4  -4   88.04    2.66   0
  10  -4  -4  100.32    2.87   0
 -10  -4   4   12.51    2.03   0
   9   4  -4    1.84    1.98   0
  -9  -4   4    2.78    1.92   0
   9  -4  -4    2.75    2.02   0
  -8  -4   4   58.97    2.39   0
   8   4  -4   64.11    2.55   0
   8  -4  -4   68.50    2.77   0
  -7  -4   4   80.51    2.76   0
   7   4  -4   78.47    3.09   0
   7  -4  -4   78.47    3.33   0
   6  -4  -4    2.30    2.59   0
   6   4  -4    0.23    2.21   0
  -6  -4   4    3.91    2.21   0
  -5  -4   4    1.11    2.09   0
   5  -4  -4    0.64    2.64   0
   5   4  -4   -0.51    2.14   0
  -4  -4   4   37.93    2.64   0
   4  -4  -4   43.01    3.24   0
   4   4  -4   39.52    2.54   0
   3   4  -4   21.40    2.42   0
  -3  -4   4   24.27    2.41   0
   3  -4  -4   21.49    3.07   0
  -2  -4   4   12.27    2.39   0
   2   4  -4   12.43    2.89   0
   2  -4  -4    8.72    3.09   0
  -1  -4   4   17.25    2.49   0
   1   4  -4   18.49    2.40   0
   1  -4  -4   17.99    3.63   0
   0   4   4    4.58    3.45   0
   0  -4  -4    3.54    2.99   0
   0   4  -4    4.55    2.34   0
   0  -4   4    3.43    2.34   0
   1  -4   4   33.58    2.52   0
  -1  -4  -4   34.39    3.92   0
   1   4   4   36.78    3.91   0
  -1   4  -4   38.95    2.67   0
  -2   4  -4    6.31    2.37   0
   2   4   4    3.86    3.08   0
   2  -4   4    3.28    2.30   0
  -2  -4  -4    3.16    2.94   0
  -3  -4  -4   11.80    2.89   0
   3  -4   4   13.56    2.28   0
   3   4   4   13.25    3.17   0
  -3   4  -4   13.42    2.34   0
   4   4   4    2.87    2.89   0
  -4  -4  -4    1.62    2.75   0
  -4   4  -4    3.54    2.19   0
   4  -4   4    1.86    2.13   0
   5   4   4   15.41    3.17   0
  -5   4  -4   11.37    2.32   0
  -5  -4  -4   11.03    2.90   0
   5  -4   4   13.54    2.23   0
   6  -4   4    3.28    2.07   0
  -6   4  -4    1.06    2.05   0
   6   4   4    3.32    2.82   0
  -6  -4  -4    2.08    3.05   0
  -7   4  -4   19.56    2.73   0
   7  -4   4   18.36    2.21   0
   7   4   4   19.99    2.99   0
  -7  -4  -4   19.99    3.18   0
   8  -4   4    2.01    1.94   0
  -8  -4  -4    0.38    2.46   0
   8   4   4    1.55    3.04   0
  -9  -4  -4    1.43    2.38   0
   9   4   4    2.27    2.93   0
   9  -4   4    0.01    1.96   0
  10   4   4    7.34    2.49   0
 -10  -4  -4    8.31    2.36   0
  10  -4   4    8.57    1.93   0
  11  -4   4    3.71    1.90   0
 -11  -4  -4    2.90    2.25   0
  11   4   4    4.28    2.45   0
  12   4   4    8.00    1.94   0
  12  -4   4    8.78    1.83   0
 -12  -4  -4    6.05    1.79   0
  13   4   4    1.82    2.18   0
  13  -4   4    1.03    1.72   0
  14   4   4   13.04    1.88   0
  14  -4   4   10.15    1.78   0
  15  -4   4    2.02    1.68   0
  15   4   4   -0.41    2.03   0
  16  -4   4   -0.13    1.68   0
  16   4   4    1.50    1.92   0
  17   4   4    1.10    1.91   0
  17  -4   4   -1.35    1.58   0
  18   4   4   -0.24    1.44   0
  18  -4   4    0.98    1.54   0
  19  -4   4    0.30    1.57   0
  19   4   4    0.73    1.85   0
  20  -4   4    3.51    1.55   0
  20   4   4    2.11    1.78   0
  21  -4   4    4.05    1.50   0
  21   4   4    1.94    1.41   0
  22  -4   4   -0.93    1.45   0
  22   4   4    0.74    1.73   0
  23   4   4    0.41    1.64   0
  23  -4   4    1.70    1.48   0
 -22  -5   4    1.69    1.28   0
  22   5  -4   -2.30    1.79   0
  22  -5  -4    1.33    1.45   0
  22  -5  -4    0.49    1.28   0
  21  -5  -4    0.90    1.78   0
 -21  -5   4    0.37    1.26   0
  21  -5  -4    1.31    1.61   0
  21   5  -4   -0.05    1.41   0
 -20  -5   4    1.37    1.33   0
  20   5  -4   -0.80    1.45   0
  20  -5  -4    0.73    1.48   0
  20  -5  -4    1.05    1.31   0
  19  -5  -4    0.13    1.84   0
 -19  -5   4   -1.05    1.38   0
  19   5  -4    1.30    1.38   0
  18  -5  -4    1.60    1.57   0
  18   5  -4    0.13    1.49   0
 -18  -5   4   -0.33    1.39   0
  17   5  -4    1.15    1.52   0
 -17  -5   4    0.38    1.41   0
  17  -5  -4    2.84    1.57   0
  16  -5  -4    3.51    1.61   0
 -16  -5   4    4.50    1.42   0
  16   5  -4    2.78    1.53   0
  15  -5  -4    2.30    1.55   0
  15   5  -4    3.69    1.56   0
 -15  -5   4    2.96    1.49   0
  14  -5  -4    8.68    2.03   0
  14   5  -4    9.46    1.66   0
 -14  -5   4    9.48    1.52   0
  13  -5  -4    1.86    1.59   0
  13   5  -4    3.52    2.04   0
 -13  -5   4    4.22    1.75   0
 -12  -5   4   -0.75    1.63   0
  12   5  -4    0.51    2.05   0
  12  -5  -4    1.42    1.58   0
  11   5  -4    0.61    2.07   0
  11  -5  -4    0.93    1.67   0
 -11  -5   4    0.59    1.68   0
  10   5  -4    0.44    1.71   0
  10  -5  -4    1.39    2.12   0
 -10  -5   4    0.68    1.55   0
   9  -5  -4    1.42    1.74   0
  -9  -5   4   -0.37    1.71   0
   9   5  -4    1.16    1.83   0
   8  -5  -4    8.73    1.88   0
  -8  -5   4    5.02    1.76   0
   8   5  -4    6.67    2.28   0
   7  -5  -4    4.69    2.28   0
  -7  -5   4    7.08    1.80   0
   7   5  -4    6.45    1.84   0
   6  -5  -4   13.25    2.41   0
   6   5  -4   13.09    2.00   0
  -6  -5   4   11.01    1.96   0
  -5  -5   4    9.43    1.92   0
   5   5  -4    8.55    1.92   0
   5  -5  -4    8.04    2.37   0
   4   5  -4    2.30    1.96   0
   4  -5  -4    3.73    2.37   0
  -4  -5   4    4.56    1.90   0
  -3  -5   4    6.86    1.94   0
   3  -5  -4    4.21    2.33   0
   3   5  -4    5.03    1.88   0
   2  -5  -4    0.20    2.37   0
   2   5  -4    1.11    1.94   0
  -2  -5   4    2.21    1.90   0
  -1  -5   4    5.29    1.96   0
   1  -5  -4    3.89    2.42   0
   1   5  -4    3.08    1.92   0
   0  -5  -4   21.56    2.60   0
   0  -5   4   22.48    2.04   0
   0   5  -4   25.24    2.05   0
  -1   5  -4    2.08    1.89   0
   1  -5   4    2.60    1.81   0
  -1  -5  -4    0.14    2.31   0
   1   5   4    0.40    2.76   0
  -2   5  -4    5.05    1.92   0
   2   5   4    6.32    2.39   0
   2  -5   4    3.10    1.81   0
  -2  -5  -4    4.02    2.69   0
  -3   5  -4   -0.54    1.87   0
  -3  -5  -4    1.77    2.48   0
   3  -5   4    0.55    1.89   0
   3   5   4    0.90    2.40   0
   4   5   4    4.90    2.72   0
  -4  -5  -4    6.04    2.50   0
   4  -5   4    6.05    1.94   0
  -4   5  -4    4.48    2.01   0
  -5  -5  -4    1.38    2.09   0
  -5   5  -4    1.12    1.93   0
   5  -5   4    4.70    2.38   0
   5   5   4    1.14    2.63   0
  -6  -5  -4    1.82    2.05   0
  -6   5  -4    2.78    1.86   0
   6  -5   4    2.90    1.78   0
   6   5   4    3.13    2.25   0
  -7  -5  -4    6.30    2.01   0
  -7   5  -4    8.86    2.38   0
   7   5   4    8.75    2.51   0
   7  -5   4    5.26    1.87   0
   8   5   4    3.42    2.18   0
  -8  -5  -4    1.69    2.02   0
   8  -5   4    2.17    1.67   0
   9  -5   4    2.18    1.64   0
  -9  -5  -4    1.41    2.03   0
   9   5   4    2.38    2.45   0
 -10  -5  -4    2.90    1.92   0
  10  -5   4    1.67    1.67   0
  10   5   4    0.31    2.09   0
  11  -5   4    2.70    1.57   0
 -11  -5  -4    2.67    1.92   0
  11   5   4    2.06    2.07   0
  12  -5   4    0.31    1.56   0
  12   5   4    2.91    2.08   0
 -12  -5  -4    1.46    1.60   0
  13  -5   4    1.85    1.58   0
  13   5   4    2.01    1.62   0
 -13  -5  -4    0.56    1.87   0
  14  -5   4    1.93    1.47   0
  14   5   4    0.05    1.91   0
  15   5   4   -0.67    1.61   0
  15  -5   4    1.03    1.47   0
  16  -5   4    0.20    1.47   0
  16   5   4   -0.30    1.52   0
  17   5   4    0.87    1.85   0
  17  -5   4    0.39    1.47   0
  18  -5   4   -0.15    1.43   0
  18   5   4    0.05    1.85   0
  19   5   4   -0.10    1.85   0
  19  -5   4    1.61    1.38   0
  20   5   4    1.06    1.78   0
  20  -5   4   -0.39    1.42   0
  18   6  -4    1.80    1.72   0
 -18  -6   4    0.36    1.27   0
  18  -6  -4    0.85    1.46   0
 -17  -6   4   -1.09    1.25   0
  17   6  -4    0.23    1.42   0
  17  -6  -4    0.47    1.45   0
 -16  -6   4   -0.46    1.26   0
  16  -6  -4    0.82    1.45   0
  16   6  -4    1.75    1.44   0
  15  -6  -4    0.46    1.79   0
 -15  -6   4   -0.26    1.36   0
  15   6  -4   -0.47    1.79   0
 -14  -6   4    1.16    1.43   0
  14   6  -4    0.77    1.53   0
  14  -6  -4    1.65    1.52   0
  13  -6  -4    5.32    1.54   0
 -13  -6   4    5.11    1.37   0
  13   6  -4    4.01    1.51   0
  12  -6  -4    0.39    1.55   0
 -12  -6   4    0.99    1.37   0
  12   6  -4    2.13    1.77   0
  11  -6  -4    1.01    1.52   0
  11   6  -4    1.39    1.81   0
 -11  -6   4    1.58    1.41   0
  10  -6  -4    1.75    1.93   0
  10   6  -4    2.74    1.89   0
 -10  -6   4   -0.47    1.35   0
   9   6  -4   -0.18    1.51   0
  -9  -6   4    1.91    1.48   0
   9  -6  -4    0.05    1.49   0
   8   6  -4    0.65    1.55   0
  -8  -6   4    1.04    1.42   0
   8  -6  -4   -0.03    1.50   0
   7   6  -4   -0.23    1.57   0
   7  -6  -4    2.27    2.06   0
  -7  -6   4    0.10    1.41   0
   6   6  -4    1.33    1.93   0
   6  -6  -4    0.91    1.98   0
  -6  -6   4    1.45    1.49   0
   5   6  -4    0.73    1.62   0
   5  -6  -4    0.13    1.96   0
  -5  -6   4    1.02    1.55   0
  -4  -6   4   -0.47    1.43   0
   4  -6  -4    1.27    2.06   0
   4   6  -4    1.17    1.87   0
  -3  -6   4    1.55    1.58   0
   3  -6  -4   -0.18    2.05   0
   3   6  -4   -0.17    1.52   0
   2  -6  -4    0.12    2.09   0
  -2  -6   4    0.55    1.63   0
   2   6  -4    0.60    1.98   0
   1   6  -4    3.95    1.69   0
   1  -6  -4    4.59    2.05   0
  -1  -6   4    3.73    1.65   0
   0   6  -4    3.61    1.63   0
   0  -6   4    1.74    1.98   0
   0  -6  -4    2.76    2.02   0
   1  -6   4    1.15    1.61   0
  -1   6  -4    1.63    1.65   0
  -1  -6  -4    1.05    2.10   0
  -2   6  -4    2.96    1.61   0
   2  -6   4    0.41    1.56   0
   2   6   4    1.01    2.04   0
  -2  -6  -4    0.80    1.81   0
   3   6   4    3.77    2.12   0
  -3   6  -4    5.32    1.95   0
   3  -6   4    4.97    1.62   0
  -3  -6  -4    3.10    2.18   0
   4  -6   4   -0.62    1.54   0
   4   6   4    1.26    1.97   0
  -4   6  -4   -0.09    1.59   0
  -4  -6  -4   -0.03    1.84   0
  -5   6  -4    1.42    1.56   0
  -5  -6  -4    1.37    1.76   0
   5   6   4    1.64    2.00   0
   5  -6   4    1.18    1.89   0
  -6   6  -4    2.15    1.65   0
   6  -6   4    0.39    1.58   0
   6   6   4    1.38    2.24   0
  -6  -6  -4    2.21    2.10   0
  -7  -6  -4    3.40    1.88   0
   7  -6   4    1.87    1.46   0
   7   6   4    2.73    2.17   0
  -8  -6  -4    2.60    1.79   0
   8   6   4    1.15    1.91   0
   8  -6   4    1.04    1.53   0
   9   6   4    0.65    2.17   0
   9  -6   4    0.43    1.54   0
  -9  -6  -4   -0.07    1.72   0
 -10  -6  -4    1.09    1.75   0
  10   6   4    2.06    1.89   0
  10  -6   4    1.83    1.48   0
 -11  -6  -4    1.00    1.69   0
  11   6   4    1.28    2.20   0
  11  -6   4   -0.01    1.46   0
  12   6   4   -0.26    2.12   0
 -12  -6  -4    0.58    1.72   0
  12  -6   4    1.12    1.47   0
 -13  -6  -4   -0.69    1.64   0
  13   6   4    0.72    2.09   0
  13  -6   4    0.09    1.50   0
  14  -6   4    2.06    1.44   0
  14   6   4    1.22    1.86   0
 -14  -6  -4   -0.14    1.65   0
  15   6   4   -0.13    2.08   0
  15  -6   4    2.16    1.42   0
  16   6   4    0.01    1.79   0
  16  -6   4    0.42    1.37   0
  11   7  -4    1.62    1.41   0
 -11  -7   4   -0.09    1.31   0
  11  -7  -4    0.35    1.40   0
  10   7  -4    0.34    1.43   0
  10  -7  -4   -0.51    1.77   0
 -10  -7   4    0.78    1.28   0
   9   7  -4    0.62    1.45   0
  -9  -7   4    0.16    1.32   0
   9  -7  -4    0.97    1.89   0
   8   7  -4    0.71    1.47   0
   8  -7  -4    1.16    1.51   0
  -8  -7   4    2.14    1.64   0
   7  -7  -4    1.18    1.43   0
   7   7  -4   -0.14    1.36   0
  -7  -7   4    0.07    1.32   0
   6  -7  -4    1.93    1.84   0
   6   7  -4    0.33    1.42   0
  -6  -7   4    0.77    1.45   0
  -5  -7   4    0.88    1.46   0
   5  -7  -4    0.60    1.84   0
   5   7  -4    0.30    1.50   0
   4  -7  -4    0.57    1.81   0
  -4  -7   4    1.06    1.41   0
   4   7  -4    1.13    1.42   0
  -3  -7   4    1.32    1.42   0
   3   7  -4    0.52    1.49   0
   3  -7  -4    0.16    1.85   0
   2  -7  -4    1.24    1.82   0
  -2  -7   4    0.16    1.44   0
   2   7  -4    0.73    1.81   0
   1   7  -4    1.85    1.51   0
  -1  -7   4    0.93    1.44   0
   1  -7  -4    0.83    1.78   0
   0  -7   4   -0.86    1.46   0
   0   7  -4    0.40    1.51   0
   0  -7  -4   -0.49    1.74   0
  -1   7  -4    0.90    1.49   0
   1  -7   4    0.48    1.44   0
  -1  -7  -4    0.45    2.04   0
  -2   7  -4    2.13    1.84   0
  -2  -7  -4    0.64    1.68   0
   2  -7   4    1.07    1.46   0
   3  -7   4   -1.05    1.54   0
  -3   7  -4    0.87    1.57   0
  -3  -7  -4    0.57    1.70   0
  -4   7  -4    0.27    1.48   0
   4  -7   4    1.25    1.46   0
   4   7   4    0.06    1.90   0
  -4  -7  -4    0.19    1.95   0
   5   7   4    1.39    2.16   0
   5  -7   4    0.82    1.80   0
  -5  -7  -4   -0.23    1.93   0
  -6  -7  -4    0.77    1.95   0
   6   7   4   -0.71    2.20   0
   6  -7   4    0.59    1.38   0
   7   7   4    0.77    2.16   0
   7  -7   4    0.59    1.81   0
  -7  -7  -4    0.62    1.95   0
   8  -7   4   -0.16    1.42   0
  -8  -7  -4    0.27    1.69   0
   8   7   4    0.02    2.13   0
   9  -7   4   -0.03    1.43   0
  -9  -7  -4    0.92    1.90   0
   9   7   4    0.60    2.11   0
  10  -7   4    0.53    1.42   0
  29  -1  -5    2.26    1.31   0
  29   1  -5   -0.30    1.31   0
  28  -1  -5    1.70    1.28   0
  28   1  -5    0.24    1.31   0
  27  -1  -5    0.77    1.32   0
  27   1  -5    1.56    1.33   0
  26  -1  -5    2.05    1.39   0
  26   1  -5   -0.08    1.44   0
  25   1  -5    0.61    1.40   0
  25  -1  -5    1.44    1.38   0
  24   1  -5   -1.01    1.42   0
  24  -1  -5    1.59    1.41   0
  23   1  -5    3.47    1.56   0
  23  -1  -5    2.30    1.52   0
  22   1  -5    2.92    1.63   0
  22  -1  -5    2.92    1.60   0
  21   1  -5    7.58    1.68   0
  21  -1  -5    5.27    1.65   0
  20   1  -5   -0.45    1.70   0
  20  -1  -5   -0.41    1.71   0
  19  -1  -5    7.84    1.90   0
  19   1  -5    8.15    1.95   0
 -18  -1   5    3.50    1.85   0
  18   1  -5    1.39    1.95   0
  18  -1  -5    1.58    1.86   0
 -17  -1   5   74.66    2.48   0
  17  -1  -5   75.83    2.54   0
  17   1  -5   87.33    2.58   0
 -16  -1   5    3.35    2.05   0
  16  -1  -5    0.97    2.01   0
  16   1  -5    3.03    2.20   0
  15  -1  -5   96.04    3.05   0
 -15  -1   5  102.08    2.87   0
  15   1  -5   99.62    2.93   0
  14  -1  -5    8.00    2.41   0
 -14  -1   5    3.90    2.56   0
  14   1  -5    5.37    2.47   0
  13   1  -5   16.89    1.94   0
  13  -1  -5   22.66    2.82   0
 -13  -1   5   23.79    2.72   0
  12  -1  -5   91.30    3.52   0
 -12  -1   5   96.91    3.38   0
  12   1  -5  105.15    3.43   0
  11   1  -5   87.46    3.65   0
 -11  -1   5  188.33    4.25   0
  11  -1  -5  173.26    4.33   0
  10  -1  -5  519.95    6.75   0
  10   1  -5  183.12    4.68   0
 -10  -1   5  508.34    6.40   0
   9  -1  -5   73.03    4.09   0
  -9  -1   5   82.54    4.00   0
   9   1  -5   87.91    4.11   0
   8  -1  -5 1185.38   10.99   0
  -8  -1   5 1288.28   10.45   0
   8   1  -5 1292.64   10.83   0
   7  -1  -5   70.91    4.75   0
  -7  -1   5   66.66    4.73   0
   7   1  -5   73.55    4.80   0
   6   1  -5   12.12    4.66   0
  -6  -1   5   11.81    4.48   0
   6  -1  -5   12.91    4.37   0
   5   1  -5   -0.95    4.93   0
  -5   1   5    6.24    5.37   0
   5  -1  -5    3.36    5.36   0
  -5  -1   5   -0.12    3.36   0
   4   1  -5   57.73    5.97   0
   4  -1  -5   59.08    5.85   0
  -4   1   5   59.07    6.69   0
  -4  -1   5   61.49    5.88   0
  -3   1   5  113.39    8.05   0
   3   1  -5  127.02    7.11   0
   3  -1  -5  113.31    7.89   0
  -3  -1   5  116.49    6.55   0
  -2  -1   5   11.84    5.71   0
  -2   1   5   12.05    7.66   0
   2   1  -5   14.57    5.60   0
   2  -1  -5    8.03    6.63   0
  -1  -1   5   68.58    6.55   0
   1  -1  -5   73.42    9.74   0
  -1   1   5   72.24   10.58   0
   1   1  -5   84.73    6.73   0
   0   1   5  115.40   11.97   0
   0  -1  -5  117.27   13.13   0
   0   1  -5  116.80    7.08   0
   0  -1   5  114.15    6.89   0
   1   1   5   47.24   10.76   0
  -1  -1  -5   48.49   11.38   0
  -1   1  -5   38.59    6.15   0
   1  -1   5   49.26    5.89   0
   2  -1   5   40.93    5.50   0
   2   1   5   38.48    8.79   0
  -2   1  -5   47.71    5.71   0
   3   1   5   37.40    7.96   0
   3  -1   5   42.57    5.45   0
  -3   1  -5   47.51    5.54   0
  -4   1  -5   20.90    4.88   0
   4   1   5   18.35    6.04   0
   4  -1   5   21.06    4.68   0
  -5   1  -5   12.79    4.45   0
   5  -1   5   12.13    4.28   0
   6  -1   5   -1.28    3.96   0
   7  -1   5   50.47    4.22   0
   8  -1   5  798.44    8.36   0
   9   1   5  227.85    5.60   0
   9  -1   5  281.85    5.40   0
  10  -1   5  258.39    4.96   0
  10   1   5  221.88    4.67   0
  11  -1   5   40.46    3.06   0
  11   1   5   34.24    2.84   0
  12   1   5   70.35    3.40   0
  12  -1   5   90.81    3.24   0
  13   1   5    5.35    2.30   0
  13  -1   5    7.00    2.57   0
  14  -1   5   41.84    2.51   0
  14   1   5   37.17    2.41   0
  15   1   5   29.41    2.34   0
  15  -1   5   36.48    2.36   0
  16   1   5    1.47    1.97   0
  16  -1   5    1.29    1.95   0
  17   1   5   15.07    2.32   0
  17  -1   5    9.91    2.00   0
  18   1   5    2.52    1.77   0
  18  -1   5   -1.28    1.82   0
  19  -1   5   -1.03    1.75   0
  19   1   5    0.53    1.58   0
  20  -1   5    4.87    1.75   0
  20   1   5    6.02    1.55   0
  21  -1   5    2.47    1.74   0
  21   1   5    2.22    1.58   0
  22  -1   5    2.36    1.44   0
  22  -1   5    0.99    1.59   0
  22   1   5    0.53    1.43   0
  23  -1   5   -1.66    1.45   0
  23  -1   5    3.11    1.38   0
  23   1   5    3.59    1.44   0
  24  -1   5    0.91    1.22   0
  24   1   5    0.87    1.37   0
  24  -1   5    0.12    1.37   0
  25   1   5    0.70    1.33   0
  25  -1   5    0.92    1.33   0
  25  -1   5    1.01    1.52   0
  26  -1   5    1.51    1.33   0
  26   1   5    0.47    1.37   0
  26  -1   5    0.22    1.79   0
  27  -1   5    0.09    1.31   0
  27  -1   5    0.12    1.45   0
  27   1   5   -0.55    1.63   0
  28   2  -5   -0.04    1.29   0
  28  -2  -5    0.32    1.26   0
  27  -2  -5    1.00    1.30   0
  27   2  -5    0.57    1.29   0
  26  -2  -5   -0.07    1.33   0
  26   2  -5   -0.40    0.93   0
  25  -2  -5    0.95    1.38   0
  25   2  -5    0.31    1.36   0
  24  -2  -5    0.41    1.36   0
  24   2  -5    0.35    1.36   0
  23  -2  -5    1.89    1.44   0
  23   2  -5    0.40    1.39   0
 -22  -2   5    1.08    1.45   0
  22  -2  -5   -0.01    1.45   0
  22   2  -5   -0.12    1.53   0
 -21  -2   5    0.17    1.03   0
  21  -2  -5   -1.34    1.48   0
  21   2  -5   -0.57    1.54   0
  20  -2  -5    1.73    1.56   0
  20   2  -5    1.56    1.55   0
 -20  -2   5   -0.10    1.54   0
  19  -2  -5    2.54    1.68   0
 -19  -2   5    2.06    1.61   0
  19   2  -5    2.54    1.66   0
  18  -2  -5    3.15    1.74   0
  18   2  -5    6.84    1.87   0
 -18  -2   5    4.93    1.79   0
 -17  -2   5    1.19    1.93   0
  17  -2  -5    1.76    1.78   0
  17   2  -5    0.74    1.80   0
  16  -2  -5    4.16    1.88   0
  16   2  -5    5.29    2.01   0
 -16  -2   5    4.14    1.94   0
  15  -2  -5    1.98    2.02   0
 -15  -2   5    3.34    2.13   0
  15   2  -5    1.03    2.23   0
 -14  -2   5   12.55    2.20   0
  14  -2  -5   13.03    2.21   0
  14   2  -5   14.94    2.27   0
 -13  -2   5    0.68    2.24   0
  13  -2  -5    2.54    2.85   0
  13   2  -5    1.09    1.63   0
 -12  -2   5    6.77    2.45   0
  12  -2  -5    6.71    2.36   0
  12   2  -5    6.08    2.61   0
 -11  -2   5   26.41    2.75   0
  11  -2  -5   26.16    2.68   0
  11   2  -5   29.54    2.92   0
  10   2  -5  102.61    3.65   0
  10  -2  -5   90.65    3.84   0
 -10  -2   5   88.30    3.46   0
   9   2  -5   26.45    3.16   0
   9  -2  -5   23.83    2.89   0
  -9  -2   5   23.30    3.01   0
   8   2  -5   80.71    3.66   0
   8  -2  -5   72.08    4.24   0
  -8  -2   5   78.95    3.54   0
   7   2  -5  135.59    4.42   0
  -7  -2   5    3.28    2.27   0
   7  -2  -5  139.29    4.86   0
   6   2  -5  217.74    5.40   0
   6  -2  -5  201.29    6.23   0
  -6  -2   5  221.02    5.28   0
   5  -2  -5   30.63    4.71   0
   5   2  -5   29.39    3.80   0
  -5  -2   5   30.38    3.82   0
   4  -2  -5  492.56   10.00   0
  -4  -2   5  508.36    7.33   0
   4   2  -5  528.39    7.46   0
  -3  -2   5   23.10    3.96   0
   3  -2  -5   21.53    5.65   0
   3   2  -5   24.31    4.06   0
  -2  -2   5  142.74    5.20   0
   2  -2  -5  142.79    8.37   0
   2  -2  -5  159.19    9.64   0
   2   2  -5  132.12    5.12   0
  -1  -2   5   91.47    4.70   0
   1  -2  -5   85.91   10.01   0
   1  -2  -5   85.42   10.75   0
   1   2  -5   85.46    4.70   0
   0   2  -5    7.74    3.89   0
   0  -2   5   10.83    3.90   0
   1  -2   5   25.30    4.00   0
  -1   2  -5   19.75    3.99   0
  -2   2  -5   71.78    4.46   0
   2  -2   5   77.63    4.50   0
   3  -2   5  398.75    6.55   0
  -3   2  -5  410.40    6.78   0
   3   2   5  402.40   19.10   0
   4  -2   5    6.34    3.43   0
  -4   2  -5   10.15    3.53   0
   4   2   5    7.69    6.38   0
   5   2   5    8.80    5.02   0
  -5   2  -5   13.70    3.57   0
   5  -2   5    8.76    3.31   0
  -6   2  -5  213.63    4.91   0
   6  -2   5  216.28    4.94   0
   6   2   5  193.30    7.15   0
  -7   2  -5   80.18    3.81   0
   7  -2   5   70.05    3.62   0
   7   2   5   63.48    4.61   0
   8  -2   5   96.18    3.61   0
   8   2   5   91.63    4.49   0
   9  -2   5   10.21    2.82   0
   9   2   5   12.50    3.28   0
  10  -2   5  106.29    3.46   0
  10   2   5   96.06    3.95   0
  11  -2   5    4.76    2.56   0
  11   2   5    4.98    2.91   0
  12   2   5   17.77    2.38   0
  12  -2   5   17.83    2.43   0
  13   2   5   15.68    2.20   0
  13  -2   5   19.44    2.28   0
  14   2   5    3.98    2.08   0
  14  -2   5    5.38    2.15   0
  15   2   5    2.50    1.86   0
  15  -2   5    4.84    2.08   0
  16  -2   5   10.27    2.10   0
  16   2   5    7.16    1.79   0
  17  -2   5   11.02    1.95   0
  17   2   5    9.47    2.07   0
  18   2   5    3.30    1.59   0
  18  -2   5    2.78    1.71   0
  19  -2   5    1.65    1.77   0
  19   2   5    0.17    1.88   0
  20  -2   5    1.02    1.64   0
  20   2   5   -0.09    1.53   0
  21  -2   5   -0.26    1.56   0
  21   2   5    0.47    1.79   0
  22   2   5    1.49    1.40   0
  22  -2   5    0.88    1.56   0
  23  -2   5   -0.70    1.55   0
  23   2   5    0.78    1.34   0
  24  -2   5   -0.23    1.80   0
  24   2   5    0.77    1.38   0
  25  -2   5    1.82    1.44   0
  25  -2   5   -0.30    1.30   0
  25   2   5    1.27    1.32   0
  26  -2   5   -0.41    1.29   0
  26   2   5    0.43    1.30   0
  26  -2   5    1.18    1.46   0
  26  -3  -5    0.99    1.26   0
  26   3  -5   -0.14    1.40   0
  25  -3  -5   -0.25    1.30   0
  25   3  -5    0.45    1.40   0
  24  -3  -5    1.01    1.36   0
  24   3  -5    3.03    1.46   0
 -24  -3   5    1.03    1.34   0
  23  -3  -5    0.75    1.45   0
 -23  -3   5    1.99    1.35   0
  23   3  -5   -0.52    1.43   0
  22  -3  -5    0.45    1.35   0
 -22  -3   5   -0.22    1.31   0
  22   3  -5    0.41    1.49   0
  21  -3  -5    4.74    1.76   0
 -21  -3   5    1.80    1.47   0
  21   3  -5    1.71    1.52   0
  20  -3  -5    2.06    1.57   0
 -20  -3   5    0.82    1.43   0
  20   3  -5    0.51    1.58   0
 -19  -3   5    7.09    1.51   0
  19   3  -5   11.39    1.66   0
  19  -3  -5    7.53    1.68   0
  18  -3  -5    6.53    1.63   0
 -18  -3   5    5.58    1.63   0
  18   3  -5    5.64    1.76   0
  17  -3  -5   28.55    1.99   0
  17   3  -5   30.68    2.07   0
 -17  -3   5   27.41    1.84   0
  16   3  -5    0.55    1.81   0
  16  -3  -5    0.75    1.75   0
 -16  -3   5    1.06    1.68   0
  15  -3  -5    1.12    1.83   0
  15   3  -5    1.63    1.90   0
 -15  -3   5    0.80    1.82   0
  14   3  -5    7.22    1.94   0
  14  -3  -5    7.57    1.96   0
 -14  -3   5   10.05    1.90   0
  13   3  -5   26.12    2.27   0
  13  -3  -5   26.80    2.57   0
 -13  -3   5   15.75    1.51   0
  12   3  -5    4.43    2.09   0
 -12  -3   5    2.13    1.95   0
  11   3  -5   49.24    2.64   0
 -11  -3   5   48.24    2.57   0
  10   3  -5   77.56    2.90   0
 -10  -3   5   22.61    2.43   0
   9   3  -5    5.08    2.40   0
  -9  -3   5    3.62    2.34   0
   8   3  -5    4.20    2.44   0
  -8  -3   5    3.99    2.36   0
   8  -3  -5    4.00    3.07   0
   7   3  -5    3.84    2.62   0
  -7  -3   5    4.05    2.58   0
   7  -3  -5    3.74    3.21   0
   6   3  -5   31.40    2.97   0
  -6  -3   5   28.93    2.96   0
   6  -3  -5   27.89    3.64   0
  -5  -3   5   14.11    2.80   0
   5   3  -5   11.20    2.76   0
   5  -3  -5   10.87    3.51   0
   4   3  -5   63.77    3.39   0
  -4  -3   5   61.96    3.35   0
   4  -3  -5   69.00    4.42   0
  -3  -3   5    3.69    3.00   0
   3  -3  -5    8.30    3.63   0
   3   3  -5    3.53    2.95   0
   2   3  -5   90.74    3.73   0
   2  -3  -5   92.20    5.65   0
  -2  -3   5   82.13    3.56   0
  -1  -3   5   11.86    2.94   0
   1   3  -5   12.32    2.94   0
   1  -3  -5   11.25    4.55   0
   0   3  -5    5.13    3.00   0
   0  -3  -5    0.47    4.64   0
   0  -3   5    1.78    2.09   0
  -1   3  -5   90.10    3.73   0
  -1  -3  -5   83.59    6.85   0
   1  -3   5   82.27    3.65   0
  -2  -3  -5   13.82    5.02   0
   2   3   5   18.08    5.47   0
   2  -3   5   14.23    2.99   0
  -2   3  -5   16.63    3.00   0
   3   3   5   52.79    5.94   0
  -3   3  -5   57.21    3.41   0
  -3  -3  -5   48.16    5.20   0
   3  -3   5   50.54    3.30   0
  -4  -3  -5   24.57    4.35   0
   4   3   5   34.17    5.19   0
   4  -3   5   30.15    2.95   0
  -4   3  -5   36.69    3.11   0
  -5   3  -5    2.29    2.61   0
   5  -3   5    1.80    2.56   0
  -5  -3  -5    1.01    3.43   0
   5   3   5    0.15    3.96   0
   6  -3   5   35.61    2.76   0
   6   3   5   35.75    4.24   0
  -6   3  -5   40.71    2.97   0
   7   3   5    0.36    3.11   0
   7  -3   5    0.90    2.38   0
  -7   3  -5   -0.56    2.45   0
   8   3   5   30.14    3.47   0
   8  -3   5   23.86    2.46   0
   9  -3   5    2.33    2.21   0
   9   3   5    3.58    2.83   0
  10  -3   5    9.67    2.28   0
  10   3   5   11.46    2.76   0
  11  -3   5    3.62    2.17   0
  11   3   5    0.39    2.58   0
  12   3   5    1.06    2.38   0
  12  -3   5    1.66    1.99   0
  13   3   5    0.03    1.89   0
  13  -3   5    1.62    1.96   0
  14  -3   5    4.72    1.92   0
  14   3   5    6.21    2.30   0
  15  -3   5    5.97    1.80   0
  15   3   5    5.19    2.15   0
  16  -3   5    2.52    1.71   0
  16   3   5    3.14    1.67   0
  17   3   5    0.94    1.61   0
  17  -3   5   -0.32    1.76   0
  18   3   5    2.92    1.51   0
  18  -3   5    7.57    1.71   0
  19   3   5    2.80    1.42   0
  19  -3   5    5.31    1.59   0
  20   3   5    1.11    1.82   0
  20  -3   5    2.53    1.55   0
  21  -3   5    7.22    1.63   0
  21   3   5    5.15    1.43   0
  22  -3   5    0.76    1.51   0
  22   3   5    1.53    1.39   0
  23  -3   5    0.83    1.50   0
  23   3   5   -0.40    1.32   0
  24  -3   5    1.16    1.45   0
  24   3   5   -0.59    1.42   0
  25   3   5   -0.43    1.28   0
  25  -3   5    0.81    1.45   0
 -25  -4   5   -0.87    1.28   0
  24   4  -5   -0.26    1.44   0
  24  -4  -5    1.08    1.30   0
 -24  -4   5    0.07    1.30   0
  24  -4  -5   -0.32    1.44   0
  23   4  -5    0.82    1.39   0
  23  -4  -5   -0.48    1.32   0
 -23  -4   5   -0.94    1.35   0
  23  -4  -5   -0.56    1.82   0
  22   4  -5    1.41    1.41   0
  22  -4  -5    1.26    1.28   0
 -22  -4   5    1.19    1.30   0
  22  -4  -5    2.19    1.81   0
  21   4  -5    0.52    1.44   0
  21  -4  -5    2.96    1.37   0
 -21  -4   5    0.44    1.35   0
  21  -4  -5    1.31    1.93   0
 -20  -4   5    1.99    1.42   0
  20  -4  -5   -0.19    1.45   0
  20   4  -5    0.79    1.50   0
  20  -4  -5    0.56    1.61   0
 -19  -4   5    0.47    1.43   0
  19   4  -5    2.04    1.56   0
  19  -4  -5    0.38    1.61   0
  19  -4  -5    0.96    1.41   0
  18   4  -5    1.02    1.62   0
  18  -4  -5   -0.69    1.76   0
 -18  -4   5   -0.03    1.47   0
  18  -4  -5    1.61    1.60   0
 -17  -4   5    2.27    1.51   0
  17   4  -5    0.91    1.62   0
  17  -4  -5    3.15    1.71   0
  17  -4  -5   -0.48    1.49   0
  16  -4  -5    1.23    1.51   0
  16   4  -5    0.21    1.60   0
  16  -4  -5    0.88    2.03   0
 -16  -4   5    2.73    1.63   0
  15   4  -5    0.95    1.79   0
 -15  -4   5    0.89    1.50   0
  15  -4  -5   -0.91    1.64   0
  14  -4  -5    2.46    2.07   0
  14   4  -5    1.59    1.86   0
 -14  -4   5    1.36    1.76   0
  13  -4  -5    3.15    2.17   0
 -13  -4   5    4.35    1.73   0
  13   4  -5    3.46    1.87   0
  12  -4  -5    0.79    1.88   0
  12   4  -5    1.09    1.79   0
 -12  -4   5    1.79    1.72   0
  11   4  -5   -0.62    1.96   0
 -11  -4   5   -0.00    1.82   0
  11  -4  -5    1.89    1.93   0
  10   4  -5    7.63    2.00   0
  10  -4  -5   10.10    2.13   0
 -10  -4   5    8.54    1.91   0
   9  -4  -5   66.87    2.68   0
  -9  -4   5    3.91    1.87   0
   9   4  -5   56.42    2.38   0
   8  -4  -5   37.24    2.54   0
   8   4  -5   34.33    2.74   0
  -8  -4   5   37.49    2.13   0
   7   4  -5   -0.37    1.99   0
   7  -4  -5    0.63    2.44   0
  -7  -4   5    0.45    2.00   0
   6   4  -5   17.69    2.21   0
   6  -4  -5   20.96    2.80   0
  -6  -4   5   19.42    2.27   0
   5  -4  -5   17.72    2.40   0
  -5  -4   5   20.07    2.27   0
   5   4  -5   17.84    2.30   0
   4   4  -5    2.15    2.15   0
  -4  -4   5    1.05    2.20   0
   4  -4  -5    1.31    2.89   0
   3   4  -5    2.27    2.08   0
  -3  -4   5    0.37    2.18   0
   3  -4  -5    1.10    2.79   0
  -2  -4   5    2.12    2.25   0
   2   4  -5    2.42    2.26   0
   2  -4  -5    1.38    2.93   0
   1   4  -5    3.95    2.22   0
   1  -4  -5    3.61    3.31   0
  -1  -4   5    4.46    2.15   0
   0  -4  -5    3.78    3.33   0
   0  -4   5    4.41    2.24   0
   0   4  -5    6.46    2.71   0
   1  -4   5   14.86    2.23   0
  -1   4  -5   12.90    2.22   0
  -1  -4  -5   12.97    3.62   0
  -2   4  -5    6.16    2.76   0
   2  -4   5    3.21    2.24   0
   2   4   5    3.38    3.80   0
  -2  -4  -5    3.64    3.17   0
  -3   4  -5    0.90    2.18   0
  -3  -4  -5    1.42    3.19   0
   3   4   5    0.57    3.38   0
   3  -4   5    0.35    2.10   0
  -4  -4  -5    0.58    3.13   0
  -4   4  -5    1.15    2.08   0
   4  -4   5    1.81    2.08   0
   4   4   5    0.48    3.78   0
  -5   4  -5    3.99    2.16   0
   5  -4   5    3.49    2.09   0
   5   4   5    3.81    3.22   0
  -5  -4  -5    3.40    3.05   0
   6  -4   5   28.42    2.20   0
   6   4   5   28.06    3.53   0
  -6  -4  -5   22.89    3.24   0
  -6   4  -5   32.58    2.34   0
  -7   4  -5   -1.09    2.00   0
   7   4   5    1.33    2.98   0
  -7  -4  -5    0.73    2.42   0
   7  -4   5    0.17    1.92   0
   8  -4   5    2.93    1.94   0
  -8  -4  -5    4.84    2.34   0
   8   4   5    4.92    2.92   0
  -8   4  -5    5.58    2.12   0
   9  -4   5    3.03    1.96   0
   9   4   5    3.89    2.46   0
  -9  -4  -5    4.02    2.21   0
  10  -4   5    0.94    1.89   0
  10   4   5    1.79    2.40   0
  11   4   5    3.11    2.26   0
  11  -4   5    7.42    1.91   0
  12   4   5   -0.72    2.13   0
  12  -4   5    0.29    1.79   0
  13  -4   5   -1.12    1.71   0
  13   4   5    0.68    2.06   0
  14  -4   5    1.55    1.72   0
  14   4   5    1.23    1.98   0
  15   4   5    1.74    2.01   0
  15  -4   5    1.38    1.67   0
  16   4   5    5.37    2.11   0
  16  -4   5    2.60    1.68   0
  17  -4   5    1.15    1.55   0
  17   4   5    0.32    1.64   0
  18  -4   5    0.76    1.54   0
  18   4   5    4.40    1.91   0
  19  -4   5    0.62    1.56   0
  19   4   5    0.26    1.46   0
  20   4   5    0.69    1.49   0
  20  -4   5   -0.96    1.48   0
  21   4   5    1.23    1.73   0
  21  -4   5    1.03    1.47   0
  22  -4   5   -0.82    1.48   0
  22   4   5    1.36    1.44   0
  23  -4   5    2.04    1.45   0
  23   4   5    0.63    1.41   0
 -22  -5   5    0.39    1.28   0
  22   5  -5    1.38    1.41   0
  22  -5  -5    1.85    1.47   0
  21  -5  -5    0.26    1.50   0
  21  -5  -5    0.93    1.33   0
 -21  -5   5    1.43    1.29   0
  21   5  -5    0.04    1.46   0
 -20  -5   5   -0.62    1.27   0
  20   5  -5    0.67    1.48   0
  20  -5  -5   -0.47    1.46   0
  20  -5  -5    0.21    1.34   0
  19   5  -5   -0.72    1.49   0
  19  -5  -5    0.63    1.37   0
 -19  -5   5    1.99    1.40   0
  19  -5  -5    0.83    1.55   0
  18  -5  -5    0.55    1.37   0
  18   5  -5   -0.06    1.42   0
  18  -5  -5   -0.31    1.52   0
 -18  -5   5   -0.32    1.30   0
  17  -5  -5    1.15    1.50   0
  17   5  -5   -0.18    1.50   0
 -17  -5   5    1.18    1.38   0
  16  -5  -5   -0.16    1.53   0
  16   5  -5    1.66    1.58   0
 -16  -5   5   -0.20    1.45   0
  15   5  -5    0.97    1.60   0
  15  -5  -5    2.19    1.59   0
 -15  -5   5    1.31    1.41   0
  14   5  -5    1.84    1.60   0
  14  -5  -5    3.18    1.92   0
 -14  -5   5    1.99    1.39   0
  13   5  -5    4.93    1.58   0
 -13  -5   5    4.58    1.56   0
  13  -5  -5    3.49    1.59   0
  12   5  -5    1.43    1.65   0
 -12  -5   5    1.52    1.58   0
  12  -5  -5    1.58    1.69   0
  11   5  -5    5.04    1.71   0
 -11  -5   5    4.93    1.63   0
  11  -5  -5    4.21    1.67   0
 -10  -5   5    7.55    1.70   0
  10  -5  -5    9.11    2.20   0
  10   5  -5    7.51    1.81   0
   9  -5  -5    4.57    2.14   0
   9   5  -5    4.26    1.74   0
  -9  -5   5    3.47    1.66   0
   8  -5  -5    0.02    2.16   0
  -8  -5   5    0.37    1.71   0
   8   5  -5   -0.83    1.88   0
   7  -5  -5    6.22    2.22   0
  -7  -5   5    5.08    1.90   0
   7   5  -5    8.28    1.89   0
   6  -5  -5    0.06    2.19   0
   6   5  -5   -0.24    1.89   0
  -6  -5   5    1.75    2.20   0
  -5  -5   5    3.02    1.87   0
   5   5  -5    4.72    1.90   0
   5  -5  -5    3.56    2.33   0
   4  -5  -5   48.62    2.78   0
   4   5  -5   53.19    2.65   0
  -4  -5   5   47.60    2.21   0
  -3  -5   5   60.18    2.33   0
   3   5  -5   57.90    2.38   0
   3  -5  -5   59.31    2.93   0
   2  -5  -5    1.76    2.62   0
  -2  -5   5    2.31    1.92   0
   2   5  -5    1.13    1.85   0
   1  -5  -5   42.09    2.78   0
   1   5  -5   42.45    2.23   0
  -1  -5   5   40.19    2.18   0
   0  -5   5    2.49    1.90   0
   0  -5  -5    0.67    2.54   0
   0   5  -5    1.80    1.89   0
  -1  -5  -5   19.83    2.87   0
   1  -5   5   20.33    1.98   0
  -1   5  -5   20.65    2.07   0
  -2   5  -5    5.17    1.93   0
   2  -5   5   19.32    2.01   0
  -2  -5  -5    6.74    2.50   0
   2   5   5    7.08    2.87   0
   3   5   5   27.86    3.17   0
  -3   5  -5   29.57    2.13   0
   3  -5   5   28.47    2.08   0
  -3  -5  -5   27.62    2.85   0
  -4   5  -5    3.07    1.91   0
  -4  -5  -5    2.10    2.46   0
   4  -5   5    0.03    1.73   0
   4   5   5    2.21    2.72   0
  -5  -5  -5    6.17    2.52   0
  -5   5  -5    7.54    1.76   0
   5   5   5    6.10    2.71   0
   5  -5   5    8.13    1.78   0
  -6   5  -5    4.67    1.68   0
   6  -5   5    4.80    1.69   0
  -6  -5  -5    3.99    2.42   0
   6   5   5    4.43    2.73   0
  -7   5  -5    1.77    1.58   0
   7   5   5    1.79    2.62   0
  -7  -5  -5    0.97    2.14   0
   7  -5   5    1.23    1.64   0
  -8  -5  -5    1.73    2.06   0
   8   5   5    1.37    2.55   0
   8  -5   5    1.48    1.52   0
   9   5   5   -0.06    2.43   0
  -9  -5  -5    1.22    2.24   0
   9  -5   5   -1.19    1.51   0
  10  -5   5    0.92    1.61   0
 -10  -5  -5    0.84    1.93   0
  10   5   5    1.60    2.10   0
  11   5   5    9.23    2.22   0
  11  -5   5   10.01    1.66   0
  12  -5   5    0.91    1.55   0
  12   5   5    1.89    1.92   0
  13  -5   5    0.58    1.55   0
  13   5   5    0.44    1.89   0
  14  -5   5    2.18    1.54   0
  14   5   5    3.22    2.04   0
  15   5   5    0.26    1.86   0
  15  -5   5    2.10    1.44   0
  16  -5   5    0.70    1.51   0
  16   5   5    1.82    1.96   0
  17   5   5    0.68    1.84   0
  17  -5   5    1.25    1.48   0
  18   5   5    0.42    1.80   0
  18  -5   5    0.30    1.44   0
  19   5   5   -0.02    1.85   0
  19  -5   5    0.42    1.37   0
  20   5   5    0.29    1.84   0
  20  -5   5   -1.70    1.45   0
  17   6  -5    0.20    1.50   0
  17  -6  -5    0.85    1.72   0
 -17  -6   5    0.58    1.37   0
  16  -6  -5    0.66    1.73   0
 -16  -6   5    1.57    1.59   0
  16   6  -5   -0.36    1.78   0
  15   6  -5    2.45    1.45   0
  15  -6  -5    2.25    1.45   0
 -15  -6   5    3.37    1.38   0
 -14  -6   5   -0.44    1.36   0
  14  -6  -5    1.97    1.83   0
  14   6  -5    0.33    1.87   0
  13  -6  -5    1.16    1.83   0
 -13  -6   5    1.32    1.32   0
  13   6  -5    1.20    1.38   0
  12  -6  -5    2.40    1.81   0
 -12  -6   5    1.14    1.47   0
  12   6  -5    1.62    1.51   0
  11  -6  -5    1.14    1.59   0
 -11  -6   5    2.96    1.73   0
  11   6  -5    2.38    1.56   0
  10  -6  -5   -0.94    1.86   0
 -10  -6   5    0.07    1.37   0
  10   6  -5   -0.50    1.57   0
   9   6  -5    0.09    1.50   0
  -9  -6   5    0.90    1.41   0
   9  -6  -5    1.25    1.96   0
   8   6  -5    0.98    1.52   0
  -8  -6   5    1.43    1.39   0
   8  -6  -5   -0.67    2.03   0
   7   6  -5    2.81    1.50   0
  -7  -6   5    3.76    1.55   0
   7  -6  -5    2.35    1.56   0
   6   6  -5   -0.21    1.54   0
  -6  -6   5   -1.45    1.47   0
   6  -6  -5   -0.20    1.97   0
   5  -6  -5    5.62    2.03   0
   5   6  -5    4.60    1.59   0
  -5  -6   5    6.12    1.95   0
  -4  -6   5    3.65    1.56   0
   4  -6  -5    2.71    1.92   0
   4   6  -5    3.56    1.61   0
  -3  -6   5   14.00    1.66   0
   3  -6  -5   14.46    2.24   0
   3   6  -5   17.04    2.01   0
  -2  -6   5    1.28    1.51   0
   2  -6  -5    1.73    2.31   0
   2   6  -5    0.14    1.65   0
   1  -6  -5    7.52    2.04   0
   1   6  -5    3.88    2.06   0
  -1  -6   5    3.74    1.56   0
   0  -6   5    0.64    1.62   0
   0   6  -5    0.43    1.67   0
   0  -6  -5    0.02    2.29   0
  -1   6  -5   -0.05    2.02   0
   1  -6   5    0.61    1.63   0
  -1  -6  -5    0.39    2.10   0
  -2  -6  -5    1.44    1.82   0
   2  -6   5    1.57    1.56   0
  -2   6  -5   -1.06    1.66   0
   3  -6   5    0.56    1.57   0
  -3  -6  -5    0.98    2.08   0
  -3   6  -5   -1.31    1.69   0
   4   6   5    1.15    2.36   0
  -4   6  -5    1.02    1.52   0
  -4  -6  -5    1.74    2.08   0
   4  -6   5    2.82    1.54   0
   5   6   5    0.49    2.36   0
  -5  -6  -5    0.33    2.03   0
   5  -6   5    1.38    1.57   0
  -5   6  -5    1.54    1.62   0
   6   6   5    1.37    2.30   0
   6  -6   5    2.58    1.56   0
  -6  -6  -5    2.34    2.16   0
  -6   6  -5    1.69    1.62   0
  -7  -6  -5    1.34    1.79   0
   7   6   5    0.31    2.39   0
   7  -6   5    3.10    1.55   0
   8   6   5    2.40    2.33   0
  -8  -6  -5    1.53    1.83   0
   8  -6   5    1.39    1.51   0
  -9  -6  -5    0.70    1.99   0
   9   6   5    0.90    2.21   0
   9  -6   5    1.34    1.57   0
  10   6   5    1.71    2.25   0
  10  -6   5    1.18    1.53   0
 -10  -6  -5    1.43    1.78   0
  11   6   5    0.06    1.87   0
 -11  -6  -5    0.66    1.65   0
  11  -6   5    0.82    1.42   0
  12  -6   5    0.99    1.77   0
  12   6   5    1.92    2.14   0
  13   6   5    1.14    2.15   0
  13  -6   5    0.65    1.51   0
  14  -6   5    1.27    1.49   0
  14   6   5    1.02    2.13   0
  15  -6   5    0.58    1.37   0
  15   6   5    0.14    2.17   0
  10  -7  -5    0.91    1.82   0
  10   7  -5    0.90    1.79   0
 -10  -7   5    0.42    1.61   0
   9   7  -5    1.17    1.76   0
  -9  -7   5    2.72    1.37   0
   9  -7  -5    0.12    1.50   0
  -8  -7   5    1.99    1.31   0
   8   7  -5    0.76    1.45   0
   8  -7  -5    1.37    1.77   0
   7   7  -5    0.02    1.45   0
  -7  -7   5   -0.62    1.30   0
   7  -7  -5    1.42    1.80   0
   6   7  -5    1.64    1.50   0
   6  -7  -5    1.06    1.50   0
  -6  -7   5    2.63    1.43   0
  -5  -7   5    0.20    1.80   0
   5  -7  -5    1.27    1.83   0
   5   7  -5   -0.83    1.47   0
   4  -7  -5    1.01    1.72   0
   4   7  -5    2.39    1.82   0
  -4  -7   5    2.16    1.43   0
  -3  -7   5   -0.38    1.47   0
   3  -7  -5    0.95    1.80   0
   3   7  -5    1.09    1.84   0
  -2  -7   5   -0.35    1.51   0
   2   7  -5    1.04    1.48   0
   2  -7  -5    0.44    1.82   0
   1   7  -5    0.95    1.56   0
  -1  -7   5    1.66    1.52   0
   1  -7  -5    0.66    1.83   0
   0  -7   5    0.51    1.46   0
   0   7  -5    0.99    1.55   0
   0  -7  -5    0.54    1.94   0
  -1   7  -5    0.43    1.45   0
   1  -7   5    1.06    1.76   0
  -1  -7  -5    0.52    1.94   0
   2  -7   5    2.69    1.43   0
  -2   7  -5    0.01    1.82   0
  -2  -7  -5    0.37    1.89   0
  -3   7  -5   -0.09    1.52   0
   3  -7   5    2.09    1.46   0
  -3  -7  -5    0.64    1.71   0
   4  -7   5    0.12    1.49   0
  -4  -7  -5   -0.19    1.95   0
  -4   7  -5    0.73    1.45   0
  -5   7  -5   -0.45    1.54   0
  -5  -7  -5    1.97    1.94   0
   5  -7   5    0.51    1.46   0
   6   7   5    0.49    2.18   0
   6  -7   5    0.22    1.47   0
  -6  -7  -5    0.28    1.95   0
  -7  -7  -5   -0.03    1.94   0
   7  -7   5    1.10    1.41   0
   7   7   5    1.35    2.12   0
  -8  -7  -5    0.24    1.91   0
   8  -7   5    1.02    1.39   0
   8   7   5    0.46    2.13   0
  -9  -7  -5    0.59    1.86   0
  29   0  -6    1.11    1.31   0
  28   0  -6   -0.76    1.29   0
  27   0  -6    1.83    1.34   0
  26   0  -6    1.57    1.41   0
  25   0  -6    1.10    1.39   0
  24   0  -6    6.37    1.52   0
  23   0  -6   -0.39    1.50   0
  22   0  -6   39.08    1.83   0
  21   0  -6    3.32    1.14   0
  20   0  -6   60.68    2.08   0
  19   0  -6   14.84    1.98   0
  18   0  -6   48.06    2.34   0
  17   0  -6    1.84    2.01   0
  16   0  -6    4.38    2.11   0
 -15   0   6    5.91    2.17   0
  15   0  -6    4.58    2.18   0
  14   0  -6    9.32    2.46   0
 -14   0   6   10.61    2.34   0
  13   0  -6  151.44    3.60   0
 -13   0   6  150.49    3.54   0
 -12   0   6   10.57    2.82   0
  12   0  -6    9.79    2.82   0
 -11   0   6  655.76    6.65   0
  11   0  -6  613.82    6.51   0
 -10   0   6   90.89    3.94   0
  10   0  -6   95.00    3.95   0
  -9   0   6  116.27    4.43   0
   9   0  -6  106.53    4.35   0
  -8   0   6   31.11    4.71   0
   8   0  -6   34.51    3.89   0
  -7   0   6   17.95    4.78   0
   7   0  -6   17.99    3.94   0
  -6   0   6  716.17    9.62   0
   6   0  -6  719.81   10.11   0
  -5   0   6  579.23    9.36   0
   5   0  -6  694.44   10.59   0
   4   0  -6   40.20    5.40   0
  -4   0   6   43.07    6.13   0
  -3   0   6    5.27    6.32   0
   3   0  -6   18.56    5.13   0
  -2   0   6  103.41    6.59   0
   2   0  -6  103.92    7.50   0
   1   0  -6   73.89    6.40   0
  -1   0   6   78.53    6.28   0
   0   0  -6   58.62    6.97   0
   0   0   6   54.26    6.75   0
   1   0   6   10.20    5.87   0
  -1   0  -6   11.01    4.98   0
  -2   0  -6  337.29    8.97   0
   2   0   6  326.28    9.49   0
  -3   0  -6   40.84    5.27   0
   3   0   6   37.80    5.96   0
  -4   0  -6   18.92    5.49   0
   4   0   6   19.30    5.54   0
   5   0   6   88.04    5.87   0
   6   0   6    6.77    3.84   0
   7   0   6   28.37    3.74   0
   8   0   6   46.96    3.73   0
   9   0   6   50.73    3.47   0
  10   0   6   26.94    2.89   0
  11   0   6    6.83    3.14   0
  12   0   6    3.86    2.47   0
  13   0   6    0.67    2.37   0
  18   0   6   14.82    1.84   0
  19   0   6    0.09    1.66   0
  20   0   6   15.69    1.73   0
  21   0   6    2.98    1.49   0
  22   0   6   -0.85    1.46   0
  23   0   6    0.98    1.43   0
  24   0   6    1.02    1.38   0
  25   0   6    0.19    1.66   0
  26   0   6    0.86    1.48   0
  26   0   6   -0.25    1.32   0
  28   1  -6    0.35    1.33   0
  28  -1  -6   -0.39    1.29   0
  27  -1  -6    0.04    1.33   0
  27   1  -6    1.52    1.28   0
  26  -1  -6    0.03    1.37   0
  26   1  -6   -0.04    0.93   0
  25  -1  -6    0.81    1.39   0
  25   1  -6    0.40    1.40   0
  24  -1  -6    0.13    1.43   0
  24   1  -6    1.47    1.42   0
  23   1  -6   -0.38    1.51   0
  23  -1  -6   -1.52    1.51   0
  22   1  -6    4.55    1.55   0
  22  -1  -6    1.57    1.56   0
  21   1  -6    0.07    1.62   0
  21  -1  -6   -1.10    1.57   0
 -20  -1   6    4.68    1.67   0
  20  -1  -6    4.55    1.68   0
  20   1  -6    6.79    1.72   0
 -19  -1   6    1.07    1.17   0
  19  -1  -6    1.57    1.78   0
  19   1  -6   -0.82    1.76   0
  18   1  -6    9.88    1.95   0
 -18  -1   6    3.43    1.40   0
  18  -1  -6    7.02    1.87   0
  17  -1  -6    8.00    1.92   0
 -17  -1   6    7.00    2.07   0
  17   1  -6   12.95    2.07   0
  16  -1  -6   14.25    2.12   0
 -16  -1   6   15.10    2.20   0
  16   1  -6   15.31    2.12   0
 -15  -1   6    6.53    2.15   0
  15   1  -6    4.65    2.17   0
  15  -1  -6    2.46    2.24   0
 -14  -1   6   21.96    2.61   0
  14  -1  -6   22.13    2.45   0
  14   1  -6   23.71    2.52   0
  13  -1  -6    6.65    2.49   0
 -13  -1   6    4.40    1.91   0
  13   1  -6    8.41    2.51   0
  12   1  -6   14.27    2.64   0
 -12  -1   6   23.70    2.77   0
  12  -1  -6   29.14    2.65   0
  11   1  -6   30.42    2.96   0
  11  -1  -6   31.42    2.93   0
 -11  -1   6   26.89    2.97   0
 -10  -1   6  146.43    4.03   0
  10  -1  -6  142.75    3.97   0
  10   1  -6  142.31    4.30   0
   9  -1  -6  229.92    5.04   0
   9   1  -6  249.67    5.30   0
  -9  -1   6  249.02    5.03   0
  -8   1   6  406.13    6.77   0
   8  -1  -6  411.02    6.76   0
  -8  -1   6  442.00    6.51   0
   8   1  -6  429.18    6.57   0
   7   1  -6   14.41    3.95   0
   7  -1  -6   13.51    4.01   0
  -7  -1   6   10.12    3.76   0
  -7   1   6    9.80    3.80   0
   6   1  -6   21.26    4.21   0
   6  -1  -6   14.37    4.28   0
  -6   1   6   18.31    4.09   0
  -6  -1   6   17.60    3.99   0
   5   1  -6   27.10    4.43   0
  -5   1   6   25.46    5.27   0
   5  -1  -6   26.88    5.24   0
  -5  -1   6   26.41    4.57   0
  -4   1   6   -1.54    5.19   0
   4   1  -6    1.39    4.39   0
   4  -1  -6    3.53    5.23   0
  -4  -1   6   -0.92    4.50   0
  -3  -1   6   70.74    5.47   0
  -3   1   6   66.65    6.63   0
   3   1  -6   76.57    5.54   0
   3  -1  -6   70.37    6.94   0
   2  -1  -6   18.26    6.89   0
  -2  -1   6   19.51    4.98   0
  -2   1   6   17.00    5.98   0
   2   1  -6   17.26    4.76   0
  -1  -1   6  156.17    6.50   0
   1  -1  -6  145.94    9.79   0
  -1   1   6  141.45    9.41   0
   1   1  -6  149.45    6.57   0
   0   1  -6  158.28    6.53   0
   0  -1  -6  151.74   10.39   0
   0  -1   6  158.48    6.20   0
   0   1   6  152.47   10.19   0
   1  -1   6   14.91    4.55   0
   1   1   6   14.62    7.03   0
  -1  -1  -6   16.34    7.78   0
  -1   1  -6   19.96    4.52   0
   2  -1   6   10.40    4.35   0
  -2   1  -6   16.37    4.48   0
   2   1   6   13.83    6.59   0
   3   1   6  107.02    7.99   0
   3  -1   6  116.21    5.35   0
  -3   1  -6  123.95    5.54   0
  -4   1  -6   22.32    4.27   0
   4  -1   6   15.33    4.07   0
   4   1   6   20.54    5.32   0
   5   1   6   10.32    4.80   0
  -5   1  -6    6.62    3.88   0
   5  -1   6    7.20    3.72   0
   6   1   6  171.26    6.82   0
  -6   1  -6  167.96    5.23   0
   6  -1   6  158.50    5.01   0
   7   1   6  220.61    6.55   0
   7  -1   6  196.38    5.09   0
   8  -1   6    2.62    3.08   0
   9  -1   6   10.50    3.64   0
  10  -1   6   49.64    3.15   0
  11  -1   6    6.79    2.57   0
  11   1   6    4.31    2.48   0
  12  -1   6   12.98    2.62   0
  12   1   6   13.88    2.31   0
  13   1   6   31.54    2.36   0
  13  -1   6   33.42    2.62   0
  14   1   6    0.96    2.03   0
  14  -1   6    2.05    2.08   0
  15   1   6    1.98    1.90   0
  15  -1   6    5.90    2.05   0
  16   1   6    9.51    2.25   0
  16  -1   6    7.69    2.01   0
  17  -1   6   -0.29    1.88   0
  17   1   6    1.50    1.72   0
  18   1   6    3.22    1.54   0
  18  -1   6    4.22    1.83   0
  19  -1   6    2.94    1.58   0
  19   1   6    1.66    1.64   0
  20  -1   6    0.37    1.50   0
  20   1   6    0.46    1.52   0
  21  -1   6    1.25    1.63   0
  21   1   6    0.20    1.40   0
  22  -1   6    0.12    1.55   0
  22   1   6    1.91    1.48   0
  23  -1   6    1.25    1.49   0
  23  -1   6    0.60    1.33   0
  23   1   6    0.15    1.46   0
  24   1   6    1.26    1.41   0
  24  -1   6    1.84    1.34   0
  24  -1   6    0.62    1.52   0
  25  -1   6   -0.74    1.29   0
  25  -1   6   -0.34    1.45   0
  25   1   6    0.96    1.35   0
  26  -1   6    0.89    1.27   0
  26   1   6    0.08    1.37   0
  26  -1   6    1.56    1.41   0
  28  -2  -6    0.17    1.25   0
  28   2  -6    0.82    1.31   0
  27  -2  -6    0.82    1.29   0
  27   2  -6   -0.31    1.32   0
  26   2  -6   -0.05    1.32   0
  26  -2  -6    0.01    1.25   0
  25   2  -6    0.04    1.36   0
  25  -2  -6    1.13    1.36   0
  24  -2  -6   -0.24    1.27   0
  24   2  -6   -0.24    1.45   0
  23  -2  -6    1.30    1.40   0
 -23  -2   6    0.32    1.00   0
  23   2  -6    0.37    1.44   0
  22  -2  -6    1.76    1.41   0
  22   2  -6    2.80    1.50   0
 -22  -2   6    0.50    1.44   0
 -21  -2   6    0.58    1.49   0
  21  -2  -6    1.58    1.46   0
  21   2  -6    1.43    1.54   0
 -20  -2   6    1.19    1.17   0
  20  -2  -6    8.23    1.64   0
  20   2  -6    9.17    1.65   0
 -19  -2   6    1.51    1.62   0
  19  -2  -6    1.66    1.66   0
  19   2  -6   -0.60    1.70   0
 -18  -2   6    5.85    1.79   0
  18  -2  -6    5.17    1.75   0
  18   2  -6    1.53    1.78   0
 -17  -2   6    2.27    1.95   0
  17  -2  -6    6.62    1.90   0
  17   2  -6    5.70    2.06   0
  16  -2  -6    1.78    1.83   0
 -16  -2   6    2.12    1.97   0
  16   2  -6    1.99    2.02   0
 -15  -2   6   17.49    2.09   0
  15   2  -6   21.91    2.26   0
  15  -2  -6   19.50    2.15   0
  14  -2  -6    4.98    2.18   0
 -14  -2   6    3.63    2.11   0
  14   2  -6    3.92    2.13   0
 -13  -2   6   15.18    2.26   0
  13  -2  -6   20.28    2.28   0
  13   2  -6   20.93    2.37   0
  12  -2  -6    5.93    2.31   0
 -12  -2   6    4.78    2.29   0
  12   2  -6    9.86    2.66   0
  11   2  -6   16.69    2.76   0
  11  -2  -6   19.49    2.55   0
 -11  -2   6   19.55    2.69   0
  10   2  -6  124.23    3.59   0
 -10  -2   6  111.68    3.41   0
  10  -2  -6  109.68    3.51   0
   9   2  -6    0.11    2.69   0
   9  -2  -6   -0.91    2.59   0
  -9  -2   6    1.97    2.70   0
   8   2  -6    8.92    2.91   0
   8  -2  -6    8.71    2.85   0
  -8  -2   6    6.87    2.86   0
   7   2  -6   72.16    3.64   0
  -7  -2   6   76.79    3.53   0
   7  -2  -6   73.46    4.49   0
   6   2  -6   13.27    3.27   0
   6  -2  -6   11.00    4.12   0
  -6  -2   6   11.20    2.41   0
   5   2  -6  305.68    5.56   0
   5  -2  -6  285.79    7.26   0
  -5  -2   6  310.84    5.70   0
  -4  -2   6  719.73    7.79   0
   4  -2  -6  685.51   11.67   0
   4   2  -6  741.09    7.41   0
  -3  -2   6   79.45    4.16   0
   3  -2  -6   73.67    6.20   0
   3   2  -6   78.06    4.12   0
  -2  -2   6  496.61    6.91   0
   2  -2  -6  498.88   13.63   0
   2   2  -6  511.93    7.07   0
   1   2  -6   24.66    3.71   0
  -1  -2   6   24.44    3.71   0
   0   2  -6  401.27    6.63   0
   0  -2   6  401.92    6.53   0
  -1   2  -6  128.05    4.60   0
   1  -2   6  126.06    4.58   0
   2  -2   6    4.45    3.41   0
  -2   2  -6    3.48    2.52   0
  -3   2  -6  309.24    5.79   0
   3  -2   6  301.19    5.75   0
   4  -2   6   57.47    3.72   0
   4   2   6   56.59    8.34   0
  -4   2  -6   57.06    3.82   0
   4   2   6   23.10    7.17   0
  -5   2  -6  979.61    8.32   0
   5  -2   6  842.16    7.79   0
   5   2   6  817.73   14.45   0
   6   2   6  212.39    7.02   0
  -6   2  -6  250.83    4.85   0
   6  -2   6  242.46    4.74   0
  -7   2  -6  528.39    6.06   0
   7   2   6  457.08    8.02   0
   7  -2   6  498.92    5.93   0
   8   2   6  157.30    5.00   0
   8  -2   6  180.71    4.07   0
   9  -2   6  111.84    3.44   0
   9   2   6  103.61    4.07   0
  10   2   6   10.77    2.96   0
  10  -2   6   13.89    2.49   0
  11  -2   6   34.86    2.53   0
  11   2   6   23.82    2.92   0
  12   2   6    6.25    2.53   0
  12  -2   6    8.68    2.18   0
  13   2   6   20.38    2.67   0
  13  -2   6   23.29    2.31   0
  14  -2   6   54.08    2.51   0
  14   2   6   43.12    2.30   0
  15   2   6   14.07    2.03   0
  15  -2   6   19.52    2.32   0
  16   2   6   30.80    2.38   0
  16  -2   6   36.40    2.15   0
  17   2   6    4.09    1.76   0
  17  -2   6    6.64    1.77   0
  18  -2   6   11.52    1.82   0
  18   2   6    9.28    2.05   0
  19   2   6   -0.08    1.50   0
  19  -2   6    3.49    1.75   0
  20   2   6    1.91    1.43   0
  20  -2   6    1.49    1.57   0
  21   2   6    1.77    1.76   0
  21  -2   6    0.46    1.51   0
  22   2   6    1.10    1.38   0
  22  -2   6    0.56    1.54   0
  23   2   6    0.42    1.35   0
  23  -2   6   -0.01    1.47   0
  24   2   6    0.07    1.31   0
  24  -2   6    0.41    1.46   0
  25   2   6    0.75    1.67   0
  25  -2   6   -0.25    1.43   0
  26  -3  -6   -0.45    1.27   0
  26   3  -6    0.97    1.42   0
  25  -3  -6    0.54    1.34   0
 -25  -3   6   -0.93    1.22   0
  25   3  -6    1.37    1.41   0
  24  -3  -6    0.33    1.42   0
 -24  -3   6    1.85    1.39   0
  24   3  -6    1.58    1.48   0
 -23  -3   6    1.26    1.36   0
  23  -3  -6    1.90    1.33   0
  23   3  -6    2.27    1.53   0
  22  -3  -6    0.41    1.39   0
 -22  -3   6   -0.98    1.31   0
  22   3  -6    0.87    1.48   0
 -21  -3   6    1.44    1.47   0
  21  -3  -6    1.36    1.46   0
  21   3  -6    2.92    1.49   0
  20  -3  -6   -0.86    1.76   0
 -20  -3   6    0.33    1.41   0
  20   3  -6    0.32    1.59   0
 -19  -3   6    3.36    1.56   0
  19  -3  -6    3.54    1.56   0
  19   3  -6    1.13    1.68   0
  18   3  -6    0.89    1.69   0
 -18  -3   6    1.69    1.56   0
  18  -3  -6    0.73    1.60   0
  17   3  -6    3.80    1.70   0
  17  -3  -6    2.70    1.76   0
 -17  -3   6    3.52    1.60   0
  16   3  -6    1.69    1.79   0
 -16  -3   6   -0.77    1.68   0
  16  -3  -6    1.09    1.77   0
  15   3  -6    1.86    1.92   0
  15  -3  -6    2.26    1.75   0
 -15  -3   6    1.66    1.81   0
  14   3  -6   14.64    2.05   0
 -14  -3   6   10.90    1.90   0
  14  -3  -6   11.02    2.00   0
  13   3  -6   22.98    2.26   0
 -13  -3   6   22.48    2.05   0
  13  -3  -6   19.38    2.11   0
  12   3  -6   -1.15    1.99   0
  12  -3  -6    1.72    2.40   0
 -12  -3   6    4.14    1.97   0
  11   3  -6    0.40    2.01   0
  11  -3  -6    1.02    2.42   0
 -11  -3   6    2.05    1.94   0
  10  -3  -6    7.97    2.61   0
 -10  -3   6    6.22    2.05   0
  10   3  -6    9.33    2.16   0
   9  -3  -6    6.99    2.24   0
  -9  -3   6    0.19    1.54   0
   9   3  -6    9.34    2.44   0
   8  -3  -6   12.19    2.44   0
   8   3  -6   11.02    2.42   0
  -8  -3   6    5.60    2.25   0
   7  -3  -6    0.21    2.98   0
   7   3  -6    2.61    2.48   0
  -7  -3   6    3.84    2.34   0
   7  -3  -6    1.63    3.13   0
   6   3  -6   36.70    2.83   0
  -6  -3   6   39.59    2.82   0
   6  -3  -6   36.97    3.64   0
  -5  -3   6    4.70    2.62   0
   5   3  -6    8.08    2.69   0
   5  -3  -6    6.96    3.20   0
  -4  -3   6   99.98    3.43   0
   4  -3  -6  102.86    5.14   0
   4   3  -6   96.01    3.46   0
   3  -3  -6    3.40    3.73   0
  -3  -3   6    3.08    2.66   0
   3   3  -6    5.40    2.68   0
   2  -3  -6   32.70    5.17   0
   2   3  -6   32.83    3.00   0
  -2  -3   6   33.07    3.03   0
   1   3  -6   10.12    2.80   0
  -1  -3   6   13.74    2.85   0
   1  -3  -6    8.82    4.92   0
   0   3  -6   39.35    3.02   0
   0  -3   6   34.50    3.01   0
   1  -3   6   53.36    2.42   0
  -1   3  -6   59.18    3.24   0
   2  -3   6   48.80    3.05   0
  -2   3  -6   56.89    3.15   0
  -3   3  -6  128.19    3.58   0
   3  -3   6  117.79    3.37   0
   4   3   6   99.66    9.70   0
  -4   3  -6  107.89    3.34   0
   4  -3   6   91.62    3.34   0
   5  -3   6   11.27    2.56   0
   5   3   6   13.49    5.03   0
  -5   3  -6   13.13    2.66   0
   6  -3   6   -0.34    2.57   0
   6   3   6    0.06    4.27   0
  -6   3  -6    3.38    2.61   0
   7   3   6    6.15    3.53   0
   7  -3   6    9.15    2.44   0
  -7   3  -6    6.86    2.39   0
  -8   3  -6    5.05    2.33   0
   8   3   6    0.38    3.26   0
   8  -3   6    2.55    2.27   0
   9  -3   6   -0.75    2.16   0
   9   3   6    0.25    2.82   0
  10  -3   6    1.47    2.23   0
  10   3   6    4.20    2.78   0
  11  -3   6    1.06    2.01   0
  11   3   6    0.35    2.49   0
  12  -3   6    6.06    2.04   0
  12   3   6    5.45    2.36   0
  13   3   6    2.26    2.20   0
  13  -3   6    2.56    1.85   0
  14   3   6    1.58    2.08   0
  14  -3   6    2.28    1.82   0
  15   3   6    3.00    1.93   0
  15  -3   6    1.61    1.76   0
  16  -3   6    1.55    1.74   0
  16   3   6    3.61    1.94   0
  17  -3   6    2.76    1.66   0
  17   3   6    3.43    1.61   0
  18  -3   6    6.12    1.69   0
  18   3   6    5.94    1.59   0
  19  -3   6    0.77    1.58   0
  19   3   6    1.77    1.35   0
  20  -3   6    2.26    1.58   0
  20   3   6    2.30    1.47   0
  21  -3   6    1.42    1.53   0
  21   3   6    2.12    1.34   0
  22   3   6    1.33    1.37   0
  22  -3   6    1.39    1.49   0
  23  -3   6    0.47    1.44   0
  23   3   6   -0.02    1.34   0
  24  -3   6   -0.51    1.42   0
  24   3   6    0.38    1.60   0
  24   4  -6    1.70    1.37   0
 -24  -4   6    1.24    1.26   0
  24  -4  -6    1.92    1.30   0
  24  -4  -6   -0.48    1.43   0
  23   4  -6    0.22    1.74   0
  23  -4  -6   -0.05    1.42   0
  23  -4  -6    1.59    1.35   0
 -23  -4   6    1.06    1.27   0
  22   4  -6    1.47    1.44   0
  22  -4  -6    1.95    1.38   0
 -22  -4   6    3.70    1.24   0
  22  -4  -6    3.02    1.60   0
  21   4  -6   -1.01    1.48   0
 -21  -4   6    2.65    1.37   0
  21  -4  -6    0.08    1.34   0
  21  -4  -6    0.64    1.54   0
  20   4  -6    1.76    1.85   0
 -20  -4   6    2.14    1.37   0
  20  -4  -6    1.90    1.41   0
  20  -4  -6    2.43    1.62   0
  19   4  -6    0.29    1.55   0
  19  -4  -6    0.94    1.38   0
 -19  -4   6   -0.54    1.47   0
  19  -4  -6   -0.07    1.83   0
  18  -4  -6    1.76    1.45   0
 -18  -4   6    3.00    1.44   0
  18   4  -6   -0.27    1.59   0
  18  -4  -6    0.70    1.55   0
  17   4  -6    0.12    1.55   0
  17  -4  -6    1.36    1.52   0
 -17  -4   6    1.51    1.45   0
  17  -4  -6    1.90    1.70   0
 -16  -4   6    1.27    1.47   0
  16   4  -6   -0.09    1.55   0
  16  -4  -6    0.55    1.46   0
  16  -4  -6    1.03    1.64   0
 -15  -4   6    2.20    1.47   0
  15  -4  -6    4.07    1.84   0
  15  -4  -6    1.83    1.74   0
  15   4  -6    2.10    1.62   0
  14  -4  -6    0.54    1.88   0
  14   4  -6    0.61    1.64   0
 -14  -4   6    1.79    1.58   0
  14  -4  -6    0.54    1.67   0
  13  -4  -6   43.73    2.09   0
  13   4  -6   45.63    2.18   0
 -13  -4   6   44.94    1.94   0
  13  -4  -6   56.42    2.28   0
  12  -4  -6    4.93    2.28   0
  12   4  -6    4.13    1.85   0
 -12  -4   6    2.63    1.75   0
  11  -4  -6   39.81    2.73   0
 -11  -4   6   28.12    1.98   0
  11   4  -6   40.76    2.18   0
  10   4  -6    1.22    1.83   0
 -10  -4   6    1.61    1.89   0
  10  -4  -6   -0.83    2.40   0
  -9  -4   6   17.61    1.95   0
   9   4  -6   12.69    2.01   0
   9  -4  -6   14.77    2.46   0
   8  -4  -6    8.07    2.56   0
   8   4  -6    4.80    2.01   0
  -8  -4   6    8.20    2.12   0
   7  -4  -6    8.36    2.78   0
   7   4  -6    7.75    2.07   0
  -7  -4   6    7.58    2.00   0
  -6  -4   6   38.59    2.28   0
   6  -4  -6   40.71    3.16   0
   6   4  -6   42.61    2.31   0
  -5  -4   6    2.99    2.02   0
   5  -4  -6    1.58    3.15   0
   5   4  -6    1.45    2.05   0
   4   4  -6   17.11    2.14   0
  -4  -4   6   13.90    2.18   0
   4  -4  -6   16.26    3.42   0
   3   4  -6    2.26    2.00   0
  -3  -4   6   -2.38    2.07   0
   3  -4  -6    1.36    3.21   0
  -2  -4   6   10.68    2.10   0
   2   4  -6   10.06    2.16   0
   2  -4  -6    8.71    3.79   0
  -1  -4   6    2.49    2.02   0
   1  -4  -6    0.52    3.45   0
   1   4  -6   -0.67    2.11   0
   0   4  -6   13.55    2.21   0
   0  -4   6   12.83    2.13   0
   0  -4  -6   11.69    3.73   0
  -1  -4  -6    8.58    3.81   0
   1  -4   6   10.80    2.06   0
  -1   4  -6    9.79    2.16   0
  -2   4  -6    6.46    2.16   0
  -2  -4  -6    6.41    3.98   0
   2  -4   6    3.80    2.02   0
  -3  -4  -6   10.49    3.76   0
  -3   4  -6   12.52    2.16   0
   3  -4   6   13.55    2.10   0
   4  -4   6    7.82    2.09   0
  -4  -4  -6    7.93    3.66   0
   4   4   6   10.23    4.06   0
  -4   4  -6   10.94    2.21   0
  -5   4  -6   14.51    2.10   0
   5   4   6   15.62    3.96   0
  -5  -4  -6   12.98    3.34   0
   5  -4   6   13.42    2.08   0
   6   4   6    2.65    3.49   0
  -6   4  -6    2.22    2.08   0
   6  -4   6    1.93    2.08   0
   7   4   6   28.70    3.71   0
   7  -4   6   29.85    2.23   0
  -7   4  -6   37.40    2.32   0
   8  -4   6    1.68    1.89   0
   8   4   6    0.55    2.65   0
  -8   4  -6    0.23    2.01   0
   9  -4   6    9.46    2.00   0
   9   4   6    8.79    2.72   0
  10  -4   6    0.93    1.83   0
  10   4   6    0.63    2.55   0
  11  -4   6    3.71    1.74   0
  11   4   6    4.26    2.60   0
  12   4   6    5.76    2.28   0
  12  -4   6    5.72    1.78   0
  13   4   6    0.68    2.09   0
  13  -4   6    0.88    1.66   0
  14   4   6   -0.65    2.07   0
  14  -4   6    0.44    1.21   0
  15   4   6    0.11    2.06   0
  15  -4   6   -0.05    1.63   0
  16   4   6    0.50    1.58   0
  16  -4   6    1.35    1.57   0
  17  -4   6    1.90    1.55   0
  17   4   6    1.45    1.90   0
  18  -4   6    1.33    1.58   0
  18   4   6    0.72    1.91   0
  19  -4   6    2.06    1.55   0
  19   4   6    0.65    1.82   0
  20   4   6   -0.33    1.84   0
  20  -4   6    0.27    1.47   0
  21   4   6   -0.68    1.82   0
  21  -4   6    0.28    1.43   0
  22  -4   6    0.01    1.46   0
  22   4   6   -0.06    1.46   0
  21  -5  -6    1.23    1.32   0
  21   5  -6   -0.97    1.37   0
  21  -5  -6    0.68    1.45   0
 -21  -5   6   -0.77    1.24   0
 -20  -5   6    1.26    1.33   0
  20  -5  -6    2.11    1.30   0
  20   5  -6   -0.31    1.42   0
  20  -5  -6    0.06    1.44   0
  19  -5  -6    1.06    1.44   0
  19   5  -6    0.52    1.41   0
 -19  -5   6    0.33    1.33   0
  19  -5  -6    0.25    1.50   0
  18  -5  -6    1.53    1.67   0
  18   5  -6    0.32    1.45   0
  18  -5  -6    0.36    1.47   0
 -18  -5   6    1.60    1.36   0
  17  -5  -6   -0.08    1.59   0
  17   5  -6    0.76    1.52   0
  17  -5  -6    0.64    1.49   0
 -17  -5   6    1.96    1.33   0
  16  -5  -6   -0.20    1.37   0
  16  -5  -6    1.51    1.52   0
  16   5  -6    0.69    1.55   0
 -16  -5   6    1.23    1.40   0
  15  -5  -6    0.43    1.41   0
  15  -5  -6    0.63    1.59   0
  15   5  -6    0.57    1.53   0
 -15  -5   6    2.20    1.45   0
  14  -5  -6    1.45    1.89   0
 -14  -5   6    1.36    1.47   0
  14   5  -6    0.72    1.50   0
  13  -5  -6   -1.26    1.46   0
 -13  -5   6    2.09    1.46   0
  13   5  -6    1.31    1.59   0
  12   5  -6    0.78    1.55   0
  12  -5  -6    3.65    1.63   0
 -12  -5   6    0.19    1.45   0
 -11  -5   6   21.32    1.69   0
  11   5  -6   22.41    1.86   0
  11  -5  -6   24.63    2.29   0
 -10  -5   6    2.79    1.61   0
  10  -5  -6   -0.43    1.65   0
  10   5  -6   -0.33    1.62   0
   9  -5  -6   36.42    2.13   0
   9   5  -6   31.74    2.01   0
  -9  -5   6   34.42    1.83   0
   8  -5  -6    1.45    2.15   0
   8   5  -6   -0.10    1.76   0
  -8  -5   6   -0.13    1.58   0
   7  -5  -6   -0.15    2.11   0
  -7  -5   6    0.35    1.55   0
   7   5  -6    3.64    1.70   0
   6   5  -6   11.19    2.00   0
   6  -5  -6   14.01    2.38   0
  -6  -5   6   10.42    1.79   0
  -5  -5   6    8.77    1.93   0
   5   5  -6    9.34    1.86   0
   5  -5  -6   10.26    2.21   0
  -4  -5   6   -1.18    1.88   0
   4   5  -6    1.78    1.96   0
   4  -5  -6    0.06    2.19   0
  -3  -5   6   16.31    1.88   0
   3   5  -6   13.58    1.90   0
   3  -5  -6   14.63    2.47   0
  -2  -5   6   13.28    1.95   0
   2   5  -6   12.63    1.98   0
   2  -5  -6   12.21    2.83   0
   1  -5  -6    3.97    2.57   0
  -1  -5   6    4.04    1.77   0
   1   5  -6    4.20    1.84   0
   0  -5   6    3.86    1.83   0
   0   5  -6    2.65    1.76   0
   0  -5  -6    2.62    2.67   0
  -1   5  -6    1.73    1.73   0
   1  -5   6    1.07    1.79   0
  -1  -5  -6    2.32    2.79   0
  -2   5  -6    3.82    1.82   0
  -2  -5  -6    0.32    2.78   0
   2  -5   6    1.20    1.75   0
  -3   5  -6    7.63    1.83   0
   3  -5   6    5.81    1.77   0
  -3  -5  -6    7.93    2.84   0
  -4  -5  -6    5.34    2.79   0
   4   5   6    4.86    3.07   0
   4  -5   6    2.50    1.73   0
  -4   5  -6    4.01    1.71   0
  -5  -5  -6    0.74    2.64   0
  -5   5  -6    1.85    1.77   0
   5   5   6    0.04    2.94   0
   5  -5   6    0.06    1.69   0
  -6   5  -6    1.77    1.69   0
  -6  -5  -6    0.48    2.37   0
   6   5   6    0.28    2.83   0
   6  -5   6    1.50    1.60   0
  -7  -5  -6    3.13    2.27   0
   7   5   6    2.67    2.89   0
  -7   5  -6    1.53    1.70   0
   7  -5   6    1.62    1.64   0
   8   5   6    1.70    2.48   0
   8  -5   6    1.46    1.66   0
  -8   5  -6    2.52    1.63   0
   9   5   6    2.37    2.64   0
   9  -5   6   -1.00    1.63   0
  10   5   6    0.14    2.35   0
  10  -5   6   -0.91    1.62   0
  11  -5   6   -0.85    1.53   0
  11   5   6    0.35    2.21   0
  12  -5   6    1.80    1.55   0
  12   5   6    0.30    2.18   0
  13  -5   6    0.04    1.47   0
  13   5   6    0.12    2.22   0
  14  -5   6   -0.56    1.55   0
  14   5   6    0.14    2.14   0
  15  -5   6    1.47    1.46   0
  15   5   6   -0.60    2.20   0
  16  -5   6    1.85    1.48   0
  16   5   6    0.31    1.85   0
  17  -5   6    1.06    1.42   0
  17   5   6    0.62    1.86   0
  18  -5   6    0.10    1.47   0
  18   5   6    0.52    1.82   0
  19   5   6    1.15    1.86   0
  19  -5   6    0.60    1.39   0
 -17  -6   6    1.70    1.26   0
  17   6  -6    2.36    1.43   0
  17  -6  -6    0.43    1.44   0
  17  -6  -6   -0.11    1.58   0
  16  -6  -6   -0.08    1.41   0
  16   6  -6    0.77    1.45   0
  16  -6  -6    0.59    1.30   0
 -16  -6   6   -0.00    1.33   0
  15  -6  -6    0.68    1.79   0
  15   6  -6    0.54    1.77   0
 -15  -6   6   -0.17    1.66   0
  14  -6  -6    1.51    1.89   0
 -14  -6   6   -0.52    1.35   0
  14   6  -6    1.04    1.47   0
 -13  -6   6   -0.21    1.30   0
  13   6  -6    0.71    1.49   0
  13  -6  -6    0.14    1.84   0
 -12  -6   6    2.25    1.37   0
  12  -6  -6    3.71    1.89   0
  12   6  -6    3.24    1.48   0
  11  -6  -6    3.59    1.57   0
 -11  -6   6    4.58    1.47   0
  11   6  -6    1.65    1.45   0
  10  -6  -6   -0.41    1.94   0
 -10  -6   6   -0.83    1.41   0
  10   6  -6    0.56    1.56   0
   9   6  -6    4.08    1.50   0
  -9  -6   6    4.38    1.43   0
   9  -6  -6    3.23    1.91   0
   8   6  -6    4.32    1.56   0
   8  -6  -6    3.84    1.79   0
  -8  -6   6    4.60    1.49   0
   7   6  -6    3.83    1.56   0
   7  -6  -6    2.78    1.92   0
  -7  -6   6    2.62    1.45   0
   6   6  -6    0.75    1.61   0
  -6  -6   6    2.14    1.57   0
   6  -6  -6    2.56    1.90   0
   5  -6  -6    0.16    1.88   0
   5   6  -6    0.25    1.91   0
  -5  -6   6    1.51    1.45   0
  -4  -6   6    6.09    1.63   0
   4   6  -6    7.00    1.60   0
   4  -6  -6    5.60    1.96   0
  -3  -6   6   -1.13    1.62   0
   3  -6  -6    1.05    2.22   0
   3   6  -6    0.42    1.60   0
   2  -6  -6    4.31    2.27   0
  -2  -6   6    3.48    1.68   0
   2   6  -6    4.56    1.59   0
   1   6  -6    6.49    1.66   0
  -1  -6   6    4.54    1.67   0
   1  -6  -6    4.72    2.32   0
   0   6  -6   13.18    1.70   0
   0  -6   6   10.56    1.63   0
   0  -6  -6    8.83    2.28   0
   1  -6   6    0.68    1.60   0
  -1   6  -6    0.66    1.62   0
  -1  -6  -6    1.21    2.13   0
   2  -6   6    7.38    1.63   0
  -2  -6  -6    5.80    2.48   0
  -2   6  -6    7.83    1.70   0
  -3   6  -6    3.23    1.63   0
   3  -6   6    3.99    1.63   0
  -3  -6  -6    2.85    2.45   0
   4  -6   6    0.87    1.53   0
  -4  -6  -6   -0.30    2.42   0
  -4   6  -6    2.22    1.57   0
  -5   6  -6   -0.90    1.55   0
  -5  -6  -6   -0.23    2.13   0
   5  -6   6    0.74    1.49   0
   6   6   6    0.39    2.63   0
  -6  -6  -6    0.94    2.06   0
   6  -6   6    0.09    1.51   0
  -6   6  -6    0.87    1.62   0
  -7   6  -6    0.40    1.49   0
  -7  -6  -6    0.40    2.04   0
   7   6   6    0.74    2.57   0
   7  -6   6    1.17    1.56   0
   8  -6   6    1.05    1.57   0
   8   6   6    3.16    2.58   0
  -8  -6  -6    2.82    2.04   0
   9   6   6    0.89    2.48   0
   9  -6   6    2.89    1.47   0
  10  -6   6   -0.18    1.51   0
  10   6   6    0.15    2.20   0
  11   6   6    0.43    2.40   0
  11  -6   6    0.39    1.44   0
  12   6   6    1.13    2.36   0
  12  -6   6   -0.60    1.41   0
  13   6   6   -0.42    2.12   0
  13  -6   6   -1.00    1.41   0
  14   6   6    0.74    2.15   0
  14  -6   6    0.73    1.43   0
  15  -6   6   -0.48    1.48   0
  15   6   6    0.47    2.14   0
 -10  -7   6   -0.06    1.33   0
   9   7  -6    2.31    1.48   0
   9  -7  -6   -0.05    1.78   0
  -9  -7   6   -0.72    1.37   0
   8   7  -6    1.85    1.48   0
   8  -7  -6    0.60    1.85   0
  -8  -7   6    1.18    1.33   0
   7  -7  -6    0.07    1.75   0
   7   7  -6   -0.49    1.56   0
  -7  -7   6    1.70    1.35   0
   6  -7  -6    0.36    1.81   0
   6   7  -6    0.71    1.46   0
  -6  -7   6    1.08    1.45   0
   5  -7  -6   -0.78    1.82   0
   5   7  -6   -1.00    1.51   0
  -5  -7   6   -0.67    1.45   0
   4  -7  -6    0.58    2.08   0
   4   7  -6    0.75    1.48   0
  -4  -7   6    1.23    1.42   0
  -3  -7   6   -0.63    1.44   0
   3  -7  -6    0.59    2.04   0
   3   7  -6    1.14    1.45   0
  -2  -7   6    1.07    1.72   0
   2   7  -6    1.81    1.47   0
   2  -7  -6    0.42    2.07   0
  -1  -7   6    0.44    1.43   0
   1   7  -6   -0.48    1.48   0
   1  -7  -6   -0.03    1.97   0
   0  -7   6    1.21    1.45   0
   0   7  -6   -0.85    1.49   0
   0  -7  -6    0.25    1.97   0
  -1   7  -6    0.26    1.52   0
   1  -7   6    1.54    1.46   0
  -1  -7  -6    0.08    1.96   0
   2  -7   6   -0.26    1.45   0
  -2   7  -6    0.57    1.52   0
  -2  -7  -6    0.45    2.18   0
   3  -7   6    2.16    1.46   0
  -3  -7  -6    1.63    2.18   0
  -3   7  -6    2.26    1.50   0
  -4   7  -6    0.02    1.43   0
   4  -7   6    0.57    1.42   0
  -4  -7  -6    0.64    2.16   0
  -5   7  -6    1.10    1.46   0
  -5  -7  -6    0.50    2.32   0
   5  -7   6    0.29    1.33   0
   6  -7   6    0.57    1.36   0
  -6  -7  -6    0.82    2.15   0
  -7  -7  -6   -0.30    2.11   0
   7  -7   6   -1.06    1.36   0
  28   1  -7    1.54    1.30   0
  28  -1  -7    1.26    1.34   0
  27   1  -7    0.23    1.34   0
  27  -1  -7   -0.90    1.32   0
  26  -1  -7   -0.82    1.37   0
  26   1  -7   -0.68    0.99   0
  25  -1  -7   -0.31    1.42   0
  25   1  -7   -0.43    1.42   0
  24  -1  -7   -0.00    1.36   0
  24   1  -7    0.77    1.40   0
  23  -1  -7   -0.91    1.46   0
  23   1  -7    0.72    1.48   0
  22  -1  -7    0.36    1.49   0
  22   1  -7   -0.37    1.61   0
 -21  -1   7    1.64    1.11   0
  21   1  -7    2.34    1.58   0
  21  -1  -7    0.48    1.49   0
  20  -1  -7   -0.09    1.58   0
 -20  -1   7   -0.04    1.63   0
  20   1  -7    3.03    1.58   0
 -19  -1   7    2.48    1.68   0
  19   1  -7    0.94    1.72   0
  19  -1  -7    1.86    1.69   0
 -18  -1   7    2.48    1.89   0
  18  -1  -7    3.02    1.80   0
  18   1  -7    1.34    1.85   0
 -17  -1   7    2.16    1.91   0
  17  -1  -7    1.76    1.81   0
  17   1  -7    0.36    1.90   0
 -16  -1   7    3.58    2.00   0
  16  -1  -7    4.12    1.92   0
  16   1  -7    3.17    2.05   0
 -15  -1   7   10.33    2.11   0
  15  -1  -7    9.65    2.15   0
  15   1  -7   12.64    2.20   0
 -14  -1   7   17.25    2.26   0
  14  -1  -7   12.66    2.38   0
  14   1  -7   17.90    2.26   0
 -13  -1   7   17.64    2.67   0
  13  -1  -7   11.30    2.37   0
  13   1  -7   14.13    2.49   0
 -12  -1   7    3.34    2.51   0
  12   1  -7    4.87    2.57   0
  12  -1  -7    3.23    2.43   0
 -11  -1   7  112.70    3.51   0
  11  -1  -7  107.04    3.34   0
  11   1  -7  115.21    3.65   0
 -10   1   7   20.99    2.64   0
 -10  -1   7   18.51    2.87   0
  10  -1  -7   17.51    2.76   0
  10   1  -7   20.42    3.08   0
  -9   1   7   87.35    3.58   0
  -9  -1   7   91.92    3.63   0
   9  -1  -7   84.24    4.12   0
   9   1  -7   92.19    3.77   0
   8   1  -7   82.01    3.90   0
  -8   1   7   84.73    3.92   0
  -8  -1   7   88.06    3.75   0
   8  -1  -7   82.86    3.92   0
   7   1  -7    0.12    3.51   0
  -7   1   7    3.80    4.05   0
   7  -1  -7    3.56    3.27   0
  -7  -1   7    2.60    3.36   0
  -6   1   7  585.02    8.78   0
   6   1  -7  633.76    7.89   0
   6  -1  -7  609.37    9.12   0
  -6  -1   7  611.31    7.40   0
   5   1  -7  201.40    5.39   0
  -5   1   7  193.81    6.02   0
   5  -1  -7  191.60    6.53   0
  -5  -1   7  188.44    5.33   0
  -4  -1   7  249.84    5.95   0
  -4   1   7  225.86    7.25   0
   4   1  -7  248.72    6.00   0
   4  -1  -7  231.82    7.11   0
   3  -1  -7  141.03    7.20   0
  -3  -1   7  136.75    5.23   0
  -3   1   7  135.28    6.71   0
   3   1  -7  148.87    5.40   0
  -2  -1   7   28.28    4.28   0
   2  -1  -7   31.10    5.43   0
  -2   1   7   30.24    5.23   0
   2   1  -7   30.10    4.29   0
  -1  -1   7   30.42    4.16   0
   1  -1  -7   28.91    5.52   0
  -1   1   7   31.12    6.05   0
   1   1  -7   30.99    4.25   0
   0   1  -7  359.56    7.17   0
   0  -1  -7  370.74   11.40   0
   0  -1   7  365.32    7.20   0
   0   1   7  366.68   11.28   0
   1   1   7   59.54    6.72   0
  -1   1  -7   67.08    4.71   0
  -1  -1  -7   62.05    6.83   0
   1  -1   7   55.76    4.62   0
  -2  -1  -7  124.33    7.70   0
   2   1   7  107.89    7.30   0
  -2   1  -7  121.32    5.09   0
   2  -1   7  109.53    5.02   0
   3   1   7    0.26    5.17   0
   3  -1   7    2.67    3.68   0
  -3   1  -7   -1.73    3.59   0
   4  -1   7  105.57    4.45   0
   4   1   7  106.66    6.35   0
  -4   1  -7  117.59    4.60   0
  -5   1  -7   22.48    3.81   0
   5  -1   7   17.80    3.51   0
   5   1   7   16.33    4.30   0
   6  -1   7  346.65    5.95   0
  -6   1  -7  390.84    6.65   0
   6   1   7  332.35    7.69   0
   7  -1   7   -0.28    3.05   0
   7   1   7    1.06    3.01   0
   8   1   7   49.59    4.04   0
   8  -1   7   50.79    3.35   0
   9  -1   7   15.56    2.77   0
   9   1   7   14.84    3.39   0
  10   1   7    2.65    2.68   0
  10  -1   7    6.03    2.50   0
  11   1   7   22.16    3.20   0
  11  -1   7   27.24    2.68   0
  12  -1   7    5.27    2.37   0
  13   1   7    1.85    1.96   0
  13  -1   7    1.75    2.15   0
  14   1   7   12.10    2.03   0
  14  -1   7   11.71    2.11   0
  15   1   7    3.20    1.85   0
  15  -1   7    2.91    1.97   0
  16  -1   7    4.33    1.80   0
  16   1   7    3.04    1.71   0
  17   1   7    0.16    1.61   0
  17  -1   7    0.98    2.21   0
  18  -1   7    0.50    1.68   0
  18   1   7   -0.10    1.88   0
  19  -1   7    1.86    1.69   0
  19   1   7    1.97    1.49   0
  20   1   7    0.33    1.45   0
  20  -1   7    2.38    1.95   0
  21   1   7   -0.90    1.42   0
  21  -1   7    0.15    1.57   0
  22  -1   7    1.31    1.47   0
  22   1   7    0.10    1.45   0
  23   1   7    1.13    1.38   0
  23  -1   7    0.42    1.55   0
  23  -1   7    0.42    1.37   0
  24  -1   7   -0.45    1.85   0
  24  -1   7   -0.13    1.35   0
  24   1   7    0.22    1.36   0
  25  -1   7    0.37    1.49   0
  25  -1   7    1.15    1.28   0
  25   1   7    0.06    1.37   0
  26  -1   7    1.37    1.43   0
  26  -1   7    1.68    1.27   0
  26   1   7   -1.16    1.37   0
  27  -2  -7    1.26    1.30   0
  27   2  -7    2.26    1.29   0
  26  -2  -7    1.34    1.33   0
  26   2  -7    0.31    1.32   0
  25  -2  -7    0.70    1.39   0
  25   2  -7   -0.16    1.36   0
  24  -2  -7    2.01    1.34   0
  24   2  -7    1.56    1.41   0
 -23  -2   7    1.48    1.35   0
  23  -2  -7    2.75    1.43   0
  23   2  -7   -1.57    1.39   0
  22  -2  -7   -0.10    1.42   0
 -22  -2   7    0.64    1.43   0
  22   2  -7    1.06    1.58   0
 -21  -2   7    1.93    1.52   0
  21  -2  -7   -0.37    1.49   0
  21   2  -7    2.92    1.64   0
 -20  -2   7    2.86    1.55   0
  20  -2  -7    1.89    1.62   0
  20   2  -7    4.55    1.21   0
  19  -2  -7    2.31    1.71   0
 -19  -2   7    0.50    1.10   0
  19   2  -7    4.04    1.70   0
 -18  -2   7    1.63    1.58   0
  18  -2  -7    1.94    2.20   0
  18   2  -7    0.85    1.79   0
 -17  -2   7    0.78    1.80   0
  17  -2  -7    2.67    1.81   0
  17   2  -7    1.59    1.87   0
  16  -2  -7    0.66    1.81   0
 -16  -2   7    2.14    1.87   0
  16   2  -7    1.41    1.96   0
  15  -2  -7    1.51    2.43   0
 -15  -2   7    1.69    1.94   0
  15   2  -7    0.97    2.06   0
  14  -2  -7    4.64    2.04   0
 -14  -2   7    3.33    2.05   0
  14   2  -7    4.78    2.14   0
  13   2  -7    4.75    2.22   0
  13  -2  -7    4.89    2.15   0
 -13  -2   7    3.73    2.11   0
  12   2  -7   13.36    2.47   0
  12  -2  -7    9.07    2.37   0
 -12  -2   7   13.97    2.36   0
  11   2  -7   33.18    2.55   0
  11  -2  -7   35.15    3.14   0
 -11  -2   7   27.76    2.77   0
  10   2  -7   20.96    2.75   0
  10  -2  -7   17.81    2.68   0
 -10  -2   7   19.39    2.53   0
   9   2  -7   87.92    3.31   0
   9  -2  -7   84.70    3.31   0
  -9  -2   7   33.97    2.89   0
   8   2  -7   20.60    2.87   0
   8  -2  -7   20.84    2.82   0
  -8  -2   7   17.54    2.76   0
   7   2  -7   25.93    3.01   0
   7  -2  -7   26.82    3.69   0
  -7  -2   7   13.29    2.76   0
   6  -2  -7   76.61    4.35   0
   6   2  -7   78.70    3.59   0
  -6  -2   7   81.76    3.62   0
  -5  -2   7   53.77    3.55   0
   5   2  -7   55.84    3.50   0
   5  -2  -7   49.96    4.28   0
  -4  -2   7   28.16    3.40   0
   4  -2  -7   29.22    4.93   0
   4   2  -7   30.37    3.42   0
  -3  -2   7    1.41    3.18   0
   3  -2  -7    2.28    4.52   0
   3   2  -7    1.70    3.13   0
   2  -2  -7  240.96   11.01   0
  -2  -2   7  225.75    5.03   0
   2   2  -7  244.45    5.19   0
   1   2  -7    8.60    3.37   0
  -1  -2   7    6.04    3.15   0
   0   2  -7    1.78    3.33   0
   0  -2   7    0.82    3.10   0
  -1   2  -7  192.70    4.72   0
   1  -2   7  178.47    4.54   0
  -2   2  -7    1.34    3.11   0
   2  -2   7    1.49    2.95   0
  -3   2  -7   54.32    3.62   0
   3  -2   7   55.50    3.52   0
   4  -2   7    5.70    2.96   0
   4   2   7    4.35    6.11   0
  -4   2  -7    4.32    2.91   0
   4   2   7    4.60    5.88   0
   5  -2   7    4.71    2.81   0
   5   2   7    4.15    5.01   0
   5   2   7    2.68    4.30   0
  -5   2  -7    1.24    3.01   0
   6   2   7    2.58    4.07   0
  -6   2  -7    0.48    2.80   0
   6   2   7    1.40    4.37   0
   6  -2   7    3.24    2.82   0
   7  -2   7   12.88    2.70   0
   7   2   7   10.38    3.70   0
  -7   2  -7   13.81    2.75   0
   7   2   7   12.42    4.35   0
   8  -2   7   43.24    2.76   0
   8   2   7   35.91    3.48   0
   9   2   7    0.43    2.80   0
   9  -2   7   -1.44    2.32   0
  10   2   7    4.82    2.78   0
  10  -2   7    4.88    2.27   0
  11   2   7   11.27    2.73   0
  11  -2   7   15.38    2.16   0
  12   2   7   34.71    2.64   0
  12  -2   7   39.54    2.45   0
  13   2   7   21.62    2.55   0
  13  -2   7   26.84    2.25   0
  14   2   7    6.78    1.90   0
  14  -2   7    7.00    2.05   0
  15   2   7   19.55    2.38   0
  15  -2   7   21.05    2.04   0
  16   2   7    0.93    1.70   0
  16  -2   7    3.95    1.76   0
  17  -2   7    4.34    1.69   0
  17   2   7    2.66    1.99   0
  18  -2   7    0.99    1.67   0
  18   2   7    1.59    1.57   0
  19   2   7    0.54    1.45   0
  19  -2   7    0.32    1.94   0
  20   2   7    0.79    1.77   0
  20  -2   7    1.75    1.59   0
  21   2   7    0.78    1.73   0
  21  -2   7    1.30    1.52   0
  22   2   7   -0.25    1.35   0
  22  -2   7    1.43    1.54   0
  23   2   7    0.13    1.37   0
  23  -2   7    1.94    1.45   0
  24   2   7   -0.77    1.36   0
  24  -2   7    0.26    1.42   0
  25   2   7   -0.49    1.30   0
  25  -2   7   -0.12    1.44   0
  26  -3  -7   -0.41    1.30   0
  26   3  -7    0.66    1.34   0
 -25  -3   7    1.63    1.23   0
  25  -3  -7    1.19    1.26   0
  25   3  -7    0.74    1.40   0
 -24  -3   7   -0.32    1.28   0
  24  -3  -7    0.41    1.37   0
  24   3  -7    2.02    1.45   0
 -23  -3   7    2.57    1.41   0
  23  -3  -7    2.66    1.38   0
  23   3  -7    1.97    1.50   0
 -22  -3   7    0.62    1.32   0
  22  -3  -7   -0.14    1.45   0
  22   3  -7   -0.74    1.43   0
  21  -3  -7    0.77    1.72   0
 -21  -3   7    2.38    1.38   0
  21   3  -7   -0.01    1.46   0
  20   3  -7    1.15    1.53   0
  20  -3  -7    0.12    1.54   0
 -20  -3   7    0.77    1.46   0
  19   3  -7    3.04    1.63   0
  19  -3  -7    0.69    1.46   0
 -19  -3   7    0.81    1.54   0
  18   3  -7   -0.41    1.61   0
  18  -3  -7   -0.24    1.71   0
 -18  -3   7    0.60    1.53   0
  17   3  -7    0.48    1.65   0
  17  -3  -7    2.62    1.89   0
 -17  -3   7    1.63    1.59   0
  16   3  -7    6.36    1.74   0
  16  -3  -7    4.36    1.77   0
 -16  -3   7    2.94    1.14   0
  15   3  -7    2.28    1.75   0
 -15  -3   7   -1.41    1.77   0
  15  -3  -7    0.71    1.70   0
  14   3  -7    2.62    1.86   0
 -14  -3   7    1.49    1.80   0
  14  -3  -7    1.38    1.80   0
  13   3  -7   16.81    2.15   0
 -13  -3   7   14.58    2.07   0
  13  -3  -7   14.03    2.02   0
  12   3  -7    1.07    1.99   0
 -12  -3   7    1.69    2.02   0
  12  -3  -7    2.03    1.89   0
  11  -3  -7    9.89    2.42   0
 -11  -3   7   10.76    2.02   0
  11   3  -7    8.89    2.26   0
  10   3  -7    8.88    2.16   0
  10  -3  -7    5.91    2.08   0
 -10  -3   7    4.26    2.06   0
   9   3  -7   38.46    2.46   0
   9  -3  -7   38.63    2.49   0
  -9  -3   7   40.81    2.25   0
   8  -3  -7    2.68    2.18   0
  -8  -3   7    4.64    2.09   0
   8   3  -7    7.04    2.31   0
   7  -3  -7   63.84    3.47   0
   7   3  -7   71.93    2.82   0
  -7  -3   7   63.50    2.83   0
   6  -3  -7   10.63    3.36   0
   6  -3  -7   10.65    3.31   0
   6   3  -7   10.06    2.39   0
  -6  -3   7   10.17    2.50   0
  -5  -3   7   66.78    2.99   0
   5   3  -7   72.78    2.97   0
   5  -3  -7   74.58    4.26   0
   5  -3  -7   68.24    4.21   0
  -4  -3   7   32.39    2.70   0
   4  -3  -7   32.88    4.23   0
   4  -3  -7   30.55    3.82   0
   4   3  -7   32.12    2.73   0
  -3  -3   7    3.34    2.73   0
   3  -3  -7    3.85    3.82   0
   3  -3  -7    3.22    4.52   0
   3   3  -7    4.63    2.63   0
   2   3  -7    2.71    2.52   0
  -2  -3   7    4.86    2.67   0
   2  -3  -7    2.23    5.22   0
   2  -3  -7    2.94    5.06   0
   1   3  -7    3.21    2.65   0
  -1  -3   7    2.84    2.63   0
   0   3  -7    0.68    2.47   0
   0  -3   7   -2.14    2.56   0
   1  -3   7    6.26    2.66   0
  -1   3  -7    4.87    2.56   0
   2  -3   7  135.45    3.55   0
  -2   3  -7  166.22    3.61   0
  -3   3  -7   24.19    2.74   0
   3  -3   7   22.66    2.73   0
  -4   3  -7   20.56    2.76   0
   4  -3   7   18.21    2.41   0
  -5   3  -7   15.46    2.55   0
   5  -3   7   11.16    2.51   0
   6  -3   7    0.23    2.29   0
   6   3   7    0.94    4.58   0
  -6   3  -7    2.25    2.33   0
  -7   3  -7    2.77    2.23   0
   7  -3   7    2.23    2.17   0
   7   3   7    1.46    3.91   0
   8   3   7    0.69    3.54   0
  -8   3  -7    0.41    2.24   0
   8  -3   7   -0.44    2.13   0
   9  -3   7   10.80    2.30   0
   9   3   7   11.22    2.86   0
  10  -3   7    0.25    2.11   0
  10   3   7   -0.47    2.49   0
  11  -3   7    2.93    1.94   0
  11   3   7   -0.39    2.35   0
  12   3   7   -0.06    2.22   0
  12  -3   7   -0.02    2.00   0
  13  -3   7    2.30    1.84   0
  13   3   7    2.78    2.16   0
  14   3   7    0.49    2.03   0
  14  -3   7    0.52    1.74   0
  15   3   7    2.97    2.02   0
  15  -3   7    1.74    1.77   0
  16   3   7    0.11    1.89   0
  16  -3   7    1.08    1.72   0
  17   3   7    4.67    1.91   0
  17  -3   7    5.91    1.69   0
  18   3   7    1.91    1.49   0
  18  -3   7    2.53    1.54   0
  19  -3   7    3.11    1.54   0
  19   3   7    1.76    1.50   0
  20  -3   7    1.09    1.53   0
  20   3   7    1.13    1.42   0
  21  -3   7    0.28    1.51   0
  21   3   7    0.63    1.36   0
  22  -3   7    1.84    1.48   0
  22   3   7    1.26    1.69   0
  23  -3   7    0.85    1.41   0
  23   3   7   -0.15    1.25   0
  24   4  -7   -0.12    1.40   0
 -24  -4   7    0.31    1.30   0
  24  -4  -7   -0.53    1.47   0
  24  -4  -7    0.06    1.33   0
  23   4  -7    0.37    1.37   0
 -23  -4   7   -0.51    1.23   0
  23  -4  -7   -1.26    1.35   0
  23  -4  -7   -1.29    1.54   0
  22   4  -7    0.80    1.68   0
 -22  -4   7    0.61    1.34   0
  22  -4  -7    0.14    1.32   0
  22  -4  -7    2.05    1.49   0
  21   4  -7    3.08    1.41   0
  21  -4  -7    0.72    1.38   0
 -21  -4   7   -1.79    1.29   0
  21  -4  -7   -0.73    1.63   0
 -20  -4   7    0.50    1.33   0
  20   4  -7    0.76    1.48   0
  20  -4  -7    0.92    1.39   0
  20  -4  -7    0.43    1.60   0
 -19  -4   7    2.15    1.37   0
  19   4  -7   -0.24    1.45   0
  19  -4  -7   -0.33    1.37   0
  19  -4  -7    1.10    1.60   0
  18   4  -7    1.36    1.53   0
  18  -4  -7   -0.10    1.78   0
 -18  -4   7    0.91    1.41   0
  18  -4  -7    0.54    1.91   0
  17   4  -7    3.43    1.56   0
  17  -4  -7    3.95    1.76   0
 -17  -4   7    3.86    1.39   0
  17  -4  -7    3.95    1.64   0
  16   4  -7    3.06    1.60   0
  16  -4  -7    2.68    1.52   0
  16  -4  -7    3.28    2.08   0
 -16  -4   7    2.40    1.54   0
  15  -4  -7    1.94    1.58   0
  15   4  -7    3.86    1.57   0
 -15  -4   7    2.98    1.47   0
  15  -4  -7    2.10    1.68   0
  14   4  -7    3.84    1.65   0
  14  -4  -7    4.48    1.59   0
  14  -4  -7    6.71    2.11   0
 -14  -4   7    5.89    1.61   0
  13  -4  -7    9.54    2.14   0
  13  -4  -7    7.91    1.76   0
  13   4  -7    7.62    1.76   0
 -13  -4   7   10.52    1.65   0
  12  -4  -7   12.59    2.22   0
  12   4  -7   16.22    1.86   0
 -12  -4   7    4.33    1.66   0
  12  -4  -7   16.19    2.04   0
  11  -4  -7    7.55    2.11   0
  11  -4  -7    8.03    1.95   0
  11   4  -7    9.09    1.85   0
 -11  -4   7    1.14    1.65   0
  10  -4  -7    9.52    2.48   0
  10  -4  -7    7.29    2.29   0
  10   4  -7    6.83    1.84   0
 -10  -4   7    1.29    1.65   0
   9  -4  -7    4.63    2.26   0
   9   4  -7    1.77    1.85   0
   9  -4  -7    6.60    2.08   0
  -9  -4   7    2.17    1.77   0
   8  -4  -7   23.18    2.61   0
  -8  -4   7   23.20    2.09   0
   8   4  -7   23.55    2.04   0
   8  -4  -7   23.07    2.87   0
   7  -4  -7    1.00    2.39   0
   7   4  -7    3.61    1.93   0
  -7  -4   7    3.26    2.01   0
   7  -4  -7    1.25    2.57   0
   6  -4  -7    3.10    3.03   0
   6   4  -7    3.38    2.09   0
  -6  -4   7    2.18    1.99   0
  -5  -4   7   33.76    2.20   0
   5  -4  -7   37.54    3.13   0
   5   4  -7   37.82    2.30   0
   4  -4  -7   42.73    3.71   0
   4   4  -7   42.21    2.37   0
  -4  -4   7   41.36    2.38   0
   3   4  -7   11.38    2.10   0
  -3  -4   7    9.47    2.00   0
   3  -4  -7    6.66    3.18   0
   2   4  -7    2.31    2.04   0
   2  -4  -7    0.33    3.71   0
  -2  -4   7    0.41    1.98   0
  -1  -4   7    1.80    2.05   0
   1   4  -7    3.24    2.10   0
   1  -4  -7    1.31    4.26   0
   0  -4   7   29.97    2.27   0
   0   4  -7   33.70    2.30   0
   1  -4   7    2.88    2.10   0
  -1   4  -7    0.33    2.11   0
  -2   4  -7    9.54    2.11   0
   2  -4   7    8.90    2.13   0
   3  -4   7    1.99    2.01   0
  -3   4  -7    2.58    2.01   0
  -4   4  -7    1.57    2.04   0
   4  -4   7    0.61    1.94   0
   5  -4   7    8.85    2.08   0
  -5   4  -7   11.73    2.17   0
   6   4   7    1.63    4.76   0
  -6   4  -7    1.85    2.00   0
   6  -4   7    2.75    1.93   0
  -7   4  -7    6.38    1.98   0
   7   4   7    4.74    3.89   0
   7  -4   7    5.69    1.96   0
   8  -4   7    5.45    1.92   0
  -8   4  -7    4.83    1.98   0
   8   4   7    5.52    3.33   0
   9  -4   7    5.92    1.77   0
   9   4   7    5.20    3.08   0
  10  -4   7    1.31    1.76   0
  10   4   7    0.81    2.57   0
  11  -4   7    3.66    1.70   0
  11   4   7    1.55    2.62   0
  12   4   7    2.47    2.21   0
  12  -4   7    2.16    1.72   0
  13   4   7    1.20    2.38   0
  13  -4   7    1.54    1.67   0
  14   4   7    1.15    2.38   0
  14  -4   7    1.18    1.63   0
  15   4   7   -0.83    1.85   0
  15  -4   7    1.13    1.56   0
  16   4   7    0.56    2.21   0
  16  -4   7    0.73    1.05   0
  17  -4   7    0.59    1.55   0
  17   4   7    1.32    1.84   0
  18  -4   7    1.08    1.44   0
  18   4   7    0.51    1.86   0
  19  -4   7    0.58    1.47   0
  19   4   7    1.64    1.86   0
  20  -4   7   -1.34    1.44   0
  20   4   7    2.35    1.85   0
  21  -4   7   -0.76    1.47   0
  21   4   7   -0.40    1.89   0
 -21  -5   7   -0.48    1.29   0
  21  -5  -7    0.54    1.30   0
  21   5  -7    1.48    1.41   0
  21  -5  -7   -0.18    1.44   0
  20  -5  -7    0.47    1.33   0
 -20  -5   7    0.69    1.32   0
  20   5  -7    2.76    1.43   0
  20  -5  -7   -0.06    1.47   0
  19  -5  -7    0.05    1.33   0
 -19  -5   7    0.19    1.30   0
  19   5  -7    1.04    1.36   0
  19  -5  -7    0.58    1.46   0
  18  -5  -7    1.28    1.27   0
  18   5  -7    1.81    1.47   0
  18  -5  -7    0.96    1.45   0
 -18  -5   7    1.25    1.26   0
  17  -5  -7    0.57    1.33   0
  17   5  -7    2.20    1.46   0
 -17  -5   7    0.92    1.34   0
  17  -5  -7    1.38    1.46   0
 -16  -5   7   -0.63    1.38   0
  16  -5  -7    0.71    1.33   0
  16   5  -7    0.19    1.45   0
  16  -5  -7    0.10    1.49   0
  15  -5  -7    0.14    1.37   0
  15  -5  -7   -0.75    1.51   0
  15   5  -7   -0.54    1.50   0
 -15  -5   7   -0.09    1.37   0
  14  -5  -7    1.01    1.48   0
  14  -5  -7    0.45    2.00   0
  14   5  -7   -0.04    1.49   0
 -14  -5   7    1.13    1.38   0
  13  -5  -7    0.13    1.38   0
  13  -5  -7    0.77    1.91   0
  13   5  -7    1.73    1.55   0
 -13  -5   7    0.89    1.43   0
 -12  -5   7    0.39    1.44   0
  12   5  -7    2.16    1.54   0
  12  -5  -7    0.86    1.52   0
  12  -5  -7    0.52    1.99   0
  11  -5  -7    2.33    1.47   0
  11   5  -7    2.72    1.61   0
  11  -5  -7    2.58    1.71   0
 -11  -5   7    1.35    1.48   0
  10  -5  -7    2.39    2.03   0
  10   5  -7    1.69    1.62   0
 -10  -5   7    4.23    1.52   0
   9  -5  -7    3.98    1.71   0
   9   5  -7    4.44    1.63   0
  -9  -5   7    3.21    1.59   0
   8  -5  -7   13.04    2.23   0
  -8  -5   7   14.50    1.74   0
   8   5  -7   10.90    1.79   0
   7  -5  -7    1.44    2.11   0
  -7  -5   7    1.95    1.59   0
   7   5  -7   -0.52    1.62   0
   6   5  -7    5.42    1.73   0
   6  -5  -7    6.80    2.25   0
  -6  -5   7    8.09    1.73   0
  -5  -5   7    7.24    1.75   0
   5   5  -7    9.24    1.73   0
   5  -5  -7    8.35    2.64   0
  -4  -5   7    8.20    1.65   0
   4   5  -7    7.03    1.80   0
   4  -5  -7    7.08    2.71   0
  -3  -5   7   15.83    1.84   0
   3  -5  -7   16.91    2.81   0
   3   5  -7   15.27    1.90   0
   2   5  -7   11.12    1.80   0
   2  -5  -7    9.99    3.07   0
  -2  -5   7    9.12    1.78   0
  -1  -5   7    7.51    1.83   0
   1   5  -7    9.43    1.89   0
   1  -5  -7    7.53    3.01   0
   0  -5   7   15.34    1.86   0
   0  -5  -7   14.15    3.52   0
   0   5  -7   17.38    1.89   0
  -1   5  -7    7.22    1.77   0
   1  -5   7    6.21    1.72   0
  -1  -5  -7    5.83    3.51   0
  -2   5  -7   -0.65    1.65   0
  -2  -5  -7    0.55    3.76   0
   2  -5   7    1.09    1.68   0
   3  -5   7    5.18    1.58   0
  -3   5  -7    4.99    1.74   0
   4  -5   7   -0.15    1.68   0
  -4   5  -7    2.04    1.56   0
  -5   5  -7    2.13    1.71   0
   5  -5   7    4.60    1.71   0
   6  -5   7   -0.07    1.68   0
  -6   5  -7    0.11    1.60   0
  -7   5  -7    3.76    1.73   0
   7  -5   7    1.43    1.67   0
   7   5   7    2.42    3.46   0
  -8   5  -7   -1.35    1.68   0
   8   5   7   -0.38    3.10   0
   8  -5   7    1.13    1.67   0
   9   5   7    0.33    2.86   0
   9  -5   7   -0.07    1.63   0
  10   5   7    0.57    2.62   0
  10  -5   7    1.20    1.51   0
  11   5   7    0.65    2.32   0
  11  -5   7    2.04    1.46   0
  12  -5   7    1.75    1.49   0
  12   5   7    1.54    2.28   0
  13  -5   7    1.68    1.48   0
  13   5   7    1.10    2.25   0
  14   5   7    0.41    2.22   0
  14  -5   7    1.62    1.49   0
  15  -5   7    0.23    1.06   0
  15   5   7    0.99    2.13   0
  16   5   7   -0.17    1.77   0
  16  -5   7    0.39    1.45   0
  17  -5   7    1.09    1.42   0
  17   5   7    2.02    2.09   0
  18  -5   7    0.32    1.46   0
  18   5   7    1.01    2.07   0
  16  -6  -7    0.24    1.49   0
  16  -6  -7    1.10    1.34   0
 -16  -6   7    2.06    1.29   0
  16   6  -7   -0.03    1.46   0
  15  -6  -7    0.02    1.25   0
 -15  -6   7    0.27    1.29   0
  15  -6  -7    1.50    1.79   0
  15   6  -7    0.65    1.45   0
  14  -6  -7    2.34    1.35   0
  14  -6  -7    0.59    1.45   0
 -14  -6   7    0.94    1.32   0
  14   6  -7    0.79    1.37   0
  13  -6  -7    0.67    1.38   0
  13  -6  -7    1.31    1.80   0
 -13  -6   7    0.22    1.34   0
  13   6  -7   -0.20    1.40   0
 -12  -6   7    0.59    1.43   0
  12  -6  -7   -0.65    1.81   0
  12   6  -7    0.14    1.47   0
  11  -6  -7    0.58    1.86   0
 -11  -6   7   -1.86    1.36   0
  11   6  -7    1.79    1.78   0
  10  -6  -7    1.56    1.87   0
 -10  -6   7    0.04    1.39   0
  10   6  -7    2.63    1.52   0
   9   6  -7    1.23    1.50   0
  -9  -6   7    0.77    1.43   0
   9  -6  -7    1.21    1.92   0
   8   6  -7    0.95    1.55   0
   8  -6  -7    0.84    1.84   0
  -8  -6   7    0.23    1.70   0
   7   6  -7    0.78    1.50   0
   7  -6  -7    1.17    2.07   0
  -7  -6   7   -0.09    1.50   0
   6   6  -7    1.90    1.53   0
   6  -6  -7    0.52    2.20   0
  -6  -6   7    2.58    1.50   0
   5  -6  -7   -0.08    1.99   0
   5   6  -7    1.65    1.93   0
  -5  -6   7    0.80    1.54   0
  -4  -6   7    2.35    1.57   0
   4  -6  -7    0.48    2.24   0
   4   6  -7    0.47    1.60   0
  -3  -6   7   -0.66    1.56   0
   3  -6  -7    0.22    2.26   0
   3   6  -7    0.89    1.61   0
  -2  -6   7    0.33    1.53   0
   2   6  -7   -0.16    1.58   0
   2  -6  -7    0.23    2.54   0
   1   6  -7    1.52    1.55   0
  -1  -6   7    1.78    1.49   0
   1  -6  -7    1.14    2.41   0
   0   6  -7   -0.60    1.57   0
   0  -6   7   -1.29    1.50   0
   0  -6  -7    0.48    2.58   0
  -1   6  -7    9.93    1.90   0
   1  -6   7    9.23    1.55   0
  -1  -6  -7    9.83    2.75   0
   2  -6   7    3.91    1.55   0
  -2  -6  -7    3.20    2.89   0
  -2   6  -7    4.62    1.61   0
  -3  -6  -7    1.83    3.12   0
   3  -6   7    1.84    1.58   0
  -3   6  -7    0.74    1.51   0
  -4   6  -7    0.43    1.54   0
   4  -6   7    3.55    1.47   0
  -4  -6  -7    0.91    3.08   0
   5  -6   7    1.81    1.51   0
  -5   6  -7   -0.17    1.56   0
  -6   6  -7    0.87    1.48   0
   6  -6   7    0.17    1.44   0
   7  -6   7    1.74    1.47   0
  -7   6  -7    1.76    1.54   0
   8  -6   7    1.38    1.47   0
   9   6   7    0.23    3.16   0
   9  -6   7    0.68    1.47   0
  10   6   7    0.77    2.97   0
  10  -6   7    1.01    1.43   0
  11   6   7    0.46    2.90   0
  11  -6   7    0.19    1.41   0
  12  -6   7    0.07    1.42   0
  12   6   7    0.10    2.66   0
  13   6   7    1.25    2.60   0
  13  -6   7   -0.73    1.34   0
  14  -6   7    0.82    1.33   0
  14   6   7    0.48    2.34   0
   8   7  -7    2.01    1.43   0
  -8  -7   7    1.13    1.27   0
   8  -7  -7    1.55    2.07   0
   7  -7  -7   -1.26    2.04   0
   7   7  -7    1.61    1.41   0
  -7  -7   7    1.62    1.41   0
   6  -7  -7    0.53    1.79   0
   6   7  -7    0.65    1.43   0
  -6  -7   7    1.04    1.40   0
   5  -7  -7    0.17    2.07   0
   5   7  -7    0.89    1.43   0
  -5  -7   7   -0.24    1.68   0
   4  -7  -7    0.67    2.04   0
   4   7  -7    2.44    1.49   0
  -4  -7   7    0.58    1.43   0
  -3  -7   7   -0.45    1.39   0
   3   7  -7    0.51    1.42   0
   3  -7  -7    0.44    2.09   0
  -2  -7   7    1.71    1.39   0
   2   7  -7   -0.27    1.46   0
   2  -7  -7    0.15    2.13   0
  -1  -7   7    1.38    1.47   0
   1   7  -7    1.37    1.48   0
   1  -7  -7    0.42    2.34   0
   0  -7   7   -0.11    1.39   0
   0  -7  -7    0.55    2.40   0
   0   7  -7    1.78    1.43   0
   1  -7   7    2.04    1.42   0
  -1  -7  -7    0.99    2.57   0
  -1   7  -7    0.82    1.45   0
  -2   7  -7    0.71    1.45   0
   2  -7   7   -0.05    1.40   0
  -2  -7  -7    0.24    2.86   0
   3  -7   7    1.05    1.38   0
  -3  -7  -7    0.51    3.27   0
  -3   7  -7    0.02    1.44   0
  -4   7  -7    1.53    1.45   0
   4  -7   7    1.35    1.41   0
  -5   7  -7    3.20    1.79   0
   5  -7   7   -0.33    1.37   0
   6  -7   7    0.77    1.38   0
  28   0  -8    0.72    1.31   0
  27   0  -8   -0.42    1.32   0
  26   0  -8   -0.88    1.36   0
  25   0  -8    6.32    1.46   0
  24   0  -8    4.30    1.41   0
  23   0  -8    2.37    1.48   0
  22   0  -8    3.62    1.57   0
  21   0  -8    1.20    1.56   0
  20   0  -8    6.24    1.61   0
  19   0  -8   26.19    1.91   0
  18   0  -8   37.36    2.09   0
 -17   0   8   93.76    2.45   0
  17   0  -8   98.72    2.54   0
 -16   0   8   76.94    2.42   0
  16   0  -8   80.84    2.48   0
 -15   0   8   50.46    2.35   0
  15   0  -8   47.27    2.34   0
 -14   0   8  155.84    3.09   0
  14   0  -8  171.92    3.27   0
 -13   0   8   17.74    2.45   0
  13   0  -8   18.37    2.53   0
 -12   0   8  163.24    3.48   0
  12   0  -8  159.23    3.56   0
 -11   0   8   82.39    3.17   0
  11   0  -8   84.66    3.20   0
 -10   0   8    2.95    2.56   0
  10   0  -8   -2.00    2.78   0
  -9   0   8  250.81    4.59   0
   9   0  -8  270.35    5.12   0
  -8   0   8   37.92    3.16   0
   8   0  -8   40.55    3.45   0
  -7   0   8  793.93    8.02   0
   7   0  -8  841.82    8.51   0
  -6   0   8  148.77    4.63   0
   6   0  -8  156.65    4.97   0
   5   0  -8 1574.30   12.51   0
  -5   0   8 1538.88   11.94   0
   4   0  -8    3.39    3.56   0
  -4   0   8    4.60    4.32   0
   3   0  -8  469.98    8.61   0
  -3   0   8  471.72    8.49   0
  -2   0   8  101.74    5.00   0
   2   0  -8  103.58    5.80   0
  -1   0   8   63.87    4.57   0
   1   0  -8   62.48    4.63   0
   0   0  -8  663.46    9.67   0
   0   0   8  650.32    9.59   0
   1   0   8  121.98    5.95   0
  -1   0  -8  119.82    5.29   0
  -2   0  -8   61.86    4.49   0
   2   0   8   53.12    4.97   0
  -3   0  -8  125.20    5.04   0
   3   0   8  108.23    4.86   0
   4   0   8   52.10    4.48   0
  -4   0  -8   59.91    4.14   0
   5   0   8    1.56    3.18   0
   6   0   8  110.06    4.66   0
   7   0   8  231.50    5.26   0
   8   0   8    3.81    2.63   0
   9   0   8    0.12    2.43   0
  10   0   8   32.74    2.67   0
  11   0   8    4.35    2.35   0
  12   0   8   23.69    2.43   0
  13   0   8   12.20    2.36   0
  14   0   8    0.06    2.06   0
  15   0   8   11.27    2.14   0
  16   0   8   11.99    1.98   0
  17   0   8    5.45    2.24   0
  18   0   8    2.47    1.74   0
  19   0   8    0.73    1.82   0
  20   0   8    2.32    1.47   0
  20   0   8    0.95    1.61   0
  21   0   8   -1.44    1.44   0
  21   0   8    1.26    1.56   0
  22   0   8    1.61    1.42   0
  22   0   8    1.64    1.58   0
  23   0   8    2.24    1.46   0
  23   0   8    0.41    1.45   0
  24   0   8    0.79    1.46   0
  24   0   8   -0.83    1.30   0
  25   0   8    0.37    1.31   0
  25   0   8    0.72    1.45   0
  28  -1  -8    0.63    1.31   0
  28   1  -8    1.63    1.34   0
  27  -1  -8   -0.35    1.31   0
  27   1  -8    0.96    1.32   0
  26  -1  -8    0.82    1.34   0
  26   1  -8    0.22    0.99   0
  25  -1  -8    1.58    1.40   0
  25   1  -8    0.12    1.40   0
  24  -1  -8    2.60    1.46   0
  24   1  -8    2.67    1.42   0
  23  -1  -8    2.48    1.44   0
  23   1  -8    2.06    1.00   0
  22  -1  -8   -0.10    1.49   0
  22   1  -8    2.48    1.49   0
  21  -1  -8    9.24    1.56   0
 -21  -1   8    8.82    1.59   0
  21   1  -8    9.07    1.64   0
 -20  -1   8    1.47    1.57   0
  20  -1  -8    0.63    1.54   0
  20   1  -8    1.42    1.52   0
 -19  -1   8    5.85    1.64   0
  19  -1  -8    3.15    1.67   0
  19   1  -8    5.91    1.68   0
 -18  -1   8   16.50    1.82   0
  18  -1  -8   12.02    1.77   0
  18   1  -8   12.95    1.90   0
 -17  -1   8   -0.78    1.94   0
  17  -1  -8    0.86    1.72   0
  17   1  -8    2.49    1.90   0
 -16  -1   8    3.21    1.98   0
  16  -1  -8    2.49    1.85   0
  16   1  -8    4.46    1.96   0
 -15  -1   8    0.93    2.03   0
  15  -1  -8    0.41    1.82   0
  15   1  -8    1.22    2.09   0
 -14  -1   8    2.66    2.10   0
  14  -1  -8    2.61    2.16   0
  14   1  -8    2.79    2.13   0
 -13  -1   8   -2.11    2.09   0
  13  -1  -8   -0.70    2.19   0
  13   1  -8    0.51    2.22   0
  12  -1  -8    4.50    2.31   0
 -12  -1   8    6.49    1.69   0
  12   1  -8    8.73    2.44   0
  11  -1  -8   17.73    2.50   0
 -11   1   8   17.91    2.57   0
 -11  -1   8   17.27    2.66   0
  11   1  -8   18.81    2.73   0
  10   1  -8    2.24    2.68   0
 -10   1   8    1.58    2.46   0
 -10  -1   8   -1.80    2.72   0
  10  -1  -8   -1.57    2.51   0
   9   1  -8    5.15    2.82   0
   9  -1  -8    3.04    2.62   0
  -9   1   8    4.22    2.59   0
  -9  -1   8    4.19    2.64   0
   8   1  -8   30.46    3.20   0
  -8   1   8   23.15    3.63   0
  -8  -1   8   23.93    3.20   0
   8  -1  -8   24.64    3.62   0
   7   1  -8   14.73    3.20   0
  -7   1   8   11.48    3.13   0
  -7  -1   8    4.87    2.98   0
   7  -1  -8   13.62    3.09   0
   6   1  -8   70.20    3.79   0
  -6  -1   8   69.89    3.66   0
  -6   1   8   71.48    4.60   0
   6  -1  -8   65.81    4.25   0
   5   1  -8   58.04    3.80   0
  -5   1   8   50.98    4.04   0
  -5  -1   8   53.16    3.91   0
   5  -1  -8   55.42    4.80   0
   4  -1  -8   29.93    4.78   0
  -4   1   8   25.65    4.45   0
   4   1  -8   29.08    3.70   0
  -4  -1   8   29.80    3.77   0
  -3  -1   8  357.76    6.69   0
   3   1  -8  328.80    6.17   0
   3  -1  -8  341.05    8.41   0
  -3   1   8  320.45    7.77   0
  -2  -1   8   41.77    3.86   0
   2  -1  -8   39.57    5.02   0
  -2   1   8   39.55    4.84   0
   2   1  -8   38.40    3.83   0
  -1  -1   8    6.44    3.50   0
  -1   1   8    4.67    4.88   0
   1  -1  -8    3.94    4.38   0
   1   1  -8    7.73    3.55   0
   0   1  -8   17.35    3.70   0
   0  -1   8   18.15    3.62   0
   0  -1  -8   18.28    4.76   0
   0   1   8   14.57    5.27   0
  -1  -1  -8   48.57    5.94   0
   1   1   8   42.32    5.31   0
  -1   1  -8   49.52    3.97   0
   1  -1   8   48.45    3.87   0
   2   1   8   55.10    5.83   0
   2  -1   8   48.20    3.87   0
  -2  -1  -8   61.14    6.13   0
  -2   1  -8   58.48    3.89   0
  -3   1  -8    6.66    3.10   0
   3   1   8    4.38    4.82   0
   3  -1   8    5.13    3.57   0
   4  -1   8    0.28    2.90   0
   4   1   8    1.21    3.90   0
  -4   1  -8    2.56    2.87   0
   5  -1   8    0.90    3.14   0
  -5   1  -8    3.05    3.06   0
   5   1   8    2.46    3.47   0
   6  -1   8  101.80    4.09   0
  -6   1  -8  103.06    3.89   0
   6   1   8  100.80    4.73   0
   7   1   8    1.48    3.25   0
   7  -1   8    1.40    2.71   0
   8   1   8   27.38    3.00   0
   8  -1   8   28.62    2.75   0
   9  -1   8   14.39    2.56   0
   9   1   8   16.74    3.30   0
  10   1   8    0.39    2.41   0
  10  -1   8    2.98    2.34   0
  11  -1   8   22.21    2.46   0
  11   1   8   21.59    2.45   0
  12  -1   8    4.29    2.01   0
  12   1   8    2.21    2.23   0
  13   1   8   16.50    2.13   0
  13  -1   8   18.28    2.25   0
  14   1   8    2.37    1.76   0
  14  -1   8    1.37    2.42   0
  14   1   8    3.38    1.94   0
  15  -1   8    7.09    2.37   0
  15   1   8    8.14    1.89   0
  15   1   8    5.46    1.91   0
  16  -1   8    4.24    1.87   0
  16   1   8    0.44    1.66   0
  16   1   8   -0.83    2.18   0
  17   1   8    2.40    1.58   0
  17  -1   8    3.77    1.94   0
  17   1   8    2.19    1.75   0
  18   1   8    0.50    1.54   0
  18   1   8    1.78    1.68   0
  18  -1   8    3.11    1.68   0
  19   1   8    0.40    1.51   0
  19   1   8    1.58    1.61   0
  19  -1   8    0.21    1.69   0
  20   1   8   -0.32    1.41   0
  20   1   8    1.14    1.63   0
  20  -1   8    1.29    1.59   0
  21   1   8    1.48    1.36   0
  21   1   8    1.67    1.58   0
  21  -1   8    0.11    1.88   0
  22   1   8    0.75    1.33   0
  22   1   8    1.09    1.82   0
  22  -1   8    0.26    1.53   0
  23   1   8    3.86    1.42   0
  23   1   8    1.95    1.85   0
  23  -1   8    1.95    1.48   0
  24  -1   8    0.33    1.29   0
  24   1   8   -0.06    1.33   0
  24   1   8    0.33    1.48   0
  24  -1   8    1.52    1.81   0
  25  -1   8    0.58    1.59   0
  25   1   8    1.82    1.29   0
  25  -1   8    0.68    1.47   0
  25   1   8    1.97    1.76   0
  27  -2  -8    1.23    1.32   0
  27   2  -8   -1.27    1.40   0
  26  -2  -8   -0.45    1.29   0
  26   2  -8    1.78    1.39   0
  25  -2  -8    0.81    1.34   0
  25   2  -8   -0.18    1.44   0
 -24  -2   8    0.43    1.33   0
  24  -2  -8    0.98    1.41   0
  24   2  -8   -0.61    1.44   0
 -23  -2   8    0.10    1.36   0
  23  -2  -8    1.28    1.37   0
  23   2  -8    1.12    1.47   0
 -22  -2   8   -1.32    1.43   0
  22  -2  -8    1.53    1.50   0
  22   2  -8    1.58    1.55   0
 -21  -2   8    2.20    1.46   0
  21  -2  -8    3.39    1.49   0
  21   2  -8    0.21    1.60   0
  20  -2  -8    5.34    1.52   0
 -20  -2   8    4.26    1.59   0
  20   2  -8    6.24    1.70   0
 -19  -2   8    2.69    1.60   0
  19  -2  -8    4.70    1.69   0
  19   2  -8    4.92    1.71   0
 -18  -2   8    4.39    1.65   0
  18  -2  -8    5.66    1.80   0
  18   2  -8    3.57    1.77   0
  17  -2  -8    0.47    1.78   0
 -17  -2   8    0.33    1.66   0
  17   2  -8    3.09    1.87   0
  16  -2  -8    1.67    1.85   0
 -16  -2   8    1.30    1.78   0
  16   2  -8    2.13    2.01   0
 -15  -2   8   14.14    1.98   0
  15  -2  -8   12.66    2.03   0
  15   2  -8   14.46    1.59   0
  14   2  -8   28.95    2.27   0
 -14  -2   8   21.66    2.14   0
  14  -2  -8   20.37    2.22   0
  13   2  -8    3.16    2.08   0
  13  -2  -8    4.78    2.08   0
 -13  -2   8    4.45    2.13   0
  12   2  -8   26.63    1.84   0
  12  -2  -8   24.05    2.32   0
 -12  -2   8   25.84    2.26   0
  11   2  -8   -0.60    2.31   0
  11  -2  -8    6.86    2.72   0
 -11  -2   8    3.57    2.25   0
  10   2  -8    3.32    2.41   0
 -10  -2   8    2.00    2.44   0
  10  -2  -8    0.90    2.81   0
   9   2  -8   49.16    2.32   0
   9  -2  -8   50.37    3.01   0
  -9  -2   8    2.79    1.85   0
   8   2  -8    1.40    2.61   0
   8  -2  -8    2.07    2.55   0
  -8  -2   8    1.24    2.53   0
   7  -2  -8   24.44    3.33   0
   7   2  -8   23.80    2.90   0
  -7  -2   8   22.19    2.83   0
   6   2  -8   -0.49    2.71   0
   6  -2  -8    0.15    3.09   0
  -6  -2   8   -0.78    2.76   0
  -5  -2   8    3.10    2.83   0
   5   2  -8    2.65    2.05   0
   5  -2  -8    3.78    3.36   0
  -4  -2   8    9.49    2.89   0
   4   2  -8    8.27    2.90   0
   4  -2  -8    4.64    4.07   0
   3  -2  -8  210.55    8.03   0
  -3  -2   8  198.40    4.41   0
   3   2  -8  220.90    4.02   0
  -2  -2   8   15.08    2.99   0
   2  -2  -8   14.36    5.45   0
   2   2  -8   13.98    3.07   0
   1   2  -8   62.88    3.55   0
  -1  -2   8   60.80    3.47   0
   0   2  -8  210.92    4.47   0
   0  -2   8  201.19    4.40   0
   1  -2   8   10.74    2.95   0
  -1   2  -8   13.40    2.94   0
   2  -2   8   47.31    3.24   0
  -2   2  -8   52.55    3.40   0
  -3   2  -8   45.97    3.28   0
   3  -2   8   43.70    3.28   0
  -4   2  -8    9.35    2.85   0
   4   2   8   10.90    6.18   0
   4   2   8    9.74    5.87   0
   4  -2   8   13.81    2.85   0
   5  -2   8    6.07    2.58   0
   5   2   8    5.10    4.49   0
   5   2   8    4.51    4.35   0
  -5   2  -8    8.56    2.67   0
   6  -2   8   53.17    2.84   0
  -6   2  -8   59.62    3.02   0
   6   2   8   46.43    4.30   0
   6   2   8   53.89    4.99   0
  -7   2  -8   12.69    2.56   0
   7  -2   8    9.70    2.53   0
   7   2   8    9.50    3.54   0
   7   2   8   11.16    4.08   0
   8   2   8   11.57    3.75   0
  -8   2  -8    9.76    2.36   0
   8   2   8   11.71    3.43   0
   8  -2   8   10.52    2.29   0
   9  -2   8    2.40    2.30   0
   9   2   8    2.19    2.69   0
   9   2   8    0.90    3.33   0
  10   2   8   65.97    4.07   0
  10   2   8   53.90    3.24   0
  10  -2   8   66.89    2.56   0
  11   2   8   80.50    3.40   0
  11   2   8   93.01    4.16   0
  11  -2   8   90.51    2.74   0
  12   2   8    2.51    2.41   0
  12  -2   8    0.72    1.99   0
  13   2   8   57.49    2.89   0
  13  -2   8   68.37    2.44   0
  14   2   8   -1.28    2.20   0
  14  -2   8    1.28    1.80   0
  15  -2   8    7.79    1.76   0
  15   2   8    5.75    1.71   0
  16  -2   8    1.36    1.72   0
  16   2   8   -0.06    2.04   0
  17  -2   8    1.32    1.63   0
  17   2   8    2.33    1.55   0
  18  -2   8    6.05    1.66   0
  18   2   8    6.42    1.56   0
  19   2   8    0.78    1.43   0
  19  -2   8    3.25    1.61   0
  20   2   8    7.60    1.76   0
  20  -2   8    7.13    1.59   0
  21  -2   8    2.15    1.58   0
  21   2   8    2.89    1.70   0
  22  -2   8    2.08    1.53   0
  22   2   8    1.77    1.67   0
  23  -2   8    1.96    1.46   0
  23   2   8    0.14    1.29   0
  24  -2   8    0.08    1.47   0
  24   2   8    0.35    1.31   0
 -26  -3   8    0.44    1.28   0
  26  -3  -8   -0.14    1.27   0
  26   3  -8    0.36    1.39   0
 -25  -3   8    1.88    1.25   0
  25  -3  -8    2.74    1.63   0
  25   3  -8   -0.50    1.40   0
 -24  -3   8    1.21    1.27   0
  24  -3  -8   -0.32    1.28   0
  24   3  -8   -0.19    1.39   0
  23   3  -8    0.56    1.48   0
  23  -3  -8   -0.29    1.29   0
 -23  -3   8   -0.02    1.35   0
  22   3  -8    0.20    1.42   0
  22  -3  -8    1.10    1.36   0
 -22  -3   8    1.81    1.34   0
  21   3  -8   -0.23    1.51   0
 -21  -3   8    0.23    1.39   0
  21  -3  -8    0.64    1.47   0
  20   3  -8    2.17    1.54   0
  20  -3  -8    1.15    1.50   0
 -20  -3   8    1.61    1.39   0
  19   3  -8    0.04    1.56   0
 -19  -3   8    0.54    1.02   0
  19  -3  -8    1.39    1.80   0
  18   3  -8    1.43    1.66   0
  18  -3  -8    3.36    1.59   0
 -18  -3   8    1.70    1.57   0
  17   3  -8    3.11    1.73   0
  17  -3  -8    3.35    1.99   0
 -17  -3   8    0.21    1.59   0
  16   3  -8   -1.40    1.74   0
  16  -3  -8    0.67    1.57   0
 -16  -3   8    0.37    1.62   0
  15   3  -8    4.28    1.75   0
  15  -3  -8    1.54    1.61   0
 -15  -3   8    4.82    1.70   0
  14   3  -8   13.06    2.00   0
  14  -3  -8   11.04    2.14   0
 -14  -3   8   12.88    1.90   0
  13   3  -8    4.27    2.01   0
  13  -3  -8    3.34    2.15   0
 -13  -3   8    3.81    1.93   0
  12   3  -8    5.92    1.95   0
  12  -3  -8    4.35    2.28   0
 -12  -3   8    5.05    1.85   0
  11   3  -8    1.25    2.20   0
  11  -3  -8    1.76    2.33   0
 -11  -3   8    3.33    1.86   0
  10   3  -8    6.02    2.22   0
  10  -3  -8    5.15    2.09   0
 -10  -3   8    2.98    2.01   0
   9  -3  -8   10.66    2.70   0
   9   3  -8   10.85    2.13   0
  -9  -3   8    0.61    2.10   0
   8  -3  -8    2.64    2.74   0
   8   3  -8    2.28    2.15   0
  -8  -3   8    4.10    2.12   0
   7  -3  -8   -0.33    2.75   0
   7   3  -8    3.53    2.26   0
  -7  -3   8    1.03    2.21   0
   6  -3  -8    3.04    3.24   0
   6  -3  -8    1.82    3.05   0
   6   3  -8    3.44    2.29   0
  -6  -3   8    2.47    2.26   0
   5  -3  -8    3.13    3.59   0
  -5  -3   8    5.12    2.24   0
   5  -3  -8    3.22    3.28   0
   5   3  -8    2.53    2.30   0
  -4  -3   8    5.82    2.53   0
   4  -3  -8    5.79    3.50   0
   4  -3  -8    5.43    4.01   0
   4   3  -8    3.69    2.48   0
  -3  -3   8    6.66    2.41   0
   3  -3  -8    6.99    4.71   0
   3  -3  -8    5.15    4.44   0
   3   3  -8    7.03    2.44   0
   2   3  -8   26.17    1.93   0
  -2  -3   8   27.99    2.62   0
   1   3  -8   66.91    3.15   0
  -1  -3   8   71.27    2.84   0
   0  -3   8   36.51    2.20   0
   0   3  -8   37.31    2.84   0
  -1   3  -8   68.44    2.83   0
   1  -3   8   66.30    2.82   0
   2  -3   8    1.44    2.51   0
  -2   3  -8    3.50    2.46   0
  -3   3  -8    4.53    2.32   0
   3  -3   8    2.27    2.30   0
  -4   3  -8    1.53    2.27   0
   4  -3   8    0.78    2.24   0
  -5   3  -8    4.64    2.26   0
   5  -3   8    3.23    2.20   0
   6  -3   8    7.87    2.22   0
  -6   3  -8    9.72    2.28   0
   7  -3   8   -0.08    2.14   0
  -7   3  -8   -0.25    2.13   0
   7   3   8    0.38    4.32   0
   7   3   8   -0.09    4.59   0
   8   3   8   30.50    4.19   0
   8  -3   8   29.57    2.32   0
   8   3   8   34.33    4.34   0
  -8   3  -8   35.33    2.36   0
   9  -3   8   68.56    2.47   0
   9   3   8   63.79    3.84   0
  10   3   8    1.16    2.22   0
  10  -3   8    1.80    2.13   0
  11  -3   8   15.79    2.03   0
  11   3   8   12.54    2.32   0
  12  -3   8   -0.12    1.84   0
  12   3   8    2.20    2.14   0
  13   3   8    2.39    2.00   0
  13  -3   8    2.85    1.71   0
  14   3   8    1.98    2.03   0
  14  -3   8    2.74    1.71   0
  15   3   8    1.77    1.91   0
  15  -3   8    3.31    1.67   0
  16   3   8    3.29    1.69   0
  16  -3   8    5.92    1.66   0
  17   3   8    0.58    1.85   0
  17  -3   8    2.07    1.54   0
  18   3   8    3.51    1.90   0
  18  -3   8    0.84    1.56   0
  19   3   8   -0.30    1.74   0
  19  -3   8    0.17    1.53   0
  20   3   8    0.31    1.66   0
  20  -3   8    1.75    1.50   0
  21   3   8    1.00    1.69   0
  21  -3   8    1.07    1.44   0
  22   3   8   -0.22    1.38   0
  22  -3   8   -0.11    1.51   0
  23   3   8   -0.19    1.59   0
  23  -3   8    1.45    1.45   0
  24   4  -8   -0.62    1.41   0
 -24  -4   8   -0.85    0.95   0
  23   4  -8    1.94    1.44   0
 -23  -4   8    1.24    1.28   0
  23  -4  -8    0.97    1.33   0
  22   4  -8    0.43    1.42   0
 -22  -4   8   -0.29    1.30   0
  22  -4  -8    0.68    1.38   0
  21   4  -8   -0.66    1.41   0
 -21  -4   8    0.14    1.31   0
  21  -4  -8    1.91    1.65   0
 -20  -4   8    1.84    1.40   0
  20   4  -8    0.71    1.45   0
  20  -4  -8   -0.32    1.37   0
  19   4  -8    0.68    1.44   0
 -19  -4   8   -0.44    1.29   0
  19  -4  -8    0.80    1.40   0
  18   4  -8    3.29    1.51   0
  18  -4  -8    0.38    1.43   0
 -18  -4   8    4.18    1.36   0
  17   4  -8    4.51    1.56   0
  17  -4  -8    3.21    1.76   0
 -17  -4   8    4.27    1.45   0
  16   4  -8    7.33    1.61   0
  16  -4  -8    6.95    1.58   0
 -16  -4   8    9.42    1.53   0
  16  -4  -8    7.34    1.68   0
  15   4  -8    1.84    1.61   0
  15  -4  -8    0.91    1.84   0
 -15  -4   8    0.72    1.54   0
  15  -4  -8    0.83    1.69   0
  14  -4  -8   10.57    1.63   0
  14   4  -8   12.86    1.67   0
 -14  -4   8   12.87    1.67   0
  14  -4  -8   12.54    1.88   0
  13   4  -8    2.58    1.69   0
  13  -4  -8    2.87    1.79   0
 -13  -4   8    1.73    1.57   0
  13  -4  -8    2.42    1.99   0
  12  -4  -8    1.78    2.16   0
  12   4  -8    1.37    1.76   0
 -12  -4   8   -0.22    1.16   0
  12  -4  -8    1.31    1.60   0
  11   4  -8    3.55    1.72   0
  11  -4  -8    4.35    2.06   0
  11  -4  -8    4.83    2.30   0
 -11  -4   8    1.74    1.64   0
  10  -4  -8    5.55    1.90   0
  10  -4  -8    1.80    2.12   0
  10   4  -8    6.41    1.82   0
 -10  -4   8    2.12    1.74   0
   9  -4  -8    3.66    2.19   0
   9   4  -8    4.17    1.88   0
  -9  -4   8    0.09    1.79   0
   9  -4  -8    3.02    2.35   0
   8  -4  -8    5.15    2.35   0
   8  -4  -8    6.28    2.55   0
   8   4  -8    8.79    1.99   0
  -8  -4   8    5.91    1.97   0
   7  -4  -8   95.01    3.83   0
   7  -4  -8   83.22    3.19   0
   7   4  -8   91.55    2.58   0
  -7  -4   8   86.06    2.52   0
  -6  -4   8   45.54    2.32   0
   6  -4  -8   44.20    2.94   0
   6  -4  -8   47.33    3.47   0
   6   4  -8   45.34    2.27   0
  -5  -4   8   14.11    2.16   0
   5  -4  -8   16.50    3.49   0
   5  -4  -8   16.80    3.02   0
   5   4  -8   21.08    2.18   0
   4   4  -8   29.32    2.23   0
  -4  -4   8   28.10    2.21   0
   4  -4  -8   26.77    3.52   0
   4  -4  -8   27.96    3.67   0
   3   4  -8    5.04    2.04   0
  -3  -4   8    5.22    2.01   0
   3  -4  -8    7.13    3.59   0
   3  -4  -8    5.26    3.80   0
  -2  -4   8    2.13    2.04   0
   2   4  -8    0.05    2.04   0
  -1  -4   8   15.85    2.09   0
   1   4  -8   16.17    2.16   0
   0  -4   8   28.49    2.21   0
   0   4  -8   27.25    2.21   0
   1  -4   8   -1.48    2.11   0
  -1   4  -8    0.66    2.09   0
  -2   4  -8   28.18    2.22   0
   2  -4   8   28.61    2.22   0
  -3   4  -8    7.34    2.06   0
   3  -4   8    5.69    1.90   0
  -4   4  -8    5.86    2.21   0
   4  -4   8    4.75    2.06   0
   5  -4   8    4.25    1.90   0
  -5   4  -8    3.31    2.02   0
  -6   4  -8   20.44    2.08   0
   6  -4   8   19.56    2.07   0
  -7   4  -8    8.06    1.96   0
   7  -4   8    6.34    1.89   0
  -8   4  -8    3.94    1.84   0
   8  -4   8    9.20    1.85   0
   9  -4   8   15.40    1.84   0
   9   4   8   13.31    3.78   0
  10  -4   8    0.05    1.70   0
  10   4   8   -0.01    2.89   0
  11  -4   8    0.07    1.72   0
  11   4   8    0.05    2.83   0
  12  -4   8    1.22    1.60   0
  12   4   8    1.13    2.34   0
  13   4   8    2.56    2.34   0
  13  -4   8    1.17    1.69   0
  14   4   8   -0.13    2.19   0
  14  -4   8    1.97    1.58   0
  15   4   8   -0.10    1.86   0
  15  -4   8    0.59    1.55   0
  16   4   8   -0.81    1.83   0
  16  -4   8   -0.06    1.55   0
  17  -4   8   -1.66    1.51   0
  17   4   8    1.24    1.84   0
  18  -4   8   -0.09    1.48   0
  18   4   8   -1.03    1.86   0
  19  -4   8    0.94    1.46   0
  19   4   8    0.49    1.83   0
  20  -4   8    0.04    1.45   0
  20   4   8    1.33    1.78   0
  21  -4   8   -0.82    1.45   0
 -21  -5   8    1.13    1.25   0
  20   5  -8    0.44    1.41   0
  20  -5  -8    0.11    1.62   0
 -20  -5   8   -1.31    1.25   0
  20  -5  -8   -0.22    1.45   0
  19  -5  -8   -0.45    1.34   0
  19   5  -8   -0.29    1.42   0
 -19  -5   8    0.38    1.32   0
  19  -5  -8    0.71    1.76   0
  18  -5  -8    0.08    1.30   0
  18   5  -8    2.60    1.41   0
  18  -5  -8    0.39    1.43   0
 -18  -5   8   -0.13    1.36   0
  17  -5  -8   -0.28    1.41   0
  17   5  -8    1.92    1.77   0
 -17  -5   8    0.25    1.30   0
  17  -5  -8   -0.37    1.58   0
  16  -5  -8    0.63    1.65   0
  16   5  -8    1.21    1.45   0
  16  -5  -8   -0.11    1.52   0
 -16  -5   8    0.13    1.33   0
  15  -5  -8    1.26    1.69   0
  15  -5  -8   -0.88    1.89   0
  15   5  -8    1.89    1.43   0
 -15  -5   8   -0.28    1.37   0
 -14  -5   8    1.29    1.31   0
  14  -5  -8    1.57    1.53   0
  14  -5  -8    1.23    1.45   0
  14   5  -8    0.70    1.47   0
  13  -5  -8    1.88    1.67   0
  13  -5  -8   -0.22    1.50   0
 -13  -5   8    2.27    1.43   0
  13   5  -8    1.58    1.58   0
  12  -5  -8    0.70    1.77   0
  12   5  -8    1.03    1.58   0
 -12  -5   8    0.50    1.51   0
  12  -5  -8    1.55    1.57   0
  11  -5  -8    2.90    1.89   0
  11   5  -8    3.15    1.60   0
 -11  -5   8    3.52    1.47   0
  11  -5  -8    3.77    2.04   0
  10  -5  -8    3.24    1.98   0
  10  -5  -8    1.26    2.19   0
  10   5  -8    3.85    1.62   0
 -10  -5   8    3.44    1.39   0
   9  -5  -8    2.15    1.90   0
  -9  -5   8    1.07    1.49   0
   9  -5  -8    1.27    2.06   0
   9   5  -8    1.12    1.53   0
   8  -5  -8    3.60    1.95   0
   8  -5  -8    3.92    2.11   0
  -8  -5   8    4.35    1.59   0
   8   5  -8    3.45    1.59   0
   7  -5  -8    6.03    2.18   0
   7  -5  -8    6.11    2.33   0
  -7  -5   8    7.73    1.55   0
   7   5  -8    5.35    1.57   0
   6   5  -8   13.22    1.74   0
   6  -5  -8   11.03    2.65   0
   6  -5  -8   10.04    2.45   0
  -6  -5   8   13.67    1.69   0
   5  -5  -8    1.09    2.59   0
  -5  -5   8    0.81    1.59   0
   5   5  -8    1.86    1.67   0
   5  -5  -8    0.07    2.53   0
  -4  -5   8    4.87    1.64   0
   4   5  -8    6.44    1.66   0
   4  -5  -8    4.16    2.85   0
   4  -5  -8    3.62    2.76   0
  -3  -5   8   -0.06    1.61   0
   3  -5  -8    0.49    3.32   0
   3  -5  -8   -0.12    2.86   0
   3   5  -8    1.09    1.63   0
  -2  -5   8    2.78    1.61   0
   2  -5  -8    2.38    3.48   0
   2   5  -8    2.09    1.65   0
   2  -5  -8    1.42    3.73   0
  -1  -5   8    8.31    1.64   0
   1   5  -8    6.87    1.76   0
   0  -5   8    1.00    1.67   0
   0   5  -8    0.78    1.74   0
  -1   5  -8   -0.18    1.66   0
   1  -5   8    0.62    1.63   0
  -2   5  -8   -0.00    1.67   0
   2  -5   8   -0.20    1.60   0
   3  -5   8    1.83    1.49   0
  -3   5  -8    2.59    1.60   0
  -4   5  -8   -2.07    1.67   0
   4  -5   8    1.56    1.69   0
  -5   5  -8    0.74    1.71   0
   5  -5   8    0.38    1.61   0
  -6   5  -8    1.54    1.70   0
   6  -5   8   -0.18    1.67   0
  -7   5  -8   -0.38    1.69   0
   7  -5   8    2.03    1.58   0
  -8   5  -8    0.91    1.61   0
   8  -5   8    1.05    1.63   0
   9  -5   8    0.27    1.55   0
  10  -5   8    1.66    1.54   0
  11   5   8    0.48    3.21   0
  11  -5   8    0.06    1.46   0
  12   5   8    0.29    2.73   0
  12  -5   8    1.79    1.47   0
  13  -5   8    1.26    1.51   0
  13   5   8    0.01    2.68   0
  14  -5   8    1.04    1.48   0
  14   5   8   -0.25    2.11   0
  15   5   8    1.31    2.15   0
  15  -5   8   -0.66    1.46   0
  16  -5   8    0.85    1.44   0
  16   5   8   -0.04    2.13   0
  17  -5   8   -0.41    1.41   0
  17   5   8    1.24    2.14   0
  16  -6  -8    1.61    1.68   0
 -16  -6   8    1.01    1.29   0
  16  -6  -8    1.25    1.82   0
  16   6  -8    2.54    1.45   0
  15  -6  -8    0.55    1.67   0
  15  -6  -8    0.98    1.80   0
 -15  -6   8   -0.12    1.28   0
  15   6  -8   -0.30    1.41   0
  14  -6  -8    1.47    1.64   0
  14  -6  -8    1.02    1.89   0
 -14  -6   8   -0.67    1.35   0
  14   6  -8    1.81    1.44   0
  13  -6  -8    1.64    1.44   0
  13  -6  -8    1.15    1.83   0
 -13  -6   8    1.85    1.33   0
  13   6  -8    2.31    1.45   0
  12  -6  -8    0.57    1.44   0
  12  -6  -8    0.25    1.75   0
 -12  -6   8    1.30    1.29   0
  12   6  -8   -0.44    1.44   0
  11  -6  -8    0.76    1.80   0
  11  -6  -8    0.78    1.65   0
 -11  -6   8   -0.90    1.33   0
  11   6  -8    0.81    1.45   0
  10   6  -8    1.33    1.42   0
  10  -6  -8    0.51    1.72   0
 -10  -6   8   -0.66    1.34   0
  10  -6  -8   -0.21    1.90   0
   9   6  -8   -0.24    1.46   0
   9  -6  -8    0.78    1.99   0
  -9  -6   8   -1.17    1.37   0
   9  -6  -8    1.82    2.19   0
   8   6  -8    0.55    1.48   0
   8  -6  -8    0.82    1.74   0
   8  -6  -8    0.93    1.89   0
  -8  -6   8    0.04    1.32   0
   7   6  -8    5.52    1.89   0
   7  -6  -8    6.81    2.09   0
   7  -6  -8    4.98    2.00   0
  -7  -6   8    5.56    1.52   0
   6   6  -8    0.58    1.54   0
   6  -6  -8   -0.41    2.27   0
   6  -6  -8    0.41    2.05   0
  -6  -6   8    0.76    1.48   0
  -5  -6   8    1.40    1.59   0
   5  -6  -8    2.47    2.24   0
   5   6  -8    4.34    1.60   0
   5  -6  -8    2.29    2.29   0
  -4  -6   8    0.11    1.49   0
   4  -6  -8    0.56    2.50   0
   4  -6  -8   -0.26    2.52   0
   4   6  -8    0.51    1.54   0
  -3  -6   8   -0.16    1.51   0
   3  -6  -8    0.57    2.74   0
   3   6  -8    1.50    1.44   0
   3  -6  -8    0.43    2.75   0
  -2  -6   8    1.62    1.50   0
   2  -6  -8    0.90    2.89   0
   2  -6  -8    1.56    2.97   0
   2   6  -8    1.80    1.56   0
   1   6  -8    1.37    1.55   0
  -1  -6   8    0.73    1.46   0
   0   6  -8    1.43    1.49   0
   0  -6   8    1.52    1.49   0
   1  -6   8    0.97    1.50   0
  -1   6  -8    0.97    1.54   0
   2  -6   8    1.23    1.50   0
  -2   6  -8    2.92    1.51   0
   3  -6   8    2.49    1.46   0
  -3   6  -8   -0.41    1.50   0
  -4   6  -8   14.07    1.58   0
   4  -6   8   11.71    1.58   0
   5  -6   8    1.37    1.55   0
  -5   6  -8    2.17    1.49   0
  -6   6  -8    3.66    1.56   0
   6  -6   8    2.93    1.44   0
   7  -6   8   -0.40    1.44   0
  -7   6  -8    1.78    1.59   0
   8  -6   8    0.62    1.41   0
   9  -6   8   -0.52    1.34   0
  10  -6   8    0.29    1.41   0
  11  -6   8    1.63    1.41   0
  12  -6   8    1.60    1.42   0
  13  -6   8   -0.60    1.41   0
   7  -7  -8    1.28    2.03   0
  -7  -7   8    1.65    1.37   0
   6  -7  -8    0.80    2.31   0
   6  -7  -8    1.23    1.89   0
   6   7  -8    0.81    1.47   0
  -6  -7   8   -0.45    1.71   0
   5  -7  -8    0.76    2.31   0
   5  -7  -8    0.97    2.11   0
   5   7  -8    2.12    1.45   0
  -5  -7   8    0.46    1.36   0
   4  -7  -8    0.49    2.52   0
   4  -7  -8    0.80    2.31   0
   4   7  -8   -0.24    1.41   0
  -4  -7   8    0.47    1.39   0
  -3  -7   8    0.45    1.35   0
   3   7  -8    0.50    1.41   0
   3  -7  -8    1.00    2.54   0
   3  -7  -8    0.15    2.56   0
  -2  -7   8    1.36    1.37   0
   2   7  -8   -0.39    1.73   0
   2  -7  -8   -0.40    3.27   0
   2  -7  -8   -0.05    3.14   0
  -1  -7   8    2.52    1.39   0
   1   7  -8    1.14    1.42   0
   0  -7   8    0.33    1.40   0
   0   7  -8    1.56    1.48   0
   1  -7   8    0.59    1.38   0
  -1   7  -8    0.05    1.42   0
  -2   7  -8    0.22    1.47   0
   2  -7   8    0.19    1.41   0
   3  -7   8    0.52    1.42   0
  -3   7  -8    0.95    1.48   0
   4  -7   8    0.49    1.41   0
  28  -1  -9    0.09    1.21   0
  28   1  -9    1.37    1.30   0
  27  -1  -9    1.50    1.32   0
  27   1  -9    1.15    1.30   0
  26  -1  -9   -0.41    1.27   0
  26   1  -9    0.40    1.35   0
  25  -1  -9    0.31    1.32   0
  25   1  -9   -0.58    1.39   0
  24  -1  -9    1.20    1.39   0
  24   1  -9   -0.48    1.41   0
  23  -1  -9    0.13    1.35   0
  23   1  -9    0.44    1.44   0
 -22  -1   9   -0.63    1.48   0
  22  -1  -9   -0.29    1.42   0
  22   1  -9    0.12    1.48   0
  21  -1  -9   -0.40    1.44   0
  21   1  -9   -1.29    1.53   0
 -21  -1   9    2.96    1.52   0
 -20  -1   9    1.15    1.56   0
  20  -1  -9    2.61    1.49   0
  20   1  -9   -1.20    1.57   0
 -19  -1   9   11.31    1.65   0
  19  -1  -9    9.44    1.66   0
  19   1  -9    5.81    1.64   0
 -18  -1   9    5.35    1.71   0
  18  -1  -9    2.38    1.77   0
  18   1  -9    5.77    1.74   0
 -17  -1   9   39.74    2.14   0
  17  -1  -9   38.27    2.12   0
  17   1  -9   22.37    2.21   0
 -16  -1   9   -1.17    1.86   0
  16  -1  -9    1.56    1.81   0
  16   1  -9    2.38    1.99   0
 -15  -1   9   35.42    2.27   0
  15  -1  -9   32.97    2.14   0
  15   1  -9   36.69    2.41   0
 -14  -1   9   10.85    2.13   0
  14  -1  -9    6.81    2.13   0
  14   1  -9   10.34    2.34   0
 -13  -1   9    2.04    1.95   0
  13  -1  -9    2.50    2.11   0
  13   1  -9    2.31    2.08   0
 -12   1   9   20.46    2.26   0
 -12  -1   9   17.79    2.21   0
  12  -1  -9   22.65    2.87   0
  12   1  -9   20.78    2.44   0
  11   1  -9   12.57    2.49   0
 -11   1   9   11.76    2.30   0
 -11  -1   9   15.38    2.38   0
  11  -1  -9   13.41    2.30   0
  10   1  -9   24.00    2.63   0
 -10   1   9   19.95    2.53   0
 -10  -1   9   20.08    2.52   0
  10  -1  -9   18.98    2.54   0
   9   1  -9   64.54    3.16   0
  -9   1   9   56.63    3.44   0
  -9  -1   9   61.94    3.00   0
   9  -1  -9   57.39    3.51   0
   8   1  -9  114.63    3.61   0
  -8   1   9  106.80    3.54   0
  -8  -1   9   34.08    3.05   0
   8  -1  -9  118.22    4.03   0
   7   1  -9   22.21    3.09   0
  -7   1   9   24.16    2.93   0
  -7  -1   9   11.04    2.91   0
   7  -1  -9   26.27    3.77   0
  -6   1   9    2.33    3.47   0
   6   1  -9    8.75    3.03   0
  -6  -1   9   -0.90    2.85   0
   6  -1  -9    7.49    3.00   0
   5  -1  -9   66.95    4.41   0
   5   1  -9   66.48    3.64   0
  -5   1   9   65.08    4.16   0
  -5  -1   9   69.44    3.69   0
   4  -1  -9    5.21    3.80   0
  -4   1   9    5.24    3.60   0
   4   1  -9    7.33    3.68   0
  -4  -1   9    6.42    3.00   0
  -3  -1   9  124.60    4.06   0
   3  -1  -9  123.56    5.32   0
  -3   1   9  119.62    5.07   0
   3   1  -9  122.63    4.26   0
  -2  -1   9    3.71    3.15   0
   2  -1  -9    1.86    3.72   0
  -2   1   9    2.24    3.66   0
   2   1  -9    2.87    2.98   0
   1   1  -9   22.10    3.27   0
   1  -1  -9   21.93    4.28   0
  -1  -1   9   22.85    3.20   0
  -1   1   9   20.89    4.20   0
   0   1  -9   12.55    2.98   0
   0  -1   9   10.20    2.97   0
   0  -1  -9   12.95    4.33   0
   0   1   9   12.21    4.09   0
   1   1   9   23.23    4.71   0
  -1  -1  -9   22.88    4.28   0
   1  -1   9   21.84    3.52   0
  -1   1  -9   20.31    3.14   0
   2   1   9    1.73    3.62   0
   2  -1   9    0.46    2.63   0
  -2  -1  -9    3.28    4.35   0
  -2   1  -9    3.42    2.86   0
  -3   1  -9  168.08    4.32   0
   3   1   9  149.57    5.64   0
   3  -1   9  157.06    4.75   0
  -4   1  -9   32.55    3.21   0
   4   1   9   28.63    4.33   0
   4  -1   9   27.21    2.92   0
   5  -1   9   13.05    2.77   0
   5   1   9   11.53    3.33   0
  -5   1  -9   12.43    2.72   0
   6  -1   9   12.03    2.62   0
   6   1   9   13.59    3.22   0
  -6   1  -9   12.47    2.63   0
   7   1   9   19.81    3.32   0
   7  -1   9   17.86    2.59   0
  -7   1  -9   20.24    2.70   0
   8  -1   9   30.86    2.72   0
   8   1   9   28.46    2.68   0
   9   1   9    2.24    2.72   0
   9  -1   9    1.19    2.27   0
  10   1   9   84.24    3.49   0
  10  -1   9   79.62    3.34   0
  11   1   9   24.70    2.85   0
  11  -1   9   23.35    2.33   0
  12   1   9   30.68    2.73   0
  12  -1   9   26.87    2.21   0
  13  -1   9    5.29    2.55   0
  13   1   9    4.52    2.40   0
  14  -1   9    2.82    1.94   0
  14   1   9   -0.31    2.26   0
  15  -1   9    3.22    1.92   0
  15   1   9    0.43    2.28   0
  15   1   9    4.78    2.05   0
  16   1   9    1.12    1.60   0
  16  -1   9    3.03    1.81   0
  16   1   9   -0.06    2.09   0
  17   1   9    9.68    1.96   0
  17  -1   9   11.08    1.91   0
  17   1   9   12.99    1.83   0
  18   1   9    1.42    1.42   0
  18  -1   9    0.43    1.61   0
  18   1   9    1.55    1.55   0
  19   1   9    2.38    1.49   0
  19  -1   9    1.71    1.66   0
  19   1   9    3.73    2.06   0
  20   1   9    0.47    1.42   0
  20  -1   9    1.72    1.64   0
  20   1   9   -0.10    1.61   0
  21   1   9    2.56    1.61   0
  21  -1   9    2.10    1.59   0
  21   1   9    1.60    1.50   0
  22   1   9   -0.49    1.32   0
  22  -1   9    0.54    1.78   0
  22   1   9   -0.29    1.82   0
  23   1   9    0.00    1.28   0
  23  -1   9    3.10    1.80   0
  23   1   9    3.02    1.78   0
  24  -1   9   -0.43    1.28   0
  24   1   9    0.60    1.34   0
  24  -1   9   -0.28    1.73   0
  24   1   9   -0.34    1.52   0
  27  -2  -9   -0.47    1.30   0
  27   2  -9    1.41    1.38   0
  26  -2  -9    1.33    1.27   0
  26   2  -9    1.05    1.46   0
 -25  -2   9    1.31    1.32   0
  25  -2  -9   -0.91    1.38   0
  25   2  -9    3.21    1.46   0
 -24  -2   9    1.29    1.39   0
  24  -2  -9    0.00    1.34   0
  24   2  -9   -0.24    1.51   0
 -23  -2   9    1.41    1.40   0
  23  -2  -9    2.00    1.43   0
  23   2  -9    1.07    1.53   0
  22  -2  -9    4.05    1.47   0
 -22  -2   9    4.73    1.38   0
  22   2  -9    2.84    1.52   0
 -21  -2   9    3.98    1.49   0
  21  -2  -9    4.37    1.48   0
  21   2  -9    3.07    1.60   0
 -20  -2   9    0.19    1.49   0
  20  -2  -9   -0.60    1.56   0
  20   2  -9    1.46    1.69   0
 -19  -2   9    1.55    1.13   0
  19  -2  -9    1.41    1.53   0
  19   2  -9    0.52    1.67   0
 -18  -2   9    2.92    1.60   0
  18  -2  -9    3.66    1.68   0
  18   2  -9    2.97    1.66   0
  17   2  -9    2.04    1.73   0
  17  -2  -9   -0.34    1.65   0
 -17  -2   9   -0.29    1.60   0
  16   2  -9   -0.09    1.82   0
 -16  -2   9    0.29    1.72   0
  16  -2  -9    0.23    1.72   0
  15   2  -9    6.92    2.02   0
 -15  -2   9    6.57    1.88   0
  15  -2  -9    3.32    2.25   0
  14   2  -9   15.94    2.13   0
 -14  -2   9   13.62    1.98   0
  14  -2  -9   14.59    2.04   0
  13   2  -9    1.43    2.07   0
  13  -2  -9    1.61    2.34   0
 -13  -2   9    0.36    1.94   0
  12  -2  -9    1.50    2.42   0
  12   2  -9    4.59    2.14   0
 -12  -2   9    5.91    2.02   0
  11   2  -9   35.98    2.43   0
  11  -2  -9   31.08    2.76   0
 -11  -2   9   31.56    2.24   0
  10   2  -9    1.33    2.24   0
  10  -2  -9    0.35    2.09   0
 -10  -2   9    2.32    2.09   0
   9  -2  -9    0.49    2.23   0
  -9  -2   9    1.53    2.20   0
   9   2  -9    1.13    2.22   0
   8   2  -9    1.62    2.53   0
   8  -2  -9    1.61    2.85   0
  -8  -2   9    0.45    2.18   0
   7   2  -9    2.74    2.41   0
   7  -2  -9    1.84    3.04   0
  -7  -2   9    2.61    2.46   0
   6   2  -9   42.76    2.79   0
   6  -2  -9   42.35    3.45   0
  -6  -2   9   42.40    2.85   0
  -5  -2   9    0.13    2.58   0
   5   2  -9    1.56    2.57   0
   5  -2  -9    0.34    3.11   0
   4  -2  -9    9.49    3.80   0
  -4  -2   9   12.61    2.72   0
   4   2  -9   12.78    2.73   0
  -3  -2   9   14.39    2.76   0
   3  -2  -9   13.82    4.27   0
   3   2  -9   14.14    2.81   0
  -2  -2   9    4.08    2.72   0
   2  -2  -9    4.57    4.65   0
   2   2  -9    4.60    2.73   0
   1   2  -9   14.46    2.77   0
  -1  -2   9   14.64    2.77   0
   1  -2  -9   14.28    6.92   0
   0   2  -9    4.81    2.69   0
   0  -2   9    0.64    2.66   0
   1  -2   9    9.45    2.67   0
  -1   2  -9    6.60    2.70   0
   2  -2   9   -0.31    2.59   0
  -2   2  -9    0.87    2.64   0
  -3   2  -9   32.31    2.79   0
   3  -2   9   26.62    2.75   0
   4   2   9    1.51    5.26   0
  -4   2  -9    3.40    2.50   0
   4   2   9    1.21    5.28   0
   4  -2   9    0.73    2.38   0
   5   2   9   30.58    4.68   0
   5   2   9   35.23    4.96   0
  -5   2  -9   35.45    2.69   0
   5  -2   9   35.29    2.67   0
   6  -2   9    5.82    2.39   0
  -6   2  -9    5.00    2.34   0
   6   2   9    5.02    3.88   0
   6   2   9    5.44    3.85   0
   7  -2   9    5.72    2.26   0
   7   2   9    4.37    3.20   0
   7   2   9    4.91    3.35   0
  -7   2  -9    6.46    2.24   0
   8  -2   9    0.47    2.16   0
   8   2   9    1.16    2.76   0
  -8   2  -9    0.16    2.18   0
   8   2   9    1.12    2.91   0
   9  -2   9    3.70    2.12   0
   9   2   9    4.55    3.03   0
   9   2   9    3.89    2.87   0
  10   2   9   18.10    2.78   0
  10  -2   9   22.18    2.15   0
  10   2   9   27.42    3.41   0
  11   2   9    5.42    2.65   0
  11   2   9    4.78    2.44   0
  11  -2   9    4.65    2.02   0
  12   2   9    1.68    2.57   0
  12   2   9    1.71    2.33   0
  12  -2   9    1.32    1.90   0
  13   2   9    0.84    1.76   0
  13  -2   9    0.68    1.80   0
  13   2   9    1.52    2.32   0
  14   2   9   -0.21    2.23   0
  14   2   9    2.26    2.08   0
  14  -2   9    1.20    1.75   0
  15   2   9   -1.09    1.99   0
  15   2   9    0.04    2.20   0
  15  -2   9    2.27    1.68   0
  16   2   9    3.33    1.90   0
  16  -2   9    4.05    1.60   0
  16   2   9    2.77    2.14   0
  17   2   9    1.02    1.62   0
  17   2   9    2.04    2.19   0
  17  -2   9    0.11    1.61   0
  18   2   9    1.91    1.48   0
  18   2   9    1.25    1.58   0
  18  -2   9    2.56    1.55   0
  19  -2   9    2.39    1.50   0
  19   2   9    1.85    2.01   0
  19   2   9   -0.20    1.50   0
  20  -2   9    1.48    1.53   0
  20   2   9    1.11    1.38   0
  20   2   9   -0.78    1.89   0
  21  -2   9    2.82    1.49   0
  21   2   9    0.40    1.40   0
  21   2   9    0.37    1.60   0
  22  -2   9   -0.40    1.42   0
  22   2   9   -0.86    1.62   0
  22   2   9    0.69    1.82   0
  23  -2   9    0.19    1.43   0
  23   2   9    0.57    1.60   0
  23   2   9    0.47    1.77   0
  25   3  -9    2.77    1.30   0
 -25  -3   9    0.42    1.33   0
  25  -3  -9    0.37    1.31   0
  24   3  -9    1.13    1.41   0
 -24  -3   9   -0.44    1.30   0
  24  -3  -9    1.82    1.35   0
  23   3  -9    2.70    1.45   0
 -23  -3   9    0.41    1.34   0
  23  -3  -9    0.56    1.29   0
  22   3  -9   -0.83    1.51   0
 -22  -3   9    0.89    1.41   0
  22  -3  -9    0.86    1.33   0
  21   3  -9    0.44    1.49   0
 -21  -3   9    1.55    1.38   0
  21  -3  -9    2.46    1.44   0
  20   3  -9    4.55    1.52   0
  20  -3  -9    4.70    1.46   0
 -20  -3   9    2.93    0.99   0
  19   3  -9    6.32    1.52   0
 -19  -3   9    1.66    1.50   0
  19  -3  -9   -0.01    1.40   0
  18   3  -9   13.44    1.73   0
 -18  -3   9   10.53    1.65   0
  18  -3  -9   10.19    1.67   0
  17   3  -9    1.68    1.69   0
 -17  -3   9    3.25    1.58   0
  17  -3  -9    2.39    1.51   0
  16   3  -9   11.56    1.82   0
  16  -3  -9   10.63    1.94   0
 -16  -3   9    9.64    1.62   0
  15   3  -9    8.55    1.77   0
 -15  -3   9    4.17    1.62   0
  15  -3  -9    4.73    2.02   0
  14   3  -9    2.06    1.77   0
  14  -3  -9    4.56    2.03   0
 -14  -3   9    2.93    1.67   0
  13   3  -9    0.80    1.90   0
  13  -3  -9    0.42    1.70   0
 -13  -3   9    1.28    1.73   0
  12   3  -9   14.47    2.04   0
  12  -3  -9    8.93    2.23   0
 -12  -3   9   12.39    1.88   0
  11   3  -9   23.40    2.20   0
  11  -3  -9   22.43    2.13   0
 -11  -3   9   19.95    2.07   0
  10   3  -9   55.54    2.48   0
  10  -3  -9   53.79    2.62   0
 -10  -3   9   44.12    2.22   0
   9   3  -9    2.83    2.14   0
   9  -3  -9    6.11    2.50   0
  -9  -3   9    5.10    1.99   0
   8   3  -9   37.01    2.45   0
   8  -3  -9   37.24    3.06   0
  -8  -3   9   34.07    2.35   0
   7   3  -9   10.22    2.34   0
   7  -3  -9   10.31    2.71   0
  -7  -3   9    7.68    2.23   0
   6  -3  -9    8.12    3.22   0
   6   3  -9    8.04    2.27   0
  -6  -3   9    8.22    2.29   0
  -5  -3   9   16.36    2.29   0
   5  -3  -9   19.35    4.01   0
   5  -3  -9   14.59    3.37   0
   5   3  -9   16.50    2.32   0
  -4  -3   9    1.86    2.18   0
   4  -3  -9    0.69    3.99   0
   4   3  -9    0.67    2.22   0
   4  -3  -9    0.34    4.00   0
   3   3  -9   34.12    2.45   0
  -3  -3   9   31.89    2.43   0
   2   3  -9    9.97    2.32   0
  -2  -3   9    8.75    2.24   0
   1   3  -9  107.75    3.01   0
  -1  -3   9   99.19    2.95   0
   0  -3   9   89.58    2.87   0
   0   3  -9   85.68    2.92   0
   1  -3   9    0.17    1.55   0
  -1   3  -9    3.21    2.10   0
   2  -3   9    4.69    2.20   0
  -2   3  -9    1.16    2.20   0
  -3   3  -9   54.64    2.54   0
   3  -3   9   41.82    2.51   0
  -4   3  -9    1.80    2.17   0
   4  -3   9    1.84    2.20   0
  -5   3  -9   48.24    2.54   0
   5  -3   9   46.67    2.46   0
  -6   3  -9   75.44    2.61   0
   6  -3   9   62.41    2.06   0
  -7   3  -9   29.21    2.26   0
   7  -3   9   28.44    2.19   0
   8  -3   9    9.21    2.24   0
   8   3   9   12.45    4.14   0
  -8   3  -9   12.68    2.11   0
   8   3   9   11.07    4.16   0
   9  -3   9    1.41    1.93   0
   9   3   9    1.19    3.36   0
   9   3   9    0.43    3.06   0
  10   3   9   38.10    3.73   0
  10  -3   9   36.97    2.17   0
  10   3   9   36.70    3.02   0
  11  -3   9    4.16    1.82   0
  11   3   9    6.23    2.80   0
  11   3   9    5.72    2.56   0
  12  -3   9   12.61    1.76   0
  12   3   9   14.81    2.86   0
  12   3   9   12.02    2.29   0
  13  -3   9    1.93    1.72   0
  13   3   9    0.32    1.99   0
  13   3   9   -0.33    2.52   0
  14  -3   9    3.92    1.69   0
  14   3   9    0.85    1.98   0
  14   3   9    0.26    2.46   0
  15  -3   9   -0.85    1.64   0
  15   3   9    0.18    1.89   0
  16  -3   9    1.18    1.58   0
  16   3   9    1.53    1.84   0
  17  -3   9    0.01    1.55   0
  17   3   9    0.95    1.49   0
  18  -3   9    0.50    1.55   0
  18   3   9    0.92    1.76   0
  19   3   9    0.36    1.48   0
  19  -3   9    1.44    1.45   0
  20   3   9    0.42    1.41   0
  20  -3   9   -0.27    1.46   0
  21   3   9    1.33    1.67   0
  21  -3   9    1.26    1.42   0
  22   3   9    1.24    1.61   0
  22  -3   9   -1.36    1.42   0
  23   4  -9    1.10    1.36   0
 -23  -4   9    1.01    1.25   0
  23  -4  -9    2.15    1.30   0
 -22  -4   9    1.80    1.25   0
  22   4  -9    1.29    1.03   0
  22  -4  -9    0.83    1.60   0
  21   4  -9    1.85    1.41   0
 -21  -4   9    1.69    1.30   0
  21  -4  -9    1.63    1.37   0
  20   4  -9    0.20    1.42   0
 -20  -4   9    1.16    1.37   0
  20  -4  -9    1.42    1.44   0
  19   4  -9    1.27    1.52   0
  19  -4  -9    0.72    1.35   0
 -19  -4   9    0.88    1.33   0
  18   4  -9    2.15    1.46   0
  18  -4  -9    1.61    1.41   0
 -18  -4   9    0.35    1.32   0
  17   4  -9    1.32    1.48   0
  17  -4  -9   -0.03    1.45   0
 -17  -4   9    1.29    1.34   0
  16   4  -9    2.79    1.57   0
  16  -4  -9    2.44    1.77   0
 -16  -4   9    0.84    1.40   0
  15   4  -9    0.86    1.51   0
  15  -4  -9    1.98    1.54   0
 -15  -4   9    0.24    1.50   0
  15  -4  -9    0.45    1.67   0
  14   4  -9    0.94    1.65   0
  14  -4  -9    1.06    1.52   0
 -14  -4   9    0.96    1.52   0
  14  -4  -9    1.13    2.03   0
  13  -4  -9    2.92    1.60   0
  13   4  -9   -0.20    1.64   0
 -13  -4   9    2.47    1.51   0
  13  -4  -9    1.17    1.77   0
  12  -4  -9    0.33    1.92   0
  12   4  -9   -2.36    1.66   0
  12  -4  -9    0.28    2.05   0
 -12  -4   9   -0.36    1.57   0
  11  -4  -9    0.57    1.57   0
  11   4  -9    2.40    1.66   0
 -11  -4   9    2.45    1.55   0
  11  -4  -9    2.09    2.12   0
  10  -4  -9    7.53    2.04   0
  10  -4  -9    5.95    2.25   0
  10   4  -9    7.37    1.75   0
 -10  -4   9    4.34    1.65   0
   9  -4  -9    3.27    2.64   0
   9  -4  -9    2.58    2.06   0
   9   4  -9    2.67    1.76   0
  -9  -4   9    3.73    1.69   0
   8  -4  -9   29.39    2.54   0
   8  -4  -9   36.84    3.04   0
   8   4  -9   36.00    2.08   0
  -8  -4   9   32.39    2.07   0
   7  -4  -9    9.85    2.86   0
   7  -4  -9    8.33    2.56   0
   7   4  -9    8.64    1.94   0
  -7  -4   9    8.60    2.04   0
  -6  -4   9   23.48    2.15   0
   6  -4  -9   28.82    2.95   0
   6  -4  -9   30.16    3.42   0
   6   4  -9   30.64    2.24   0
   5   4  -9    3.87    2.01   0
  -5  -4   9   -0.65    1.99   0
   5  -4  -9    1.93    3.35   0
   5  -4  -9    1.97    3.13   0
   4   4  -9   61.36    2.40   0
  -4  -4   9   53.14    2.37   0
   4  -4  -9   56.47    4.72   0
   4  -4  -9   60.72    5.07   0
  -3  -4   9    4.75    1.96   0
   3   4  -9    6.65    2.04   0
   2   4  -9    4.77    2.02   0
  -2  -4   9    2.85    2.02   0
  -1  -4   9    1.61    1.37   0
   1   4  -9    3.13    2.00   0
   0  -4   9   27.69    2.06   0
   0   4  -9   26.51    2.30   0
   1  -4   9   14.38    2.05   0
  -1   4  -9   15.97    2.23   0
  -2   4  -9    6.08    1.87   0
   2  -4   9    6.29    2.04   0
  -3   4  -9    2.00    1.82   0
   3  -4   9   -0.40    1.97   0
  -4   4  -9    2.15    1.93   0
   4  -4   9    1.96    1.88   0
   5  -4   9   13.14    1.90   0
  -5   4  -9   10.87    1.95   0
  -6   4  -9    9.80    1.87   0
   6  -4   9   12.83    1.82   0
  -7   4  -9    5.97    1.78   0
   7  -4   9    3.76    1.81   0
  -8   4  -9    1.36    1.69   0
   8  -4   9    2.54    1.65   0
  -9   4  -9    2.05    1.73   0
   9  -4   9    1.08    1.70   0
  10  -4   9    1.56    1.73   0
  10   4   9    0.25    4.30   0
  10   4   9    0.54    3.87   0
  11  -4   9    0.05    1.67   0
  11   4   9    0.77    2.80   0
  11   4   9    0.03    3.12   0
  12   4   9    0.47    2.88   0
  12  -4   9    0.66    1.55   0
  12   4   9    0.54    2.76   0
  13  -4   9    3.01    1.56   0
  13   4   9    2.54    2.30   0
  14   4   9    0.28    2.30   0
  14  -4   9    0.51    1.51   0
  15   4   9   -0.28    2.22   0
  15  -4   9    0.26    1.58   0
  16   4   9    0.89    2.14   0
  16  -4   9    1.32    1.53   0
  17   4   9    0.43    1.83   0
  17  -4   9    0.35    1.47   0
  18  -4   9    0.47    1.42   0
  18   4   9    1.31    2.10   0
  19  -4   9    1.28    1.45   0
  19   4   9    1.53    2.03   0
  20  -4   9    1.98    1.45   0
  20   4   9    0.81    1.80   0
  20  -5  -9    0.22    1.45   0
  20   5  -9    0.75    1.40   0
  20  -5  -9    0.76    1.31   0
 -20  -5   9    0.19    1.38   0
  19  -5  -9    2.09    1.58   0
  19   5  -9    1.74    1.75   0
 -19  -5   9    0.78    1.29   0
  19  -5  -9    1.19    1.45   0
  18  -5  -9    0.05    1.33   0
  18   5  -9    0.44    1.36   0
 -18  -5   9    0.89    1.31   0
  18  -5  -9    1.59    1.82   0
  17   5  -9   -0.15    1.48   0
  17  -5  -9   -0.25    1.62   0
 -17  -5   9    0.86    1.31   0
  17  -5  -9   -0.21    1.78   0
  16   5  -9   -0.19    1.46   0
  16  -5  -9    0.18    1.35   0
  16  -5  -9    0.06    1.86   0
 -16  -5   9   -0.22    1.35   0
  15  -5  -9    0.12    1.40   0
  15   5  -9    0.26    1.43   0
 -15  -5   9    1.38    1.32   0
  15  -5  -9   -0.05    1.60   0
 -14  -5   9    0.88    1.32   0
  14  -5  -9   -0.25    1.43   0
  14  -5  -9    1.02    1.93   0
  14   5  -9    0.13    1.41   0
  13  -5  -9    1.03    1.92   0
  13   5  -9    0.81    1.43   0
 -13  -5   9    0.55    0.96   0
  13  -5  -9   -0.56    1.82   0
  12  -5  -9    1.28    1.76   0
  12  -5  -9    0.35    1.84   0
  12   5  -9    0.88    1.45   0
 -12  -5   9    0.66    1.31   0
  11   5  -9    0.04    1.51   0
 -11  -5   9    1.81    1.43   0
  11  -5  -9    0.39    1.90   0
  11  -5  -9    1.19    1.80   0
  10  -5  -9    2.28    1.89   0
  10  -5  -9    3.07    2.00   0
 -10  -5   9    2.14    1.43   0
  10   5  -9    3.21    1.55   0
   9  -5  -9    1.64    1.86   0
   9  -5  -9    1.05    2.01   0
  -9  -5   9    2.43    1.47   0
   9   5  -9    1.95    1.56   0
   8  -5  -9    1.29    2.36   0
   8  -5  -9    0.95    2.16   0
  -8  -5   9    2.43    1.63   0
   8   5  -9   -1.73    1.60   0
   7  -5  -9    1.29    2.41   0
   7   5  -9    1.17    1.61   0
   7  -5  -9    0.51    2.18   0
  -7  -5   9    1.29    1.54   0
   6   5  -9   -0.74    1.64   0
   6  -5  -9   -0.01    2.27   0
   6  -5  -9    0.11    2.41   0
  -6  -5   9   -0.16    1.65   0
  -5  -5   9    1.53    1.65   0
   5   5  -9    0.76    1.44   0
   5  -5  -9    0.36    2.71   0
   5  -5  -9    1.60    2.91   0
   4   5  -9   17.58    1.81   0
  -4  -5   9   11.64    1.61   0
   4  -5  -9   16.17    3.87   0
   4  -5  -9   16.21    3.64   0
  -3  -5   9   15.48    1.77   0
   3   5  -9   15.36    1.71   0
  -2  -5   9    2.54    1.59   0
   2   5  -9    0.68    1.72   0
  -1  -5   9   15.55    1.75   0
   1   5  -9   17.27    1.73   0
   0  -5   9    9.10    1.70   0
   0   5  -9    9.78    1.73   0
  -1   5  -9    4.42    1.69   0
   1  -5   9    2.38    1.62   0
  -2   5  -9   13.27    1.81   0
   2  -5   9   13.16    1.74   0
  -3   5  -9    1.91    1.73   0
   3  -5   9    0.94    1.64   0
   4  -5   9   10.94    1.69   0
  -4   5  -9    9.31    1.69   0
  -5   5  -9    0.48    1.63   0
   5  -5   9    2.25    1.59   0
  -6   5  -9    2.77    1.63   0
   6  -5   9    0.80    1.60   0
  -7   5  -9    0.00    1.60   0
   7  -5   9   -0.59    1.56   0
  -8   5  -9    0.05    1.55   0
   8  -5   9    1.50    1.49   0
   9  -5   9    0.27    1.49   0
  10  -5   9   -0.20    1.51   0
  11  -5   9   -1.46    1.53   0
  12  -5   9    2.07    1.51   0
  13   5   9    0.75    3.90   0
  13   5   9    0.43    3.66   0
  13  -5   9    0.25    1.45   0
  14  -5   9   -0.48    1.46   0
  14   5   9    0.70    3.37   0
  14   5   9    0.53    2.91   0
  15  -5   9    0.01    1.49   0
  15   5   9    0.72    2.61   0
  16  -5   9    0.86    1.42   0
  16   5   9   -0.05    2.38   0
  17  -5   9    0.22    1.41   0
  15  -6  -9    1.78    1.71   0
  15  -6  -9    1.00    1.79   0
 -15  -6   9    1.31    1.29   0
  15   6  -9    0.66    1.41   0
  14  -6  -9   -0.01    1.63   0
  14  -6  -9    0.39    1.77   0
 -14  -6   9    1.34    1.30   0
  14   6  -9    1.30    1.40   0
  13  -6  -9   -0.79    1.80   0
  13  -6  -9    1.65    1.67   0
 -13  -6   9    0.29    1.28   0
  13   6  -9    1.72    1.69   0
  12  -6  -9    0.45    1.86   0
  12  -6  -9   -0.01    1.68   0
 -12  -6   9    1.11    1.32   0
  12   6  -9    0.04    1.41   0
  11  -6  -9    0.16    2.08   0
  11  -6  -9    0.46    1.64   0
 -11  -6   9   -0.46    1.33   0
  11   6  -9   -0.98    1.45   0
  10   6  -9    0.56    1.47   0
  10  -6  -9    1.75    1.65   0
 -10  -6   9    1.06    1.33   0
  10  -6  -9    0.67    1.85   0
   9   6  -9    0.10    1.50   0
   9  -6  -9    0.59    1.92   0
   9  -6  -9   -0.17    2.08   0
  -9  -6   9   -0.03    1.36   0
   8   6  -9   -0.54    1.53   0
   8  -6  -9   -0.55    2.01   0
   8  -6  -9   -0.06    2.15   0
  -8  -6   9    0.15    1.36   0
   7  -6  -9    0.54    2.00   0
   7  -6  -9    1.62    2.38   0
   7   6  -9   -0.57    1.53   0
  -7  -6   9    1.22    1.52   0
   6  -6  -9    0.52    2.42   0
   6   6  -9   -0.41    1.49   0
   6  -6  -9    1.24    2.22   0
  -6  -6   9    1.41    1.42   0
  -5  -6   9    0.14    1.44   0
   5  -6  -9    1.56    2.61   0
   5   6  -9    2.85    1.48   0
   5  -6  -9    1.27    2.66   0
  -4  -6   9    1.65    1.49   0
   4  -6  -9    1.30    3.32   0
   4   6  -9    3.30    1.47   0
   4  -6  -9    1.62    3.53   0
  -3  -6   9    1.48    1.45   0
   3   6  -9    1.92    1.48   0
  -2  -6   9    0.83    1.47   0
   2   6  -9    1.87    1.49   0
   1   6  -9    0.85    1.46   0
  -1  -6   9   -0.08    1.43   0
   0   6  -9    0.77    1.50   0
   0  -6   9    4.27    1.43   0
   1  -6   9    0.44    1.41   0
  -1   6  -9    2.64    1.44   0
   2  -6   9    0.99    1.44   0
  -2   6  -9    1.61    1.39   0
   3  -6   9   -0.39    1.40   0
  -3   6  -9    0.56    1.50   0
  -4   6  -9    0.01    1.38   0
   4  -6   9    2.02    1.49   0
   5  -6   9    0.70    1.49   0
  -5   6  -9    0.62    1.41   0
  -6   6  -9    0.15    1.50   0
   6  -6   9   -0.59    1.36   0
  -7   6  -9   -1.75    1.47   0
   7  -6   9    2.22    1.45   0
   8  -6   9    0.19    1.39   0
  -8   6  -9   -0.91    1.43   0
   9  -6   9   -0.78    1.39   0
  10  -6   9    0.54    1.43   0
  11  -6   9    1.53    1.41   0
  12  -6   9    0.68    1.42   0
  -1  -7   9   -0.65    1.40   0
   0  -7   9    0.17    1.37   0
  27   0 -10   -0.04    0.92   0
  26   0 -10   -0.07    1.32   0
  25   0 -10    2.15    1.37   0
  24   0 -10    0.27    1.42   0
  23   0 -10    2.92    1.43   0
  22   0 -10   -1.19    1.44   0
  21   0 -10    4.22    1.51   0
  20   0 -10    2.00    1.47   0
 -19   0  10   16.56    1.73   0
  19   0 -10   13.03    1.61   0
 -18   0  10   17.10    1.69   0
  18   0 -10   22.72    1.86   0
 -17   0  10   -0.15    1.67   0
  17   0 -10    2.30    1.70   0
 -16   0  10   -1.30    1.71   0
  16   0 -10    1.42    1.79   0
 -15   0  10    2.33    1.84   0
  15   0 -10    1.12    1.85   0
 -14   0  10   36.15    2.18   0
  14   0 -10   34.45    2.19   0
 -13   0  10    2.53    2.06   0
  13   0 -10    4.22    2.10   0
 -12   0  10    2.23    2.17   0
  12   0 -10   -2.61    2.16   0
 -11   0  10   39.08    2.60   0
  11   0 -10   42.38    2.62   0
 -10   0  10   20.38    2.41   0
  10   0 -10   18.60    2.54   0
   9   0 -10   31.72    3.23   0
  -9   0  10   32.84    2.66   0
   8   0 -10   93.14    3.34   0
  -8   0  10   96.09    3.23   0
   7   0 -10   21.55    2.85   0
  -7   0  10   22.46    2.47   0
   6   0 -10    1.74    3.13   0
  -6   0  10    0.22    2.49   0
   5   0 -10    7.73    2.66   0
  -5   0  10    5.20    2.53   0
   4   0 -10   55.17    3.25   0
  -4   0  10   58.04    3.20   0
   3   0 -10   68.35    3.50   0
  -3   0  10   66.01    3.57   0
  -2   0  10  295.66    5.93   0
   2   0 -10  284.89    5.58   0
   1   0 -10  103.12    4.04   0
  -1   0  10  103.90    4.05   0
   0   0 -10  145.99    4.85   0
   0   0  10  135.32    4.79   0
   1   0  10   69.38    4.11   0
  -1   0 -10   67.17    3.68   0
  -2   0 -10  223.58    5.45   0
   2   0  10  213.77    4.87   0
   3   0  10    0.54    2.65   0
  -3   0 -10   -2.51    3.27   0
  -4   0 -10   85.16    4.00   0
   4   0  10   71.78    3.37   0
  -5   0 -10   19.72    2.82   0
   5   0  10   16.97    2.87   0
   6   0  10   29.49    2.65   0
   7   0  10  146.15    4.12   0
   8   0  10   15.61    2.36   0
   9   0  10   22.18    2.48   0
  10   0  10    0.63    2.10   0
  11   0  10   -0.48    2.46   0
  12   0  10    4.39    2.42   0
  13   0  10    2.39    1.83   0
  14   0  10    6.25    2.22   0
  15   0  10    3.69    2.12   0
  16   0  10    6.54    2.03   0
  17   0  10    0.11    1.65   0
  18   0  10    2.99    1.65   0
  19   0  10    1.83    2.05   0
  20   0  10    0.13    1.61   0
  21   0  10    2.50    1.37   0
  21   0  10    1.80    1.44   0
  22   0  10    0.45    1.35   0
  22   0  10    1.52    1.46   0
  23   0  10    0.39    1.50   0
  23   0  10    1.19    1.33   0
  24   0  10    1.87    1.51   0
  24   0  10    2.49    1.33   0
  27  -1 -10    1.17    1.31   0
  27   1 -10    0.22    1.34   0
  26  -1 -10    1.21    1.30   0
  26   1 -10    0.22    1.32   0
  25  -1 -10    0.38    1.38   0
  25   1 -10   -1.49    1.40   0
  24  -1 -10    0.57    1.37   0
  24   1 -10    1.35    1.41   0
 -23  -1  10   -0.76    1.34   0
  23  -1 -10    2.04    1.41   0
  23   1 -10    1.26    1.34   0
 -22  -1  10    4.57    1.48   0
  22  -1 -10    2.05    1.51   0
  22   1 -10    0.97    1.01   0
 -21  -1  10   -1.33    1.47   0
  21  -1 -10   -0.23    1.46   0
  21   1 -10    1.11    1.48   0
 -20  -1  10    2.99    1.54   0
  20  -1 -10    1.96    1.60   0
  20   1 -10    2.06    1.65   0
 -19  -1  10   17.96    1.68   0
  19  -1 -10   17.34    1.70   0
  19   1 -10   15.86    1.84   0
 -18  -1  10   21.15    1.72   0
  18  -1 -10   18.28    1.90   0
  18   1 -10   20.47    1.83   0
 -17  -1  10    4.01    1.71   0
  17  -1 -10   -2.09    1.80   0
  17   1 -10    2.27    1.79   0
 -16  -1  10   28.83    2.01   0
  16  -1 -10   27.51    1.99   0
  16   1 -10   31.36    2.20   0
 -15  -1  10   19.36    2.03   0
  15  -1 -10   21.45    2.46   0
  15   1 -10   21.08    2.10   0
 -14  -1  10    8.01    1.98   0
  14  -1 -10    9.24    1.90   0
  14   1 -10    8.64    2.05   0
  13   1 -10   36.50    2.32   0
 -13   1  10   34.81    2.25   0
 -13  -1  10   36.19    2.21   0
  13  -1 -10   34.32    2.34   0
  12   1 -10    1.97    2.14   0
 -12   1  10    2.07    2.03   0
 -12  -1  10    6.29    1.98   0
  12  -1 -10    3.54    2.05   0
  11   1 -10   -0.03    2.33   0
 -11   1  10    1.94    2.15   0
 -11  -1  10    4.30    2.13   0
  11  -1 -10    2.14    2.12   0
  10   1 -10   -0.01    2.34   0
 -10   1  10    2.62    2.64   0
 -10  -1  10    2.45    2.17   0
  10  -1 -10   -1.71    2.72   0
   9   1 -10   -0.10    2.43   0
  -9  -1  10    3.08    2.25   0
  -9   1  10    0.74    2.31   0
   9  -1 -10    0.55    2.30   0
   8   1 -10   19.32    2.59   0
  -8   1  10   19.17    2.99   0
  -8  -1  10   19.88    2.52   0
   8  -1 -10   21.37    3.25   0
   7  -1 -10    8.70    3.37   0
  -7   1  10    8.18    3.15   0
   7   1 -10   11.43    2.64   0
  -7  -1  10   12.25    2.49   0
   6  -1 -10  102.17    4.22   0
   6   1 -10  101.66    3.46   0
  -6   1  10   90.48    3.55   0
  -6  -1  10   99.93    3.10   0
   5  -1 -10   22.33    2.97   0
   5   1 -10   24.18    2.87   0
  -5   1  10   23.24    3.35   0
  -5  -1  10   22.70    2.77   0
   4  -1 -10   15.08    3.45   0
  -4   1  10   13.65    3.29   0
   4   1 -10   13.86    2.69   0
  -4  -1  10   14.37    2.86   0
  -3  -1  10    7.28    3.34   0
   3  -1 -10    3.89    3.37   0
  -3   1  10    6.41    3.28   0
   3   1 -10    7.14    2.77   0
  -2  -1  10    9.35    2.54   0
  -2   1  10   11.22    3.35   0
   2  -1 -10   12.27    3.52   0
   2   1 -10   12.84    2.76   0
   1   1 -10    4.52    2.59   0
   1  -1 -10    5.56    3.31   0
  -1  -1  10    4.69    3.09   0
  -1   1  10    3.79    3.25   0
   0  -1  10    4.43    2.76   0
   0   1 -10    1.87    2.63   0
   0  -1 -10    3.65    3.41   0
   0   1  10    4.10    3.84   0
   1   1  10   76.71    4.75   0
  -1  -1 -10   86.15    4.90   0
   1  -1  10   71.03    3.27   0
  -1   1 -10   75.79    3.43   0
   2   1  10    3.79    3.72   0
  -2  -1 -10    5.97    3.83   0
   2  -1  10    2.75    2.50   0
  -2   1 -10    3.14    2.35   0
  -3   1 -10    9.58    2.61   0
   3   1  10    6.74    3.66   0
   3  -1  10    4.92    2.53   0
   4   1  10    3.47    3.11   0
  -4   1 -10    8.17    3.13   0
   4  -1  10    3.48    2.95   0
  -5   1 -10   -0.93    2.41   0
   5   1  10    2.39    3.01   0
   5  -1  10    2.59    2.47   0
   6  -1  10    0.36    2.32   0
  -6   1 -10    1.69    2.48   0
   6   1  10    2.15    2.83   0
   7  -1  10    2.67    2.25   0
   7   1  10    2.18    2.90   0
  -7   1 -10    5.10    2.75   0
   8  -1  10    3.65    2.20   0
   8   1  10    6.38    2.80   0
   9  -1  10    4.16    2.71   0
   9   1  10    5.12    2.33   0
  10  -1  10    4.37    2.12   0
  10   1  10    5.08    2.47   0
  11   1  10   38.07    2.90   0
  11  -1  10   39.09    2.36   0
  12   1  10    3.12    1.95   0
  12  -1  10    1.06    2.00   0
  13   1  10    1.48    2.41   0
  13  -1  10    0.42    1.91   0
  14   1  10   10.50    1.96   0
  14  -1  10   11.36    2.07   0
  15   1  10    1.33    1.63   0
  15   1  10    2.72    2.15   0
  15  -1  10    1.15    1.86   0
  16   1  10    0.18    1.54   0
  16   1  10    1.65    2.13   0
  16  -1  10   -0.60    1.79   0
  17  -1  10    1.28    1.74   0
  17   1  10    1.65    1.80   0
  17   1  10    2.45    1.62   0
  18  -1  10    5.50    1.63   0
  18   1  10    4.21    1.54   0
  18   1  10    3.84    2.07   0
  19  -1  10    1.08    1.57   0
  19   1  10    1.08    1.43   0
  19   1  10    1.16    1.57   0
  20   1  10    1.46    1.80   0
  20  -1  10   -0.63    1.60   0
  20   1  10    1.19    1.33   0
  21   1  10    2.56    1.92   0
  21  -1  10    1.03    1.55   0
  21   1  10    0.98    1.41   0
  22   1  10   -0.82    1.86   0
  22  -1  10    1.15    1.51   0
  22   1  10   -0.32    1.33   0
  23   1  10    0.85    1.81   0
  23   1  10    0.27    1.32   0
  23  -1  10    0.25    1.73   0
 -26  -2  10    0.03    1.31   0
  26  -2 -10   -0.54    1.30   0
  26   2 -10    1.11    1.43   0
 -25  -2  10   -0.80    1.23   0
  25  -2 -10    1.56    1.35   0
  25   2 -10    2.21    1.40   0
 -24  -2  10   -0.72    1.34   0
  24  -2 -10    3.06    1.40   0
  24   2 -10    3.57    1.46   0
 -23  -2  10    1.87    1.37   0
  23  -2 -10    1.23    1.36   0
  23   2 -10    0.59    1.55   0
 -22  -2  10    0.59    1.38   0
  22  -2 -10    1.50    1.43   0
  22   2 -10    0.64    1.51   0
 -21  -2  10    4.37    1.44   0
  21  -2 -10    2.97    1.46   0
  21   2 -10    6.16    1.56   0
 -20  -2  10    1.78    1.03   0
  20  -2 -10   -0.11    1.51   0
  20   2 -10   -0.18    1.56   0
 -19  -2  10   -0.17    1.56   0
  19  -2 -10    0.53    1.58   0
  19   2 -10    2.19    1.66   0
  18   2 -10    2.40    1.68   0
 -18  -2  10    0.68    1.58   0
  18  -2 -10    1.52    1.69   0
  17   2 -10    0.81    1.61   0
 -17  -2  10    2.99    1.54   0
  17  -2 -10    2.63    1.73   0
  16   2 -10   -0.68    1.75   0
 -16  -2  10   -0.19    1.64   0
  16  -2 -10    1.46    2.07   0
  15   2 -10    0.74    1.89   0
 -15  -2  10    1.13    1.73   0
  15  -2 -10    1.34    1.68   0
  14   2 -10   45.54    2.43   0
 -14  -2  10   42.85    2.17   0
  14  -2 -10   43.46    2.10   0
  13   2 -10    1.27    2.06   0
 -13  -2  10    2.02    1.82   0
  13  -2 -10    1.57    1.85   0
  12   2 -10   19.51    2.14   0
 -12  -2  10   19.04    2.00   0
  12  -2 -10   13.28    2.08   0
  11   2 -10   15.58    2.21   0
 -11  -2  10   20.39    2.07   0
  11  -2 -10   19.37    2.38   0
  10   2 -10    0.79    2.06   0
  10  -2 -10    2.35    2.38   0
 -10  -2  10    1.42    1.89   0
   9   2 -10   15.15    2.29   0
   9  -2 -10   13.24    2.25   0
  -9  -2  10   16.24    2.11   0
   8   2 -10   25.98    2.39   0
   8  -2 -10   26.03    2.52   0
  -8  -2  10    9.45    2.16   0
   7   2 -10   35.37    2.48   0
   7  -2 -10   34.13    3.34   0
  -7  -2  10   33.87    2.50   0
   6   2 -10   63.34    2.63   0
  -6  -2  10   60.32    2.76   0
   6  -2 -10   57.00    3.93   0
  -5  -2  10    3.02    2.41   0
   5  -2 -10    4.15    3.39   0
   5   2 -10    2.02    2.37   0
  -4  -2  10    7.88    2.51   0
   4  -2 -10    9.32    3.66   0
   4   2 -10   10.08    2.46   0
  -3  -2  10   11.80    2.53   0
   3  -2 -10   14.35    3.74   0
   3   2 -10   13.01    2.51   0
   2   2 -10   10.27    2.53   0
   2  -2 -10    8.70    4.45   0
  -2  -2  10   10.60    2.46   0
   1   2 -10   84.36    3.09   0
  -1  -2  10   82.88    3.01   0
   1  -2 -10   85.85    7.26   0
   0   2 -10    1.68    2.99   0
   0  -2  10    1.86    2.43   0
   1  -2  10   39.67    2.76   0
  -1   2 -10   45.20    3.25   0
   2  -2  10   10.50    2.52   0
  -2   2 -10   14.60    2.44   0
  -3   2 -10   57.48    2.71   0
   3  -2  10   48.29    2.68   0
   4   2  10   22.95    5.25   0
  -4   2 -10   26.25    2.58   0
   4   2  10   17.98    4.90   0
   4  -2  10   21.97    2.46   0
   5   2  10    0.85    3.82   0
   5   2  10    0.49    3.91   0
  -5   2 -10    0.47    2.29   0
   5  -2  10    1.65    2.15   0
   6   2  10   32.71    3.72   0
  -6   2 -10   42.35    2.49   0
   6   2  10   34.97    4.30   0
   6  -2  10   33.53    2.36   0
   7  -2  10    4.47    2.05   0
   7   2  10    5.49    3.27   0
  -7   2 -10    9.69    2.18   0
   7   2  10    5.40    3.06   0
   8  -2  10    0.11    1.97   0
   8   2  10    2.88    2.93   0
  -8   2 -10    0.47    2.07   0
   8   2  10    1.89    3.06   0
   9  -2  10   22.87    2.11   0
   9   2  10   19.13    2.70   0
   9   2  10   22.31    2.92   0
  10  -2  10   10.92    2.00   0
  10   2  10    8.95    2.40   0
  10   2  10    8.52    2.65   0
  11   2  10    2.37    2.34   0
  11  -2  10    0.81    1.83   0
  11   2  10    0.53    2.53   0
  12   2  10   13.12    2.23   0
  12  -2  10   18.01    2.03   0
  12   2  10   18.39    2.52   0
  13   2  10    1.34    1.99   0
  13  -2  10    1.40    1.79   0
  13   2  10    0.79    2.11   0
  14   2  10   -0.65    1.92   0
  14  -2  10    0.81    1.72   0
  14   2  10   -0.10    2.11   0
  15   2  10    5.63    2.14   0
  15   2  10    5.01    1.97   0
  15  -2  10    6.26    1.70   0
  16   2  10    0.73    2.17   0
  16   2  10    0.86    1.90   0
  16  -2  10    0.46    1.56   0
  17   2  10    4.49    1.80   0
  17   2  10    3.82    1.78   0
  17  -2  10    3.59    1.68   0
  18   2  10    1.07    1.53   0
  18   2  10    0.60    1.91   0
  18  -2  10    1.32    1.51   0
  19   2  10    2.14    1.56   0
  19   2  10    2.29    1.50   0
  19  -2  10    2.20    1.56   0
  20   2  10    0.01    1.53   0
  20   2  10    0.32    1.38   0
  20  -2  10   -0.53    1.56   0
  21   2  10    0.33    1.28   0
  21   2  10   -0.08    1.90   0
  21  -2  10    1.48    1.45   0
  22   2  10    1.61    1.61   0
  22   2  10    0.41    1.29   0
  22  -2  10   -0.72    1.45   0
  23   2  10   -0.09    1.33   0
  23   2  10   -0.11    1.50   0
  23  -2  10   -0.18    1.46   0
  25   3 -10    0.61    1.39   0
 -25  -3  10    1.00    1.27   0
  25  -3 -10    1.49    1.29   0
  24   3 -10    0.98    1.39   0
 -24  -3  10   -0.21    1.30   0
  24  -3 -10    0.01    1.34   0
  23   3 -10    0.63    1.38   0
  23  -3 -10   -0.06    1.38   0
 -23  -3  10    0.94    1.31   0
  22   3 -10    0.97    1.40   0
 -22  -3  10   -2.26    1.30   0
  22  -3 -10    0.44    1.35   0
  21   3 -10   -1.20    1.48   0
 -21  -3  10    3.22    1.37   0
  21  -3 -10    0.41    1.38   0
  20   3 -10   -1.06    1.50   0
 -20  -3  10    1.27    1.37   0
  20  -3 -10    1.73    1.44   0
  19   3 -10   -0.32    1.53   0
 -19  -3  10   -0.14    1.45   0
  19  -3 -10    0.31    1.49   0
  18   3 -10    0.07    1.58   0
 -18  -3  10   -0.20    1.48   0
  18  -3 -10    1.05    1.40   0
  17   3 -10    0.46    1.62   0
 -17  -3  10   -0.32    1.54   0
  17  -3 -10   -0.75    1.47   0
  16   3 -10   -0.47    1.62   0
  16  -3 -10   -0.15    1.53   0
 -16  -3  10    1.47    1.55   0
  15   3 -10    2.18    1.70   0
  15  -3 -10    2.06    1.94   0
 -15  -3  10    1.42    1.56   0
  14   3 -10    6.56    1.78   0
  14  -3 -10    6.49    1.68   0
 -14  -3  10    5.28    1.68   0
  13   3 -10    1.72    1.78   0
  13  -3 -10    2.85    2.13   0
 -13  -3  10    2.95    1.68   0
  12   3 -10    2.76    1.86   0
  12  -3 -10    4.89    2.11   0
 -12  -3  10    3.65    1.76   0
  11   3 -10    8.10    2.06   0
  11  -3 -10   10.05    2.34   0
 -11  -3  10    0.43    1.38   0
  10   3 -10    1.53    2.02   0
  10  -3 -10    2.44    2.27   0
 -10  -3  10    1.09    1.87   0
   9   3 -10   37.38    1.82   0
   9  -3 -10   39.06    2.77   0
  -9  -3  10    3.35    1.93   0
   8   3 -10   52.46    2.48   0
   8  -3 -10   45.50    3.43   0
  -8  -3  10   51.53    1.81   0
   7   3 -10   10.08    2.15   0
   7  -3 -10    8.49    3.01   0
  -7  -3  10    7.91    2.17   0
   6   3 -10    1.47    2.12   0
   6  -3 -10    2.16    3.00   0
  -6  -3  10    0.55    2.08   0
  -5  -3  10   46.18    2.45   0
   5  -3 -10   52.03    4.54   0
   5   3 -10   45.96    2.45   0
   5  -3 -10   45.78    4.27   0
   4  -3 -10    1.15    4.25   0
   4  -3 -10    1.20    4.23   0
  -4  -3  10   -0.46    2.13   0
   4   3 -10    1.14    2.13   0
   3   3 -10    0.63    2.12   0
  -3  -3  10    1.55    2.06   0
   2   3 -10    0.93    1.57   0
  -2  -3  10    2.20    2.11   0
  -1  -3  10    4.71    2.12   0
   1   3 -10    4.89    2.22   0
   0  -3  10    3.19    2.06   0
   0   3 -10    1.64    2.25   0
   1  -3  10   -0.60    2.15   0
  -1   3 -10    1.56    2.10   0
   2  -3  10   17.12    2.21   0
  -2   3 -10   18.38    2.38   0
  -3   3 -10   45.47    2.51   0
   3  -3  10   41.58    2.39   0
  -4   3 -10   28.67    2.40   0
   4  -3  10   31.16    2.31   0
   5  -3  10    2.88    2.03   0
  -5   3 -10    3.00    2.08   0
  -6   3 -10    6.36    2.09   0
   6  -3  10    3.69    2.02   0
  -7   3 -10   26.92    2.27   0
   7  -3  10   22.00    2.30   0
  -8   3 -10    3.78    1.96   0
   8  -3  10    2.10    1.90   0
   9  -3  10    2.04    1.73   0
   9   3  10    0.88    3.57   0
  -9   3 -10   -1.23    1.89   0
   9   3  10    0.32    3.54   0
  10  -3  10    1.45    1.73   0
  10   3  10    0.37    2.97   0
  10   3  10    0.48    2.76   0
  11  -3  10    1.76    1.64   0
  11   3  10   -0.58    2.60   0
  11   3  10    0.84    2.72   0
  12  -3  10   -1.97    1.66   0
  12   3  10   -0.22    2.53   0
  12   3  10    0.76    2.37   0
  13  -3  10    2.88    1.66   0
  13   3  10    2.05    1.96   0
  13   3  10    3.14    2.44   0
  14   3  10    6.08    2.16   0
  14  -3  10    5.37    1.68   0
  14   3  10    5.65    2.23   0
  15  -3  10    3.64    1.58   0
  15   3  10    2.94    2.41   0
  15   3  10    2.28    1.85   0
  16  -3  10    1.29    1.49   0
  16   3  10    2.54    2.29   0
  16   3  10    0.56    1.75   0
  17  -3  10    1.37    1.52   0
  17   3  10    1.90    1.93   0
  17   3  10    1.79    1.78   0
  18   3  10    0.55    1.77   0
  18  -3  10    0.79    1.50   0
  18   3  10    0.77    1.90   0
  19  -3  10   -0.39    1.47   0
  19   3  10    0.25    1.72   0
  19   3  10    1.22    1.91   0
  20  -3  10    1.10    1.37   0
  20   3  10   -0.29    1.72   0
  20   3  10   -0.53    1.87   0
  21  -3  10    0.58    1.40   0
  21   3  10    0.01    1.44   0
  21   3  10    0.20    1.90   0
  23  -4 -10    0.65    1.65   0
 -23  -4  10   -1.30    1.25   0
  22   4 -10    0.82    1.41   0
 -22  -4  10    2.28    1.27   0
  22  -4 -10    0.42    1.33   0
  21   4 -10   -0.66    1.40   0
 -21  -4  10   -0.20    1.32   0
  21  -4 -10    0.56    1.58   0
  20   4 -10    2.27    1.42   0
 -20  -4  10    1.77    1.30   0
  20  -4 -10   -0.46    1.28   0
 -19  -4  10    1.45    1.37   0
  19  -4 -10    1.31    1.43   0
  19   4 -10   -0.47    1.47   0
  18   4 -10    0.51    1.46   0
  18  -4 -10    0.98    1.62   0
 -18  -4  10    1.29    1.33   0
  17   4 -10   -0.26    1.52   0
  17  -4 -10    0.24    1.41   0
 -17  -4  10    0.66    1.36   0
  16   4 -10    0.44    1.56   0
  16  -4 -10    1.23    1.40   0
 -16  -4  10    1.72    1.41   0
  15   4 -10    0.38    1.52   0
  15  -4 -10    2.13    1.45   0
 -15  -4  10    4.20    1.40   0
  14   4 -10    2.52    1.58   0
  14  -4 -10    1.78    1.78   0
 -14  -4  10    2.48    1.50   0
  13  -4 -10    0.73    2.10   0
  13   4 -10    0.73    1.66   0
  13  -4 -10    1.55    1.98   0
 -13  -4  10    0.89    1.54   0
  12  -4 -10    3.54    2.08   0
  12  -4 -10    1.84    1.89   0
  12   4 -10    0.55    1.64   0
 -12  -4  10    1.64    1.50   0
  11  -4 -10    8.59    2.24   0
  11  -4 -10    7.78    1.67   0
  11   4 -10    7.97    1.76   0
 -11  -4  10    1.91    1.12   0
  10  -4 -10   10.88    2.12   0
  10   4 -10    9.45    1.71   0
  10  -4 -10   11.82    2.66   0
 -10  -4  10    3.98    1.60   0
   9  -4 -10    2.57    2.22   0
   9  -4 -10    2.79    2.02   0
   9   4 -10    3.40    1.71   0
  -9  -4  10    1.68    1.57   0
   8  -4 -10    5.75    2.30   0
   8  -4 -10    4.72    2.43   0
   8   4 -10    6.26    1.73   0
  -8  -4  10    5.13    1.74   0
   7  -4 -10    1.28    2.63   0
   7  -4 -10    0.03    2.64   0
   7   4 -10    1.12    1.76   0
  -7  -4  10    1.71    1.75   0
   6  -4 -10    4.67    3.05   0
   6  -4 -10    2.12    2.85   0
   6   4 -10    2.28    1.82   0
  -6  -4  10    1.16    1.31   0
   5   4 -10    1.24    1.87   0
  -5  -4  10    0.68    1.81   0
   5  -4 -10    0.95    3.83   0
   5  -4 -10    1.34    3.31   0
  -4  -4  10    1.47    1.83   0
   4   4 -10    2.56    1.84   0
  -3  -4  10    3.23    1.88   0
   3   4 -10    2.50    1.75   0
  -2  -4  10   12.75    1.97   0
   2   4 -10   16.10    2.03   0
  -1  -4  10    5.99    1.91   0
   1   4 -10    6.07    1.92   0
   0  -4  10   -0.03    1.87   0
   0   4 -10    2.81    1.88   0
   1  -4  10    0.36    1.81   0
  -1   4 -10    1.41    1.85   0
  -2   4 -10   16.42    1.95   0
   2  -4  10   16.84    1.40   0
  -3   4 -10    6.28    1.86   0
   3  -4  10    9.19    1.79   0
  -4   4 -10    9.15    1.81   0
   4  -4  10    7.43    1.79   0
   5  -4  10   -0.43    1.19   0
  -5   4 -10    1.00    1.76   0
  -6   4 -10    1.19    1.77   0
   6  -4  10    0.82    1.64   0
   7  -4  10   -0.95    1.68   0
  -7   4 -10    0.68    1.72   0
  -8   4 -10    0.33    1.75   0
   8  -4  10   -0.34    1.19   0
   9  -4  10    1.11    1.67   0
  -9   4 -10   -0.12    1.75   0
  10  -4  10    4.38    1.66   0
  11  -4  10    2.99    1.57   0
  12  -4  10    0.07    1.57   0
  12   4  10    0.32    3.32   0
  12   4  10   -0.11    3.31   0
  13  -4  10    2.18    1.55   0
  13   4  10    1.52    2.55   0
  13   4  10    2.43    2.91   0
  14  -4  10    0.40    1.54   0
  14   4  10   -0.29    2.46   0
  14   4  10   -0.49    2.53   0
  15   4  10    0.87    2.19   0
  15  -4  10    1.23    1.45   0
  15   4  10    0.42    2.50   0
  16   4  10   -0.75    2.17   0
  16  -4  10   -0.93    1.51   0
  16   4  10    0.83    2.51   0
  17   4  10    0.04    1.74   0
  17  -4  10   -0.55    1.44   0
  17   4  10    0.55    2.13   0
  18  -4  10    1.71    1.43   0
  18   4  10    0.85    2.13   0
  18   4  10    1.34    2.05   0
  19  -4  10   -1.05    1.43   0
  19   4  10    0.29    1.86   0
  19   4  10    0.42    1.75   0
  19  -5 -10    0.01    1.38   0
  19   5 -10   -0.10    1.39   0
  19  -5 -10   -1.20    1.50   0
 -19  -5  10   -0.34    1.30   0
  18  -5 -10    1.81    1.40   0
  18   5 -10    1.26    1.41   0
 -18  -5  10   -0.67    1.27   0
  18  -5 -10    0.86    1.53   0
  17  -5 -10    0.07    1.35   0
  17   5 -10    0.99    1.43   0
 -17  -5  10   -0.44    1.28   0
  17  -5 -10    1.20    1.45   0
  16  -5 -10    0.01    1.71   0
  16   5 -10    1.26    1.44   0
 -16  -5  10    1.17    1.30   0
  16  -5 -10   -0.67    1.49   0
  15  -5 -10    1.58    1.66   0
  15   5 -10    2.10    1.43   0
  15  -5 -10    1.78    1.89   0
 -15  -5  10    0.71    1.30   0
  14  -5 -10   -0.49    1.74   0
  14   5 -10    0.74    1.44   0
 -14  -5  10    0.20    1.31   0
  14  -5 -10    0.91    1.82   0
  13  -5 -10    1.71    1.93   0
  13  -5 -10    2.78    1.76   0
  13   5 -10    4.45    1.44   0
 -13  -5  10    0.28    1.33   0
  12  -5 -10   -0.63    1.91   0
  12  -5 -10    0.47    1.80   0
  12   5 -10   -0.88    1.48   0
 -12  -5  10    2.15    1.34   0
  11  -5 -10    1.13    1.75   0
 -11  -5  10    0.10    1.39   0
  11   5 -10    3.76    1.46   0
  11  -5 -10    1.60    1.81   0
  10  -5 -10    1.09    1.81   0
  10  -5 -10   -0.27    1.93   0
 -10  -5  10   -1.20    1.41   0
  10   5 -10   -0.73    1.51   0
   9  -5 -10    0.82    2.23   0
   9  -5 -10    0.56    1.75   0
  -9  -5  10    0.48    1.42   0
   9   5 -10   -0.50    1.51   0
   8  -5 -10    0.86    2.27   0
   8  -5 -10    0.64    2.16   0
  -8  -5  10    1.10    1.57   0
   8   5 -10    1.01    1.55   0
   7   5 -10    1.10    1.52   0
   7  -5 -10    1.79    2.37   0
   7  -5 -10    1.95    2.28   0
  -7  -5  10    0.74    1.59   0
   6   5 -10    3.50    1.64   0
   6  -5 -10    3.55    3.06   0
   6  -5 -10    4.37    2.92   0
  -6  -5  10    2.01    1.61   0
  -5  -5  10    0.25    1.61   0
   5   5 -10    0.12    1.67   0
  -4  -5  10    0.89    1.64   0
   4   5 -10    2.52    1.65   0
  -3  -5  10    0.78    1.59   0
   3   5 -10   -0.04    1.70   0
  -2  -5  10    0.61    1.61   0
   2   5 -10    0.06    1.62   0
  -1  -5  10    0.80    1.60   0
   1   5 -10   -1.06    1.67   0
   0  -5  10    1.24    1.60   0
   0   5 -10    1.51    1.63   0
  -1   5 -10    0.45    1.65   0
   1  -5  10    0.86    1.62   0
  -2   5 -10    1.80    1.64   0
   2  -5  10    1.75    1.60   0
  -3   5 -10    0.12    1.64   0
   3  -5  10    2.06    1.57   0
   4  -5  10    0.93    1.59   0
  -4   5 -10    1.17    1.58   0
  -5   5 -10   -0.21    1.60   0
   5  -5  10   -1.70    1.55   0
  -6   5 -10    0.54    1.56   0
   6  -5  10    0.46    1.51   0
  -7   5 -10    0.38    1.57   0
   7  -5  10   -0.19    1.52   0
  -8   5 -10   -0.16    1.55   0
   8  -5  10    2.38    1.49   0
   9  -5  10    1.02    1.51   0
  10  -5  10    2.68    1.52   0
  11  -5  10    0.78    1.52   0
  12  -5  10    0.76    1.45   0
  13  -5  10    1.49    1.46   0
  14  -5  10    1.28    1.41   0
  15  -5  10    0.74    1.44   0
  14  -6 -10    1.60    1.85   0
  14  -6 -10    1.09    1.67   0
 -14  -6  10    1.61    1.29   0
  14   6 -10    1.56    1.41   0
  13  -6 -10   -0.26    1.81   0
  13  -6 -10    0.84    1.67   0
 -13  -6  10    0.56    1.28   0
  13   6 -10    0.42    1.39   0
  12  -6 -10    0.02    2.16   0
  12  -6 -10    1.63    1.70   0
 -12  -6  10    0.64    1.34   0
  12   6 -10    1.26    1.41   0
  11  -6 -10    0.12    1.81   0
  11  -6 -10    0.62    1.94   0
 -11  -6  10   -0.30    1.27   0
  11   6 -10   -0.52    1.44   0
  10   6 -10    1.27    1.39   0
  10  -6 -10   -0.01    1.96   0
 -10  -6  10    1.34    1.26   0
  10  -6 -10   -0.34    2.07   0
   9   6 -10    1.17    1.43   0
   9  -6 -10    0.41    1.93   0
   9  -6 -10    0.29    2.08   0
  -9  -6  10    1.03    1.37   0
   8   6 -10    1.41    1.53   0
   8  -6 -10    0.31    2.02   0
   8  -6 -10    0.44    2.36   0
  -8  -6  10    0.33    1.39   0
   7   6 -10    1.65    1.77   0
   7  -6 -10    0.28    2.57   0
   7  -6 -10    0.26    2.42   0
  -7  -6  10   -0.28    1.49   0
   6  -6 -10    0.42    3.50   0
   6   6 -10    0.42    1.50   0
   6  -6 -10    0.46    3.10   0
  -6  -6  10   -0.33    1.45   0
  -5  -6  10    1.39    1.49   0
   5   6 -10    0.13    1.47   0
  -4  -6  10    1.84    1.40   0
   4   6 -10    0.44    1.47   0
  -3  -6  10   -0.57    1.35   0
   3   6 -10    2.06    1.53   0
  -2  -6  10    1.28    1.51   0
   2   6 -10   -0.08    1.46   0
   1   6 -10    3.38    1.49   0
  -1  -6  10    2.75    1.47   0
   0   6 -10   -0.42    1.44   0
   0  -6  10    1.09    1.38   0
   1  -6  10    0.92    1.45   0
  -1   6 -10    1.99    1.53   0
   2  -6  10    0.88    1.43   0
  -2   6 -10    0.15    1.47   0
   3  -6  10    0.28    1.44   0
  -3   6 -10    0.83    1.47   0
  -4   6 -10    2.25    1.47   0
   4  -6  10    1.50    1.43   0
   5  -6  10    1.71    1.43   0
  -5   6 -10    2.36    1.49   0
  -6   6 -10    1.65    1.49   0
   6  -6  10    0.61    1.43   0
  -7   6 -10    0.03    1.45   0
   7  -6  10    0.56    1.41   0
   8  -6  10    2.73    1.35   0
  -8   6 -10    0.99    1.44   0
   9  -6  10    1.24    1.40   0
  10  -6  10    2.60    1.46   0
  27  -1 -11    0.80    1.20   0
  27   1 -11    0.50    1.39   0
  26  -1 -11    0.86    1.22   0
  26   1 -11    1.61    1.38   0
  25  -1 -11    1.26    1.30   0
  25   1 -11    1.38    1.45   0
 -24  -1  11   -0.06    0.95   0
  24  -1 -11    1.69    1.38   0
  24   1 -11    0.89    1.42   0
 -23  -1  11    2.42    1.40   0
  23  -1 -11    1.31    1.35   0
  23   1 -11   -0.05    1.49   0
 -22  -1  11    3.55    1.33   0
  22  -1 -11    1.83    1.42   0
  22   1 -11    2.65    1.50   0
 -21  -1  11    5.22    1.45   0
  21  -1 -11    4.16    1.55   0
  21   1 -11    3.04    1.59   0
 -20  -1  11    2.67    1.54   0
  20  -1 -11    2.01    1.49   0
  20   1 -11    2.07    1.61   0
 -19  -1  11   -1.99    1.48   0
  19  -1 -11    1.48    1.60   0
  19   1 -11    0.74    1.59   0
 -18  -1  11    2.40    1.58   0
  18  -1 -11    2.92    1.59   0
  18   1 -11    0.54    1.56   0
 -17  -1  11    1.77    1.64   0
  17  -1 -11    0.98    1.80   0
  17   1 -11   -0.04    1.72   0
 -16  -1  11    2.66    1.72   0
  16  -1 -11    1.00    1.72   0
  16   1 -11    0.48    1.78   0
  15   1 -11   36.99    2.10   0
 -15  -1  11   34.29    1.94   0
  15  -1 -11   37.53    2.06   0
  14   1 -11   44.14    2.20   0
 -14   1  11   44.81    2.20   0
 -14  -1  11   40.86    2.13   0
  14  -1 -11   41.76    2.22   0
  13   1 -11   15.27    1.94   0
 -13   1  11   12.98    2.05   0
 -13  -1  11   11.68    1.96   0
  13  -1 -11   14.02    2.06   0
  12   1 -11  152.58    2.98   0
 -12  -1  11  141.69    2.81   0
 -12   1  11  134.37    3.02   0
  12  -1 -11  138.27    3.04   0
  11   1 -11   38.48    2.31   0
 -11   1  11   33.66    2.26   0
 -11  -1  11   34.12    2.20   0
  11  -1 -11   37.68    2.54   0
 -10   1  11   34.45    2.37   0
  10   1 -11   34.01    2.37   0
 -10  -1  11   35.67    2.37   0
  10  -1 -11   37.43    2.89   0
   9   1 -11   24.24    2.92   0
  -9   1  11   20.37    2.32   0
  -9  -1  11   19.58    2.34   0
   9  -1 -11   23.63    2.94   0
   8  -1 -11   38.32    2.70   0
   8   1 -11   40.46    2.68   0
  -8   1  11   37.85    2.96   0
  -8  -1  11   40.46    2.57   0
   7  -1 -11   -0.24    2.87   0
   7   1 -11    2.63    2.37   0
  -7   1  11    0.39    2.74   0
  -7  -1  11    2.09    2.21   0
   6  -1 -11   31.50    2.84   0
   6   1 -11   32.75    2.61   0
  -6   1  11   31.61    3.13   0
  -6  -1  11   33.60    2.45   0
   5  -1 -11   40.55    3.41   0
  -5   1  11   33.98    3.23   0
   5   1 -11   41.74    2.75   0
  -5  -1  11   36.19    2.69   0
   4  -1 -11   24.18    3.24   0
  -4   1  11   22.32    3.19   0
   4   1 -11   25.61    2.60   0
  -4  -1  11   21.83    2.57   0
  -3  -1  11   90.64    3.25   0
  -3   1  11   90.66    3.82   0
   3  -1 -11   99.54    4.24   0
   3   1 -11   96.01    3.25   0
  -2  -1  11   42.11    2.78   0
  -2   1  11   39.04    3.42   0
   2   1 -11   40.43    2.81   0
   2  -1 -11   38.07    3.61   0
   1   1 -11   51.71    2.91   0
  -1  -1  11   57.37    2.96   0
   1  -1 -11   55.22    3.79   0
  -1   1  11   55.16    3.61   0
   0  -1  11   20.84    2.57   0
   0   1 -11   17.49    3.11   0
   0  -1 -11   20.04    3.39   0
   0   1  11   16.99    3.30   0
   1   1  11   15.56    3.69   0
  -1  -1 -11   16.41    3.43   0
   1  -1  11   16.16    2.51   0
  -1   1 -11   16.38    2.53   0
   2   1  11    4.24    2.92   0
   2  -1  11    3.29    2.31   0
  -2  -1 -11    4.73    3.55   0
  -2   1 -11    1.68    2.40   0
  -3   1 -11   30.57    2.69   0
   3   1  11   25.70    3.47   0
   3  -1  11   25.38    2.61   0
  -3  -1 -11   30.08    3.58   0
   4   1  11    2.38    2.90   0
  -4   1 -11    3.66    2.44   0
   4  -1  11    1.80    2.84   0
  -5   1 -11   28.42    2.51   0
   5   1  11   19.31    3.14   0
   5  -1  11   18.60    2.44   0
  -6   1 -11    0.43    2.34   0
   6   1  11    4.23    2.76   0
   6  -1  11    1.79    2.28   0
   7  -1  11   10.91    2.22   0
   7   1  11   11.00    2.78   0
  -7   1 -11   11.49    2.31   0
   8  -1  11   27.16    2.70   0
   8   1  11   25.22    2.90   0
   9  -1  11    5.83    1.99   0
   9   1  11    6.14    2.62   0
  10  -1  11    2.43    1.99   0
  10   1  11    1.73    2.47   0
  11  -1  11    4.00    1.97   0
  11   1  11    3.98    2.02   0
  12  -1  11    1.20    1.83   0
  12   1  11    1.62    2.35   0
  13  -1  11   -0.57    1.89   0
  13   1  11    2.08    2.19   0
  14   1  11    1.91    1.76   0
  14  -1  11    2.95    1.80   0
  15   1  11    2.77    2.08   0
  15  -1  11    0.49    1.80   0
  16   1  11    3.43    1.48   0
  16   1  11    3.49    1.93   0
  16  -1  11    4.29    1.66   0
  17   1  11    2.75    1.42   0
  17   1  11    3.85    2.00   0
  17  -1  11    4.38    1.64   0
  18   1  11    0.59    1.69   0
  18   1  11    0.05    1.57   0
  18  -1  11    1.17    1.91   0
  19   1  11    0.48    1.87   0
  19   1  11   -0.13    1.33   0
  19  -1  11    0.07    1.51   0
  20   1  11   -0.38    1.35   0
  20   1  11    1.50    1.51   0
  20  -1  11   -1.15    1.42   0
  21   1  11    0.28    1.29   0
  21   1  11    2.93    1.76   0
  21  -1  11    0.86    1.47   0
  22   1  11   -0.46    1.30   0
  22   1  11    1.64    1.80   0
  22  -1  11    1.95    1.49   0
 -26  -2  11    0.84    1.28   0
  26  -2 -11    0.65    1.29   0
  26   2 -11    0.83    1.38   0
 -25  -2  11    1.27    0.94   0
  25  -2 -11    1.41    1.31   0
  25   2 -11    0.86    1.44   0
 -24  -2  11   -1.19    1.32   0
  24  -2 -11    0.93    1.65   0
  24   2 -11    1.12    1.45   0
 -23  -2  11    0.01    1.38   0
  23  -2 -11    1.26    1.33   0
  23   2 -11   -0.75    1.47   0
 -22  -2  11    1.55    1.38   0
  22  -2 -11    0.34    1.35   0
  22   2 -11    0.77    1.53   0
  21   2 -11    2.24    1.51   0
 -21  -2  11    0.81    1.42   0
  21  -2 -11    3.50    1.42   0
  20   2 -11    2.63    1.52   0
 -20  -2  11    2.63    1.40   0
  20  -2 -11    0.97    1.39   0
  19   2 -11   -0.56    1.60   0
 -19  -2  11    2.08    1.49   0
  19  -2 -11    0.04    1.80   0
  18   2 -11    1.39    1.69   0
 -18  -2  11    3.36    1.56   0
  18  -2 -11    1.28    1.56   0
  17   2 -11   10.39    1.76   0
 -17  -2  11    9.63    1.65   0
  17  -2 -11    9.71    1.70   0
 -16  -2  11    9.49    1.60   0
  16   2 -11    9.11    1.73   0
  16  -2 -11    5.31    1.68   0
  15   2 -11    3.09    1.72   0
 -15  -2  11    1.68    1.68   0
  15  -2 -11    3.05    1.60   0
  14   2 -11   13.52    1.89   0
 -14  -2  11   12.69    1.82   0
  14  -2 -11    9.58    2.09   0
  13   2 -11   -0.06    2.01   0
 -13  -2  11    2.71    1.83   0
  13  -2 -11    0.49    1.71   0
  12   2 -11    1.70    1.99   0
 -12  -2  11    1.30    1.80   0
  12  -2 -11    2.16    2.24   0
  11   2 -11    3.58    2.05   0
 -11  -2  11    3.05    1.88   0
  11  -2 -11    2.61    2.26   0
  10   2 -11    1.28    2.06   0
 -10  -2  11    2.92    1.94   0
  10  -2 -11    2.22    2.32   0
   9   2 -11    8.76    2.11   0
  -9  -2  11    5.40    2.07   0
   9  -2 -11    3.40    2.49   0
   8   2 -11   13.97    2.18   0
  -8  -2  11    3.61    1.98   0
   8  -2 -11   12.30    2.86   0
   7  -2 -11    3.99    2.82   0
   7   2 -11    5.99    2.04   0
  -7  -2  11    6.49    2.11   0
   6  -2 -11   27.88    3.15   0
   6   2 -11   27.21    2.32   0
  -6  -2  11   25.06    2.37   0
  -5  -2  11    1.07    2.28   0
   5  -2 -11    2.48    2.94   0
   5   2 -11    1.27    2.23   0
  -4  -2  11    0.72    2.31   0
   4  -2 -11    1.24    3.28   0
   4   2 -11    0.31    2.31   0
  -3  -2  11   -1.10    2.21   0
   3  -2 -11    0.34    3.66   0
   3   2 -11    0.68    2.18   0
   2   2 -11    1.14    2.27   0
  -2  -2  11    0.33    2.26   0
   2  -2 -11    0.65    3.65   0
   1   2 -11    0.08    2.24   0
  -1  -2  11    3.74    2.15   0
   1  -2 -11    0.86    4.35   0
   0  -2  11    2.92    2.30   0
   0   2 -11    3.53    2.33   0
   1  -2  11    3.89    2.13   0
  -1   2 -11    2.96    2.30   0
   2  -2  11    2.04    2.11   0
  -2   2 -11   -0.02    2.18   0
  -3   2 -11    2.51    2.12   0
   3  -2  11    3.62    2.02   0
   3   2  11    0.65    4.91   0
   4   2  11    0.06    4.24   0
  -4   2 -11   -1.80    2.14   0
   4  -2  11   -0.78    2.06   0
   4   2  11    0.68    3.87   0
   5   2  11   12.73    3.55   0
   5   2  11   13.24    4.02   0
   5  -2  11   16.72    2.17   0
  -5   2 -11   16.40    2.19   0
   6   2  11   14.05    3.41   0
  -6   2 -11   18.10    2.19   0
   6   2  11   18.62    3.67   0
   6  -2  11   19.97    2.12   0
  -7   2 -11   -3.11    1.94   0
   7   2  11    0.43    3.04   0
   7   2  11    0.95    3.21   0
   7  -2  11    1.99    1.92   0
   8  -2  11    0.93    1.88   0
   8   2  11    2.16    2.84   0
  -8   2 -11    0.89    1.98   0
   8   2  11    1.17    2.28   0
   9  -2  11    2.15    1.94   0
   9   2  11    3.28    2.66   0
   9   2  11    1.43    2.25   0
  10  -2  11   24.13    2.07   0
  10   2  11   27.05    2.49   0
  10   2  11   28.82    2.70   0
  11   2  11    2.25    2.01   0
  11  -2  11    5.01    2.29   0
  11   2  11    1.15    2.20   0
  12  -2  11    4.25    1.74   0
  12   2  11    4.35    1.95   0
  12   2  11    6.51    2.16   0
  13   2  11    2.66    2.16   0
  13  -2  11    0.60    1.70   0
  13   2  11    2.32    1.93   0
  14   2  11    1.05    2.17   0
  14   2  11    1.27    1.99   0
  14  -2  11    2.16    1.61   0
  15   2  11    8.91    2.24   0
  15   2  11    5.46    1.95   0
  15  -2  11    8.26    1.68   0
  16   2  11    2.23    1.84   0
  16   2  11    2.07    2.00   0
  16  -2  11    3.15    1.56   0
  17   2  11   -0.32    1.86   0
  17   2  11   -0.12    2.09   0
  17  -2  11    0.12    1.52   0
  18   2  11    0.14    1.71   0
  18   2  11   -0.00    1.56   0
  18  -2  11    0.14    1.47   0
  19   2  11   -0.16    1.68   0
  19  -2  11    0.01    1.61   0
  19   2  11    0.92    1.86   0
  20   2  11   -0.03    1.68   0
  20   2  11    1.73    1.62   0
  20  -2  11    0.53    1.46   0
  21   2  11    0.37    1.32   0
  21  -2  11    1.64    1.46   0
  21   2  11    1.08    1.84   0
  22   2  11   -0.37    1.27   0
  22  -2  11    0.56    1.46   0
  22   2  11   -0.33    1.74   0
  24   3 -11   -0.69    1.41   0
 -24  -3  11    1.73    1.34   0
  24  -3 -11    1.38    1.32   0
  23   3 -11   -0.43    1.42   0
 -23  -3  11    0.43    1.29   0
  23  -3 -11    0.04    1.36   0
  22   3 -11    1.07    1.43   0
 -22  -3  11    1.77    1.33   0
  22  -3 -11    0.46    1.37   0
  21   3 -11    2.89    1.48   0
 -21  -3  11   -0.09    1.39   0
  21  -3 -11    1.27    1.34   0
  20   3 -11    0.95    1.55   0
 -20  -3  11   -0.18    1.39   0
  20  -3 -11    1.92    1.36   0
  19   3 -11    2.60    1.47   0
 -19  -3  11    0.91    1.40   0
  19  -3 -11    2.24    1.40   0
  18   3 -11   -0.51    1.52   0
 -18  -3  11    0.02    1.40   0
  18  -3 -11   -1.03    1.54   0
  17   3 -11    1.78    1.11   0
 -17  -3  11    0.70    1.50   0
  17  -3 -11   -0.32    1.83   0
  16   3 -11    5.26    1.70   0
 -16  -3  11    3.89    1.60   0
  16  -3 -11    4.70    1.58   0
  15   3 -11   -1.14    1.75   0
 -15  -3  11    1.44    1.59   0
  15  -3 -11    1.75    1.89   0
  14   3 -11    3.09    1.72   0
  14  -3 -11    5.81    1.61   0
 -14  -3  11    3.70    1.64   0
  13   3 -11    2.94    1.67   0
  13  -3 -11    3.16    2.07   0
 -13  -3  11    1.35    1.08   0
  12   3 -11    8.19    1.75   0
  12  -3 -11    5.88    2.01   0
 -12  -3  11    5.95    1.64   0
  11   3 -11    1.76    1.83   0
  11  -3 -11    0.19    2.11   0
 -11  -3  11    0.38    1.68   0
  10   3 -11   27.13    2.09   0
  10  -3 -11   26.68    2.53   0
 -10  -3  11   27.51    1.92   0
   9   3 -11    3.80    2.02   0
   9  -3 -11    4.52    2.28   0
  -9  -3  11    2.45    1.90   0
   8   3 -11    1.03    2.03   0
   8  -3 -11    0.49    2.36   0
  -8  -3  11    1.81    2.00   0
   7   3 -11   21.72    2.17   0
   7  -3 -11   22.73    3.04   0
  -7  -3  11   19.21    2.03   0
   6  -3 -11    1.32    3.10   0
   6   3 -11    1.96    1.99   0
  -6  -3  11   -0.63    2.18   0
  -5  -3  11   65.19    2.39   0
   5  -3 -11   66.53    4.60   0
   5   3 -11   68.43    2.46   0
   4   3 -11   21.62    2.20   0
  -4  -3  11   18.75    2.07   0
   4  -3 -11   22.33    5.33   0
   4  -3 -11   18.96    5.07   0
   3   3 -11   70.65    2.61   0
  -3  -3  11   64.12    2.47   0
  -2  -3  11    6.56    2.05   0
   2   3 -11    6.76    2.19   0
  -1  -3  11   19.65    2.19   0
   1   3 -11   28.13    2.25   0
   0  -3  11    2.63    2.07   0
   0   3 -11    2.14    2.06   0
   1  -3  11   14.76    2.14   0
  -1   3 -11   17.49    2.25   0
   2  -3  11    4.67    2.10   0
  -2   3 -11    2.97    2.06   0
  -3   3 -11   14.20    2.10   0
   3  -3  11   10.29    2.11   0
  -4   3 -11   34.87    2.39   0
   4  -3  11   27.71    2.20   0
   5  -3  11   -0.07    1.91   0
  -5   3 -11    2.42    1.99   0
  -6   3 -11   -0.70    1.94   0
   6  -3  11    0.43    1.82   0
  -7   3 -11   20.89    2.01   0
   7  -3  11   16.28    1.92   0
  -8   3 -11    8.78    1.84   0
   8  -3  11    1.99    1.77   0
  -9   3 -11    5.68    1.76   0
   9   3  11    5.66    4.16   0
   9   3  11    5.96    4.21   0
   9  -3  11    6.41    1.77   0
  10  -3  11   13.26    1.80   0
  10   3  11   13.86    3.67   0
  10   3  11   11.22    3.11   0
  11  -3  11    3.70    1.70   0
  11   3  11    3.32    2.73   0
  11   3  11    1.83    2.62   0
  12  -3  11    0.13    1.63   0
  12   3  11   -0.18    2.25   0
  12   3  11    0.78    2.67   0
  13  -3  11    1.49    1.58   0
  13   3  11    1.10    2.11   0
  13   3  11    2.89    2.34   0
  14   3  11    1.01    2.28   0
  14  -3  11    0.99    1.58   0
  14   3  11    1.78    2.10   0
  15  -3  11    3.22    1.59   0
  15   3  11    3.62    2.32   0
  15   3  11    3.14    1.84   0
  16  -3  11    2.86    1.50   0
  16   3  11    4.31    2.03   0
  16   3  11    1.91    1.76   0
  17  -3  11    0.05    1.41   0
  17   3  11    0.90    1.95   0
  17   3  11    0.66    1.76   0
  18  -3  11    1.54    1.42   0
  18   3  11   -0.02    1.76   0
  18   3  11    2.10    1.87   0
  19  -3  11    1.92    1.46   0
  19   3  11    1.78    1.71   0
  19   3  11    0.66    1.87   0
  20  -3  11   -0.59    1.38   0
  20   3  11    0.73    1.69   0
  20   3  11   -0.25    1.85   0
 -22  -4  11   -0.04    1.36   0
  22  -4 -11    0.31    1.58   0
  22   4 -11   -0.42    1.41   0
  21   4 -11   -0.50    1.41   0
 -21  -4  11    0.30    1.36   0
  21  -4 -11    1.40    1.29   0
  20   4 -11    0.05    1.41   0
 -20  -4  11    1.25    1.32   0
  20  -4 -11    0.87    1.28   0
  19   4 -11    1.94    1.46   0
 -19  -4  11    0.74    1.32   0
  19  -4 -11    1.72    1.33   0
  18   4 -11    0.87    1.49   0
 -18  -4  11    0.41    1.39   0
  18  -4 -11    1.05    1.30   0
  17   4 -11    0.90    1.53   0
  17  -4 -11   -0.26    1.36   0
 -17  -4  11   -0.19    1.36   0
  16   4 -11    0.65    1.44   0
  16  -4 -11    1.01    1.36   0
 -16  -4  11   -1.60    1.35   0
  15   4 -11   -1.36    1.49   0
  15  -4 -11    0.20    1.78   0
 -15  -4  11   -1.87    1.36   0
  14   4 -11    0.45    1.52   0
  14  -4 -11    1.63    1.56   0
 -14  -4  11    2.05    1.42   0
  13  -4 -11    0.52    1.57   0
  13   4 -11   -1.27    1.60   0
  13  -4 -11    1.13    1.78   0
 -13  -4  11    2.27    1.49   0
  12   4 -11    3.95    1.67   0
  12  -4 -11    2.46    2.02   0
 -12  -4  11    0.33    1.51   0
  12  -4 -11    2.51    2.24   0
  11  -4 -11    2.37    2.14   0
  11  -4 -11    1.34    1.92   0
  11   4 -11    2.12    1.65   0
 -11  -4  11    1.95    1.55   0
  10  -4 -11    0.17    1.95   0
  10   4 -11    0.10    1.20   0
  10  -4 -11    0.21    2.09   0
 -10  -4  11    0.10    1.55   0
   9  -4 -11    2.36    2.60   0
   9  -4 -11    0.78    2.39   0
   9   4 -11    4.12    1.71   0
  -9  -4  11    2.76    1.57   0
   8  -4 -11    1.26    2.55   0
   8  -4 -11    0.29    2.64   0
   8   4 -11    0.38    1.68   0
  -8  -4  11    1.05    1.66   0
   7  -4 -11    7.64    2.89   0
   7   4 -11    8.59    1.76   0
  -7  -4  11    5.14    1.74   0
   7  -4 -11    7.88    3.06   0
   6  -4 -11    0.29    3.37   0
   6  -4 -11    0.68    3.40   0
   6   4 -11   -1.79    1.72   0
  -6  -4  11   -0.06    1.69   0
  -5  -4  11    1.49    1.71   0
   5   4 -11   -0.52    1.72   0
  -4  -4  11    1.00    1.72   0
   4   4 -11    2.08    1.70   0
  -3  -4  11    9.40    1.77   0
   3   4 -11    8.66    1.75   0
  -2  -4  11   -1.01    1.72   0
   2   4 -11    2.86    1.71   0
  -1  -4  11    3.03    1.76   0
   1   4 -11    2.98    1.75   0
   0  -4  11   15.52    1.81   0
   0   4 -11   16.19    1.79   0
   1  -4  11   10.98    1.75   0
  -1   4 -11   12.67    1.78   0
  -2   4 -11    0.93    1.73   0
   2  -4  11    1.35    1.76   0
  -3   4 -11    3.23    1.73   0
   3  -4  11    1.78    1.20   0
  -4   4 -11    2.81    1.69   0
   4  -4  11    0.58    1.67   0
   5  -4  11   10.12    1.78   0
  -5   4 -11    7.55    1.81   0
  -6   4 -11    1.43    1.71   0
   6  -4  11    1.66    1.71   0
   7  -4  11   -0.56    1.60   0
  -7   4 -11   -1.62    1.64   0
  -8   4 -11    2.98    1.71   0
   8  -4  11    3.52    1.63   0
  -9   4 -11    1.74    1.67   0
   9  -4  11   -0.38    1.59   0
  10  -4  11    2.07    1.53   0
  11  -4  11    3.86    1.55   0
  12  -4  11    0.43    1.53   0
  13  -4  11    0.88    1.51   0
  13   4  11    0.90    3.61   0
  13   4  11    0.70    3.60   0
  14  -4  11    1.37    1.48   0
  14   4  11    1.35    2.62   0
  14   4  11    0.51    2.85   0
  15   4  11    0.54    2.71   0
  15  -4  11    0.44    1.47   0
  15   4  11    1.03    2.67   0
  16   4  11    1.11    2.38   0
  16  -4  11    1.91    1.38   0
  16   4  11    0.90    2.19   0
  17   4  11   -0.35    2.11   0
  17  -4  11    0.22    1.40   0
  17   4  11    0.57    2.20   0
  18   4  11    0.22    2.04   0
  18  -4  11   -1.44    1.43   0
  18   4  11    1.12    2.32   0
  18  -5 -11    0.99    1.87   0
  18   5 -11    0.67    1.35   0
  18  -5 -11    1.38    1.38   0
 -18  -5  11    1.53    1.35   0
  17  -5 -11    1.07    1.65   0
  17   5 -11    2.84    1.46   0
 -17  -5  11    0.76    1.25   0
  17  -5 -11    1.44    1.87   0
  16  -5 -11    1.28    1.68   0
  16   5 -11    0.50    1.38   0
 -16  -5  11    1.33    1.30   0
  16  -5 -11   -0.12    1.88   0
  15  -5 -11    1.39    1.46   0
  15  -5 -11   -0.05    1.97   0
  15   5 -11    0.99    1.42   0
 -15  -5  11   -0.64    1.32   0
  14  -5 -11    2.89    1.89   0
  14  -5 -11    2.61    1.71   0
  14   5 -11    3.31    1.48   0
 -14  -5  11    2.21    1.37   0
  13  -5 -11    0.31    1.93   0
  13  -5 -11    1.05    1.74   0
 -13  -5  11    0.25    1.27   0
  13   5 -11    2.08    1.48   0
  12  -5 -11    1.28    2.22   0
  12  -5 -11    1.36    2.05   0
 -12  -5  11    0.61    1.34   0
  12   5 -11   -0.29    1.44   0
  11  -5 -11    2.35    2.04   0
 -11  -5  11    2.17    1.41   0
  11  -5 -11    1.05    1.89   0
  11   5 -11    1.43    1.54   0
  10  -5 -11    1.04    1.98   0
  10  -5 -11    2.06    2.14   0
 -10  -5  11    2.37    1.39   0
  10   5 -11    1.22    1.55   0
   9  -5 -11    0.77    2.37   0
   9  -5 -11    0.63    2.10   0
  -9  -5  11    0.58    1.38   0
   9   5 -11   -0.15    1.51   0
   8  -5 -11    2.64    2.67   0
   8  -5 -11    1.96    2.47   0
  -8  -5  11    1.41    1.54   0
   8   5 -11    2.13    1.10   0
   7   5 -11    2.02    1.55   0
   7  -5 -11    0.02    3.08   0
   7  -5 -11    0.39    2.63   0
  -7  -5  11   -2.27    1.57   0
   6   5 -11    3.57    1.58   0
  -6  -5  11    1.79    1.48   0
  -5  -5  11    0.52    1.52   0
   5   5 -11    0.27    1.53   0
  -4  -5  11    1.23    1.55   0
   4   5 -11    0.77    1.57   0
  -3  -5  11    1.81    1.54   0
   3   5 -11   -0.56    1.61   0
  -2  -5  11    5.56    1.57   0
   2   5 -11    3.91    1.65   0
  -1  -5  11    2.03    1.55   0
   1   5 -11    3.61    1.60   0
   0  -5  11    2.72    1.55   0
   0   5 -11    1.00    1.58   0
  -1   5 -11    7.49    1.64   0
   1  -5  11    6.32    1.58   0
  -2   5 -11    0.84    1.57   0
   2  -5  11   -0.23    1.54   0
   3  -5  11    4.54    1.59   0
  -3   5 -11    4.96    1.65   0
   4  -5  11    1.36    1.56   0
  -4   5 -11    2.19    1.57   0
  -5   5 -11    0.27    1.56   0
   5  -5  11    0.13    1.51   0
   6  -5  11    6.06    1.55   0
  -6   5 -11    5.82    1.59   0
  -7   5 -11    0.04    1.54   0
   7  -5  11   -1.45    1.57   0
  -8   5 -11    1.86    1.56   0
   8  -5  11    1.32    1.50   0
  -9   5 -11   -0.52    1.52   0
   9  -5  11    0.58    1.49   0
  10  -5  11   -1.38    1.46   0
  11  -5  11   -0.94    1.44   0
  12  -5  11    0.80    1.40   0
  13  -5  11    2.44    1.42   0
  14  -5  11    1.22    1.42   0
  13  -6 -11    0.05    2.05   0
  12  -6 -11    0.63    1.83   0
  12  -6 -11    0.39    1.91   0
 -12  -6  11   -0.46    0.90   0
  12   6 -11    0.92    1.45   0
  11   6 -11    0.14    1.46   0
  11  -6 -11    1.34    1.96   0
 -11  -6  11    1.54    1.28   0
  11  -6 -11    0.37    2.08   0
  10   6 -11    1.02    1.42   0
  10  -6 -11    0.30    2.15   0
  10  -6 -11    0.14    2.36   0
 -10  -6  11    0.64    1.30   0
   9   6 -11    2.24    1.41   0
   9  -6 -11    0.51    2.56   0
   9  -6 -11    0.24    2.39   0
  -9  -6  11    0.51    1.29   0
   8   6 -11    1.10    1.43   0
   8  -6 -11    0.39    3.00   0
   8  -6 -11    0.84    2.78   0
  -8  -6  11    0.29    1.33   0
   7   6 -11    1.64    1.43   0
  -7  -6  11    0.49    1.35   0
   6   6 -11    0.83    1.43   0
  -6  -6  11   -0.78    1.36   0
   5   6 -11    1.46    1.44   0
  -5  -6  11    1.53    1.41   0
  -4  -6  11    0.32    1.41   0
   4   6 -11    1.28    1.40   0
  -3  -6  11    1.19    1.42   0
   3   6 -11    1.22    1.48   0
  -2  -6  11   -0.25    1.41   0
   2   6 -11   -0.21    1.47   0
   1   6 -11    0.11    1.46   0
  -1  -6  11    0.60    1.39   0
   0   6 -11    1.16    1.45   0
   0  -6  11    0.31    1.43   0
   1  -6  11    0.82    1.40   0
  -1   6 -11    1.40    1.46   0
   2  -6  11   -0.05    1.42   0
  -2   6 -11    0.46    1.49   0
   3  -6  11    1.78    1.41   0
  -3   6 -11    1.67    1.47   0
  -4   6 -11    0.50    1.46   0
   4  -6  11    1.73    1.41   0
   5  -6  11   -0.17    1.47   0
  -5   6 -11    1.50    1.52   0
  -6   6 -11    1.33    1.51   0
   6  -6  11    1.57    1.44   0
   7  -6  11    2.42    1.44   0
  -7   6 -11   -0.29    1.51   0
   8  -6  11   -0.80    1.42   0
  -8   6 -11    3.26    1.47   0
   9  -6  11    0.28    1.40   0
  26   0 -12    1.78    1.28   0
  25   0 -12   -1.09    1.32   0
  24   0 -12   -1.00    1.36   0
  23   0 -12    0.54    1.35   0
  22   0 -12   -0.15    1.41   0
  21   0 -12    1.71    1.45   0
 -20   0  12    2.19    1.45   0
  20   0 -12    1.72    1.53   0
 -19   0  12    2.56    1.46   0
  19   0 -12    0.04    1.59   0
 -18   0  12    0.49    1.59   0
  18   0 -12    2.38    1.68   0
 -17   0  12    6.16    1.75   0
  17   0 -12    5.96    1.67   0
 -16   0  12    6.62    1.81   0
  16   0 -12    5.26    1.77   0
 -15   0  12   38.85    2.05   0
  15   0 -12   38.83    2.23   0
 -14   0  12   76.73    2.32   0
  14   0 -12   71.36    2.49   0
  13   0 -12   69.01    2.50   0
 -13   0  12   69.93    2.35   0
  12   0 -12   18.88    2.23   0
 -12   0  12   23.70    2.21   0
  11   0 -12   14.54    2.17   0
 -11   0  12   15.28    2.07   0
  10   0 -12    4.21    2.21   0
 -10   0  12    5.22    2.02   0
   9   0 -12  104.60    3.03   0
  -9   0  12   93.50    2.83   0
   8   0 -12   38.66    2.57   0
  -8   0  12   39.79    2.42   0
   7   0 -12    8.37    2.73   0
  -7   0  12    5.36    2.19   0
   6   0 -12   17.12    2.84   0
  -6   0  12   13.29    2.26   0
   5   0 -12    1.47    2.28   0
  -5   0  12   -0.60    2.08   0
   4   0 -12  117.23    3.81   0
  -4   0  12  107.37    3.15   0
   3   0 -12   10.66    2.87   0
  -3   0  12   10.29    2.49   0
   2   0 -12   86.41    3.63   0
  -2   0  12   82.75    3.55   0
  -1   0  12    0.29    2.30   0
   1   0 -12    0.68    2.34   0
   0   0  12   21.16    2.56   0
   0   0 -12   21.02    3.09   0
   1   0  12    1.63    2.71   0
  -1   0 -12    1.78    2.25   0
   2   0  12    3.24    2.22   0
  -2   0 -12    5.03    2.73   0
   3   0  12   -1.13    2.63   0
  -3   0 -12    1.26    2.68   0
  -4   0 -12   16.03    2.79   0
   4   0  12   11.68    2.29   0
  -5   0 -12    1.81    2.70   0
   5   0  12    3.95    2.13   0
   6   0  12    0.22    2.46   0
   7   0  12   10.10    2.15   0
   8   0  12    1.53    1.93   0
   9   0  12    1.29    1.86   0
  10   0  12    2.64    2.16   0
  11   0  12   17.93    1.87   0
  12   0  12   14.17    1.89   0
  13   0  12   15.24    2.17   0
  14   0  12   10.29    1.69   0
  15   0  12    5.08    1.67   0
  16   0  12    2.55    1.99   0
  17   0  12   -0.44    1.99   0
  18   0  12    0.46    1.52   0
  19   0  12    2.14    1.54   0
  20   0  12    2.59    1.78   0
  21   0  12    1.93    1.33   0
  21   0  12    1.30    1.46   0
  22   0  12    1.36    1.33   0
  22   0  12    4.61    1.53   0
  26  -1 -12    0.28    1.30   0
  26   1 -12    0.91    1.41   0
  25  -1 -12    1.90    1.29   0
  25   1 -12    0.29    0.99   0
 -24  -1  12    1.17    1.29   0
  24  -1 -12    0.87    1.31   0
  24   1 -12    0.80    1.37   0
 -23  -1  12   -2.32    1.33   0
  23  -1 -12    0.72    1.33   0
  23   1 -12    0.80    1.52   0
 -22  -1  12   -0.28    1.29   0
  22  -1 -12   -0.01    1.38   0
  22   1 -12    1.05    1.48   0
 -21  -1  12    0.07    1.37   0
  21  -1 -12    0.65    1.39   0
  21   1 -12    1.60    1.46   0
 -20  -1  12    1.48    1.41   0
  20  -1 -12    1.39    1.49   0
  20   1 -12    1.78    1.51   0
 -19  -1  12    3.09    1.49   0
  19  -1 -12    4.70    1.54   0
  19   1 -12    1.94    1.51   0
  18   1 -12    7.47    1.71   0
 -18  -1  12    7.88    1.54   0
  18  -1 -12    6.12    1.66   0
  17   1 -12    8.62    1.70   0
 -17  -1  12    9.85    1.53   0
  17  -1 -12    9.88    2.01   0
  16   1 -12    1.88    1.66   0
 -16  -1  12   -0.67    1.60   0
  16  -1 -12    0.61    2.08   0
  15   1 -12   -1.39    1.70   0
 -15   1  12    0.33    1.98   0
 -15  -1  12    2.21    1.64   0
  15  -1 -12    1.03    1.70   0
  14   1 -12   13.73    1.99   0
 -14   1  12   15.06    1.86   0
 -14  -1  12   14.63    1.79   0
  14  -1 -12   15.89    1.97   0
  13   1 -12    3.74    2.30   0
 -13   1  12    8.69    1.77   0
 -13  -1  12    6.70    1.75   0
  13  -1 -12    6.89    1.95   0
  12   1 -12    2.57    1.89   0
 -12   1  12    3.66    1.89   0
 -12  -1  12    4.77    1.82   0
  12  -1 -12    3.95    1.90   0
  11   1 -12   29.93    2.20   0
 -11   1  12   32.81    2.53   0
 -11  -1  12   32.59    2.13   0
  11  -1 -12   33.91    2.30   0
  10  -1 -12   55.33    2.82   0
  10   1 -12   54.04    2.43   0
 -10   1  12   49.16    2.67   0
 -10  -1  12   55.87    2.32   0
   9  -1 -12   22.62    2.22   0
   9   1 -12   17.52    2.25   0
  -9   1  12   18.98    2.07   0
  -9  -1  12   23.63    2.19   0
   8  -1 -12    0.70    2.65   0
   8   1 -12    0.24    2.52   0
  -8   1  12    1.84    2.06   0
  -8  -1  12    0.68    1.95   0
   7  -1 -12   25.61    2.84   0
   7   1 -12   33.04    2.43   0
  -7  -1  12   12.59    2.21   0
  -7   1  12   29.51    2.31   0
   6  -1 -12    0.25    2.54   0
  -6   1  12    0.23    2.02   0
   6   1 -12    2.53    2.24   0
  -6  -1  12   -0.84    2.13   0
   5  -1 -12    3.62    2.78   0
  -5   1  12    1.45    2.63   0
   5   1 -12    4.09    2.24   0
  -5  -1  12    3.50    2.17   0
  -4   1  12    0.67    2.65   0
   4  -1 -12    1.23    2.76   0
   4   1 -12    1.38    2.31   0
  -4  -1  12    1.95    2.27   0
  -3  -1  12   32.52    2.54   0
  -3   1  12   32.77    2.58   0
   3  -1 -12   32.88    3.32   0
   3   1 -12   29.33    2.49   0
   2   1 -12    4.64    2.70   0
  -2  -1  12    6.48    2.36   0
   2  -1 -12    2.50    2.83   0
  -2   1  12    2.09    2.80   0
  -1  -1  12   15.57    2.44   0
   1   1 -12   16.80    2.45   0
   1  -1 -12   14.40    3.15   0
  -1   1  12   15.12    2.95   0
   0  -1  12   27.27    2.50   0
   0   1 -12   27.65    2.56   0
   0  -1 -12   31.75    3.46   0
   0   1  12   29.71    3.72   0
   1   1  12   15.56    2.97   0
   1  -1  12   14.19    2.37   0
  -1  -1 -12   16.29    3.53   0
  -1   1 -12   15.47    2.36   0
   2   1  12    1.32    2.88   0
   2  -1  12    1.64    2.24   0
  -2  -1 -12   -0.77    2.95   0
  -2   1 -12    0.32    2.35   0
  -3   1 -12    6.18    2.25   0
   3   1  12    8.35    2.80   0
   3  -1  12    6.47    2.24   0
  -3  -1 -12   10.77    3.45   0
   4   1  12    1.83    2.73   0
   4  -1  12    1.06    2.15   0
  -4   1 -12    1.04    2.22   0
  -5   1 -12    5.53    2.16   0
   5   1  12    4.14    2.73   0
   5  -1  12    4.41    2.10   0
  -6   1 -12    6.86    2.06   0
   6   1  12    6.67    2.68   0
   6  -1  12    5.77    2.08   0
  -7   1 -12    3.09    2.06   0
   7   1  12    2.37    2.57   0
   7  -1  12    2.46    1.99   0
   8   1  12    2.06    2.42   0
   8  -1  12    3.19    1.95   0
   9  -1  12   10.54    2.43   0
   9   1  12    8.30    2.52   0
  10  -1  12    0.75    1.91   0
  10   1  12   -1.75    1.85   0
  11   1  12   10.01    2.28   0
  11  -1  12    9.97    2.14   0
  12  -1  12    4.69    1.72   0
  12   1  12    3.52    1.74   0
  13  -1  12    3.83    1.84   0
  13   1  12    5.55    1.77   0
  14  -1  12    1.71    1.72   0
  14   1  12    1.78    1.69   0
  15  -1  12    1.62    1.61   0
  15   1  12    1.06    1.99   0
  16   1  12    1.46    1.76   0
  16  -1  12    2.81    1.93   0
  16   1  12    3.32    1.97   0
  17   1  12    2.51    1.81   0
  17  -1  12    1.79    1.58   0
  17   1  12    2.03    1.96   0
  18   1  12    1.49    1.87   0
  18   1  12    0.94    1.41   0
  18  -1  12    3.20    1.58   0
  19   1  12    2.05    1.61   0
  19   1  12    2.60    1.42   0
  19  -1  12    1.65    1.59   0
  20   1  12   -0.39    1.83   0
  20   1  12    0.69    1.61   0
  20  -1  12    3.43    1.47   0
  21   1  12    0.36    1.44   0
  21   1  12    1.19    1.27   0
  21  -1  12   -1.65    1.51   0
  22   1  12   -0.96    1.76   0
  25   2 -12    1.45    1.43   0
 -25  -2  12   -0.42    1.31   0
  25  -2 -12    0.97    1.33   0
  24   2 -12   -0.46    1.47   0
 -24  -2  12    0.98    1.31   0
  24  -2 -12    3.89    1.69   0
  23   2 -12    0.88    1.42   0
 -23  -2  12    1.18    1.32   0
  23  -2 -12   -0.10    1.66   0
  22   2 -12    2.35    1.46   0
 -22  -2  12   -1.08    1.38   0
  22  -2 -12    0.06    1.69   0
  21   2 -12    0.84    1.51   0
 -21  -2  12   -0.35    1.38   0
  21  -2 -12    0.81    1.42   0
  20   2 -12    0.60    1.47   0
 -20  -2  12    0.79    1.38   0
  20  -2 -12    1.77    1.45   0
  19   2 -12   -0.15    1.54   0
 -19  -2  12    2.71    1.45   0
  19  -2 -12    1.21    1.46   0
  18   2 -12    0.29    1.63   0
 -18  -2  12    2.22    1.50   0
  18  -2 -12    2.33    1.51   0
  17   2 -12   12.47    1.74   0
 -17  -2  12   13.06    1.57   0
  17  -2 -12   13.13    1.61   0
  16   2 -12    0.47    1.71   0
 -16  -2  12    1.54    1.10   0
  16  -2 -12    0.92    1.52   0
  15   2 -12   16.67    1.75   0
 -15  -2  12   20.05    1.63   0
  15  -2 -12   18.17    1.76   0
  14   2 -12   15.45    1.81   0
 -14  -2  12   12.40    1.24   0
  14  -2 -12   13.53    2.10   0
  13   2 -12   27.81    2.01   0
 -13  -2  12   26.69    1.89   0
  13  -2 -12   28.37    1.97   0
  12   2 -12    9.38    1.90   0
 -12  -2  12    8.71    1.76   0
  12  -2 -12    7.81    1.80   0
  11   2 -12    6.74    2.06   0
 -11  -2  12    4.82    1.88   0
  11  -2 -12    6.94    2.01   0
  10   2 -12    3.89    1.98   0
 -10  -2  12    3.91    1.78   0
  10  -2 -12    1.88    2.50   0
   9   2 -12    1.00    1.37   0
  -9  -2  12    0.89    1.87   0
   9  -2 -12    0.39    2.02   0
   8  -2 -12   38.73    3.04   0
   8   2 -12   37.85    2.27   0
  -8  -2  12    3.82    1.90   0
   7  -2 -12    9.15    3.12   0
   7   2 -12   10.88    2.01   0
  -7  -2  12    9.43    1.93   0
   6  -2 -12   82.61    4.05   0
   6   2 -12   84.06    2.57   0
  -6  -2  12   84.98    2.60   0
   5  -2 -12   60.75    3.86   0
   5   2 -12   56.54    2.43   0
  -5  -2  12   59.16    2.40   0
  -4  -2  12    2.80    2.06   0
   4  -2 -12    2.57    3.18   0
   4   2 -12    2.49    2.07   0
   3   2 -12   15.37    2.14   0
   3  -2 -12   12.90    3.33   0
  -3  -2  12   12.49    2.16   0
  -3   2  12   12.81    3.49   0
   2   2 -12   18.50    2.16   0
  -2  -2  12   19.06    2.13   0
  -2   2  12   17.57    3.89   0
   2  -2 -12   17.31    3.91   0
   1   2 -12    8.06    2.07   0
  -1   2  12    8.00    3.93   0
  -1  -2  12    8.06    2.05   0
   1  -2 -12    7.75    4.05   0
   0  -2  12   15.97    2.18   0
   0   2  12   18.91    4.79   0
   0   2 -12   19.02    2.19   0
   1  -2  12   10.74    2.09   0
   1   2  12   10.44    4.83   0
  -1   2 -12    9.67    2.14   0
   2  -2  12    5.70    2.05   0
   2   2  12    5.75    4.28   0
  -2   2 -12    6.21    2.04   0
  -3   2 -12   13.24    1.98   0
   3  -2  12   14.64    2.45   0
   3   2  12   13.30    4.34   0
  -4   2 -12   -1.16    1.90   0
   4  -2  12   -2.96    1.79   0
   4   2  12    0.59    3.65   0
   5   2  12    7.81    3.50   0
   5  -2  12    9.25    2.00   0
  -5   2 -12    8.36    1.95   0
   6   2  12    0.13    2.76   0
  -6   2 -12    1.49    1.88   0
   6   2  12   -0.04    3.00   0
   6  -2  12    1.57    1.87   0
  -7   2 -12   10.91    2.05   0
   7   2  12    7.89    2.61   0
   7   2  12    6.97    2.81   0
   7  -2  12   10.61    1.98   0
   8   2  12    4.72    2.59   0
  -8   2 -12    9.90    1.93   0
   8   2  12    8.64    2.83   0
   8  -2  12    8.13    1.93   0
   9   2  12    0.90    2.43   0
   9   2  12   -0.04    2.22   0
   9  -2  12    1.28    1.83   0
  10  -2  12    1.74    1.88   0
  10   2  12    0.98    2.60   0
  10   2  12    0.28    2.37   0
  11  -2  12    0.62    1.65   0
  11   2  12    3.29    2.53   0
  11   2  12    2.77    2.06   0
  12  -2  12   -0.86    1.66   0
  12   2  12    0.59    1.93   0
  12   2  12    0.42    2.11   0
  13  -2  12    4.66    1.64   0
  13   2  12    5.18    2.44   0
  13   2  12    3.96    1.92   0
  14  -2  12    9.32    1.77   0
  14   2  12    8.12    2.01   0
  14   2  12    8.02    2.15   0
  15  -2  12    1.74    1.57   0
  15   2  12    0.12    1.92   0
  15   2  12   -0.36    2.01   0
  16  -2  12    0.51    1.54   0
  16   2  12    0.59    1.49   0
  16   2  12    1.18    1.98   0
  17   2  12    1.74    1.87   0
  17   2  12   -0.77    1.41   0
  17  -2  12   -0.16    1.48   0
  18   2  12   -1.15    1.91   0
  18   2  12    1.24    1.71   0
  18  -2  12   -0.68    1.45   0
  19   2  12   -0.83    1.89   0
  19   2  12    0.58    1.69   0
  19  -2  12   -1.38    1.51   0
  20   2  12    1.89    1.53   0
  20   2  12    2.26    1.60   0
  20  -2  12    2.37    1.45   0
  21   2  12    0.59    1.65   0
  21  -2  12    0.64    1.42   0
  21   2  12    0.72    1.89   0
 -24  -3  12    0.44    1.28   0
  23   3 -12    0.16    1.39   0
 -23  -3  12    1.66    1.30   0
  23  -3 -12    0.41    1.31   0
  22   3 -12    0.75    1.41   0
 -22  -3  12   -0.40    1.27   0
  22  -3 -12    0.39    1.32   0
  21   3 -12    0.64    1.44   0
 -21  -3  12   -0.14    1.30   0
  21  -3 -12    0.73    1.39   0
  20   3 -12   -0.36    1.43   0
 -20  -3  12    0.07    1.36   0
  20  -3 -12    1.92    1.32   0
  19   3 -12    0.56    1.50   0
 -19  -3  12    0.06    1.01   0
  19  -3 -12    1.41    1.34   0
  18   3 -12    0.36    1.49   0
 -18  -3  12    0.24    1.36   0
  18  -3 -12    0.87    1.72   0
  17   3 -12    0.06    1.52   0
 -17  -3  12   -0.56    1.41   0
  17  -3 -12    0.00    1.43   0
  16   3 -12    1.90    1.56   0
 -16  -3  12    1.48    1.01   0
  16  -3 -12    0.72    1.76   0
  15   3 -12    0.46    1.64   0
 -15  -3  12    2.19    1.52   0
  15  -3 -12   -0.60    1.80   0
  14   3 -12    2.34    1.66   0
 -14  -3  12   -0.65    1.47   0
  14  -3 -12   -1.18    1.88   0
  13   3 -12    2.17    1.72   0
 -13  -3  12    1.44    1.64   0
  13  -3 -12    2.49    1.55   0
  12   3 -12    0.53    1.69   0
 -12  -3  12    0.58    1.10   0
  12  -3 -12   -0.23    1.99   0
  11   3 -12    1.10    1.69   0
 -11  -3  12    4.27    1.56   0
  11  -3 -12    1.08    1.95   0
  10   3 -12    8.84    1.78   0
 -10  -3  12    8.30    1.67   0
  10  -3 -12    7.50    2.09   0
   9   3 -12    6.04    1.83   0
  -9  -3  12    6.74    1.69   0
   9  -3 -12    6.09    2.65   0
   8   3 -12   10.16    1.93   0
  -8  -3  12   11.11    1.90   0
   8  -3 -12   10.91    2.36   0
   7  -3 -12    5.10    2.68   0
   7   3 -12    4.37    1.88   0
  -7  -3  12    6.51    1.95   0
   6  -3 -12    4.24    3.05   0
   6   3 -12    7.61    1.98   0
  -6  -3  12    4.50    1.93   0
  -5  -3  12    4.52    2.01   0
   5  -3 -12    4.24    3.36   0
   5   3 -12    3.91    2.05   0
   4   3 -12   20.39    2.23   0
  -4  -3  12   21.59    2.14   0
  -3  -3  12   72.54    2.65   0
   3   3 -12   77.56    2.57   0
  -2  -3  12    3.40    1.99   0
   2   3 -12    5.07    1.93   0
  -1  -3  12   19.26    2.17   0
   1   3 -12   22.76    2.13   0
   0  -3  12   13.99    2.11   0
   0   3 -12   13.60    2.06   0
   1  -3  12   10.57    1.97   0
  -1   3 -12   10.77    2.07   0
   2  -3  12    4.22    1.91   0
  -2   3 -12    2.51    1.93   0
  -3   3 -12   -0.53    1.85   0
   3  -3  12    2.11    1.80   0
  -4   3 -12    8.63    1.95   0
   4  -3  12   10.16    1.88   0
   5  -3  12    1.77    1.80   0
  -5   3 -12    1.27    1.80   0
   6  -3  12    2.54    1.77   0
  -6   3 -12    3.79    1.81   0
   7  -3  12    8.79    1.71   0
  -7   3 -12    8.73    1.79   0
  -8   3 -12    5.61    1.69   0
   8  -3  12    5.42    1.74   0
  -9   3 -12    6.43    1.67   0
   9  -3  12    4.78    1.65   0
  10   3  12    0.60    3.48   0
  10   3  12    0.07    3.43   0
  10  -3  12    0.02    1.64   0
  11   3  12    0.27    2.79   0
  11   3  12    1.23    2.64   0
  11  -3  12    2.49    1.58   0
  12  -3  12   10.07    1.61   0
  12   3  12    8.28    2.82   0
  12   3  12    9.40    2.60   0
  13  -3  12   -0.69    1.45   0
  13   3  12   -0.08    2.35   0
  13   3  12    0.02    2.10   0
  14  -3  12    1.19    1.52   0
  14   3  12    1.01    2.34   0
  14   3  12    0.19    2.15   0
  15  -3  12    1.15    1.53   0
  15   3  12    0.94    1.81   0
  15   3  12   -0.29    2.24   0
  16  -3  12    0.15    1.53   0
  16   3  12    0.43    1.96   0
  16   3  12    0.15    2.16   0
  17  -3  12    1.79    1.48   0
  17   3  12    0.15    1.70   0
  17   3  12    0.84    1.87   0
  18   3  12    0.27    2.12   0
  18  -3  12    1.37    1.46   0
  18   3  12    0.87    1.66   0
  19   3  12    1.02    2.14   0
  19  -3  12    0.16    1.44   0
  19   3  12    0.69    1.68   0
  21   4 -12    0.59    1.39   0
 -21  -4  12    0.73    1.28   0
  21  -4 -12    0.25    1.32   0
  20   4 -12   -1.07    1.41   0
 -20  -4  12    0.17    1.31   0
  20  -4 -12    0.62    1.31   0
  19   4 -12    1.09    1.44   0
 -19  -4  12    0.59    1.29   0
  19  -4 -12    0.56    1.36   0
  18   4 -12    0.09    1.46   0
 -18  -4  12    0.66    1.31   0
  18  -4 -12    0.97    1.63   0
  17   4 -12    0.45    1.41   0
 -17  -4  12    0.92    1.36   0
  17  -4 -12    0.70    1.39   0
  16   4 -12    2.29    1.47   0
 -16  -4  12    0.44    1.36   0
  16  -4 -12    0.08    1.70   0
  15   4 -12    1.85    1.54   0
 -15  -4  12    1.16    1.42   0
  15  -4 -12    2.95    1.51   0
  14   4 -12   -1.07    1.51   0
  14  -4 -12   -0.60    1.54   0
 -14  -4  12    0.43    1.39   0
  13   4 -12    5.82    1.57   0
  13  -4 -12    5.83    1.86   0
 -13  -4  12    7.16    1.47   0
  12  -4 -12    0.74    1.97   0
  12   4 -12    0.33    1.54   0
  12  -4 -12   -0.39    1.76   0
 -12  -4  12    0.03    0.99   0
  11  -4 -12    3.24    2.37   0
  11   4 -12    4.39    1.57   0
  11  -4 -12    1.13    1.85   0
 -11  -4  12    1.02    1.50   0
  10   4 -12    5.24    1.70   0
  10  -4 -12    6.57    2.03   0
 -10  -4  12   -0.19    1.06   0
  10  -4 -12    8.18    2.53   0
   9  -4 -12    0.89    2.43   0
   9   4 -12    0.03    1.65   0
   9  -4 -12    0.89    2.22   0
  -9  -4  12    1.84    1.48   0
   8  -4 -12    1.18    2.79   0
   8   4 -12    1.82    1.70   0
  -8  -4  12    1.59    1.66   0
   8  -4 -12    1.59    2.75   0
   7  -4 -12    0.08    2.91   0
   7   4 -12    0.89    1.70   0
   7  -4 -12   -0.18    3.00   0
  -7  -4  12    0.78    1.72   0
   6   4 -12    3.09    1.69   0
  -6  -4  12    0.95    1.63   0
  -5  -4  12    1.09    1.19   0
   5   4 -12    0.07    1.71   0
  -4  -4  12    9.58    1.77   0
   4   4 -12    7.33    1.78   0
  -3  -4  12    4.66    1.64   0
   3   4 -12    6.43    1.76   0
  -2  -4  12    1.79    1.67   0
   2   4 -12    4.17    1.67   0
  -1  -4  12   -0.14    1.65   0
   1   4 -12    3.04    1.74   0
   0  -4  12    0.55    1.69   0
   0   4 -12    2.35    1.75   0
   1  -4  12    1.60    1.68   0
  -1   4 -12   -0.05    1.70   0
  -2   4 -12    1.31    1.69   0
   2  -4  12    3.51    1.72   0
  -3   4 -12    1.95    1.76   0
   3  -4  12    1.03    1.69   0
   4  -4  12    4.98    1.70   0
  -4   4 -12    5.82    1.78   0
   5  -4  12    6.23    1.70   0
  -5   4 -12    6.49    1.69   0
  -6   4 -12    3.45    1.73   0
   6  -4  12    3.06    1.68   0
   7  -4  12    8.00    1.60   0
  -7   4 -12    9.67    1.68   0
   8  -4  12    0.36    1.56   0
  -8   4 -12    2.83    1.59   0
  -9   4 -12    2.48    1.58   0
   9  -4  12    1.82    1.53   0
  10  -4  12   -0.02    1.48   0
  11  -4  12    2.21    1.47   0
  12  -4  12    1.95    1.51   0
  13  -4  12    1.04    1.46   0
  14  -4  12    2.34    1.42   0
  15  -4  12    2.27    1.43   0
  15   4  12    0.57    3.01   0
  15   4  12    0.20    2.96   0
  16  -4  12   -0.10    1.42   0
  16   4  12    0.11    2.62   0
  16   4  12    0.66    2.63   0
  17  -4  12    0.86    1.42   0
 -17  -5  12    1.38    1.23   0
  17  -5 -12   -0.09    1.35   0
  17   5 -12   -0.40    1.40   0
  17  -5 -12   -0.42    1.87   0
  16  -5 -12    0.02    1.69   0
 -16  -5  12    0.76    1.29   0
  16   5 -12    0.19    1.38   0
  16  -5 -12   -0.16    1.77   0
  15  -5 -12    0.21    1.70   0
  15  -5 -12   -0.13    1.84   0
 -15  -5  12    0.23    1.28   0
  15   5 -12   -0.66    1.42   0
  14  -5 -12    1.01    1.85   0
  14  -5 -12    1.50    1.73   0
 -14  -5  12    0.18    0.93   0
  14   5 -12    0.85    1.40   0
  13  -5 -12    0.55    1.85   0
  13  -5 -12    0.36    1.95   0
 -13  -5  12    0.88    1.30   0
  13   5 -12    0.26    1.43   0
  12  -5 -12   -0.03    1.69   0
 -12  -5  12    1.08    1.32   0
  12   5 -12    2.22    1.04   0
  12  -5 -12    0.88    2.15   0
  11  -5 -12    0.56    1.97   0
  11  -5 -12   -0.04    1.90   0
 -11  -5  12    0.21    1.37   0
  11   5 -12   -0.21    1.48   0
  10  -5 -12    0.42    2.46   0
  10  -5 -12   -0.10    2.04   0
 -10  -5  12    0.63    1.43   0
  10   5 -12    0.10    1.50   0
   9  -5 -12    0.71    2.74   0
   9  -5 -12   -0.10    2.28   0
  -9  -5  12    1.55    1.38   0
   9   5 -12    2.11    1.54   0
   8   5 -12    0.93    1.52   0
   8  -5 -12    0.17    3.13   0
  -8  -5  12    0.10    1.49   0
   8  -5 -12   -0.20    3.11   0
   7   5 -12   -0.66    1.52   0
  -7  -5  12    1.49    1.44   0
   6   5 -12    0.34    1.48   0
  -6  -5  12    0.75    1.45   0
  -5  -5  12    1.49    1.48   0
   5   5 -12    2.01    1.53   0
  -4  -5  12    0.20    1.52   0
   4   5 -12    0.56    1.49   0
  -3  -5  12    2.23    1.55   0
   3   5 -12    2.19    1.53   0
  -2  -5  12    0.60    1.52   0
   2   5 -12    0.79    1.55   0
  -1  -5  12    2.30    1.56   0
   1   5 -12    2.56    1.55   0
   0  -5  12    0.38    1.46   0
   0   5 -12    0.82    1.52   0
  -1   5 -12    1.79    1.56   0
   1  -5  12    1.94    1.48   0
   2  -5  12    0.25    1.45   0
  -2   5 -12    0.56    1.50   0
   3  -5  12    0.53    1.49   0
  -3   5 -12    0.78    1.55   0
   4  -5  12    0.76    1.53   0
  -4   5 -12    2.67    1.54   0
  -5   5 -12   -0.32    1.54   0
   5  -5  12   -0.12    1.50   0
   6  -5  12    1.00    1.46   0
  -6   5 -12   -0.30    1.52   0
  -7   5 -12    1.00    1.47   0
   7  -5  12   -1.69    1.46   0
  -8   5 -12    2.66    1.54   0
   8  -5  12    0.59    1.44   0
  -9   5 -12    0.06    1.48   0
   9  -5  12    1.11    1.44   0
  10  -5  12   -0.36    1.45   0
  11  -5  12    1.22    1.40   0
  12  -5  12   -0.53    1.43   0
  13  -5  12    0.29    1.40   0
  11   6 -12    1.33    1.42   0
  11  -6 -12   -0.63    2.13   0
 -11  -6  12    0.36    1.29   0
  11  -6 -12    0.51    2.29   0
  10   6 -12    1.74    1.36   0
  10  -6 -12    0.62    2.56   0
  10  -6 -12    0.28    2.38   0
 -10  -6  12    0.05    1.25   0
   9   6 -12    1.77    1.47   0
  -9  -6  12    0.75    1.24   0
   8   6 -12    0.76    1.34   0
  -8  -6  12    0.12    1.39   0
   7   6 -12    0.24    1.40   0
  -7  -6  12   -0.12    1.37   0
   6   6 -12   -0.26    1.42   0
  -6  -6  12    0.48    1.39   0
   5   6 -12   -0.11    1.40   0
  -5  -6  12   -0.36    1.38   0
  -4  -6  12    0.43    1.40   0
   4   6 -12    0.11    1.42   0
  -3  -6  12   -0.38    1.39   0
   3   6 -12    0.88    1.42   0
  -2  -6  12   -0.10    1.39   0
   2   6 -12    0.08    1.45   0
   1   6 -12    0.52    1.43   0
  -1  -6  12    1.60    1.40   0
   0  -6  12   -0.11    1.42   0
   0   6 -12    0.56    1.42   0
   1  -6  12    1.68    1.46   0
  -1   6 -12    1.09    1.41   0
   2  -6  12   -0.02    1.46   0
  -2   6 -12    0.15    1.49   0
   3  -6  12    1.43    1.43   0
  -3   6 -12    1.06    1.49   0
  -4   6 -12    1.37    1.41   0
   4  -6  12   -0.96    1.41   0
   5  -6  12    2.43    1.42   0
  -5   6 -12    0.43    1.47   0
  -6   6 -12    0.61    1.45   0
   6  -6  12    0.68    1.39   0
  25  -1 -13    1.40    1.31   0
  25   1 -13    1.45    1.42   0
 -24  -1  13    1.39    1.24   0
  24  -1 -13    0.32    1.38   0
  24   1 -13   -0.03    1.38   0
 -23  -1  13    1.71    1.30   0
  23  -1 -13    3.12    1.34   0
  23   1 -13    0.53    1.42   0
 -22  -1  13    0.91    1.29   0
  22  -1 -13    0.48    1.40   0
  22   1 -13    1.33    1.44   0
 -21  -1  13    0.67    1.38   0
  21  -1 -13    0.78    1.44   0
  21   1 -13    1.36    1.44   0
  20   1 -13    2.16    1.78   0
 -20  -1  13   -0.15    1.39   0
  20  -1 -13   -0.45    1.45   0
  19   1 -13   -1.48    1.47   0
 -19  -1  13    2.55    1.39   0
  19  -1 -13   -0.12    1.79   0
  18   1 -13    4.28    1.58   0
 -18  -1  13    4.93    1.53   0
  18  -1 -13    2.45    1.48   0
  17   1 -13    5.36    1.54   0
 -17  -1  13    9.09    1.56   0
  17  -1 -13    7.04    1.71   0
  16   1 -13    0.19    1.55   0
 -16   1  13   -1.20    1.42   0
 -16  -1  13    1.75    1.57   0
  16  -1 -13    1.99    1.61   0
  15   1 -13   -1.65    1.52   0
 -15   1  13    1.88    1.93   0
 -15  -1  13   -0.87    1.47   0
  15  -1 -13    2.53    1.73   0
  14   1 -13    5.30    1.84   0
 -14   1  13    5.98    1.94   0
 -14  -1  13    6.24    1.70   0
  14  -1 -13    8.52    1.80   0
  13   1 -13    0.71    1.84   0
 -13   1  13    0.84    1.68   0
 -13  -1  13    0.27    1.71   0
  13  -1 -13    1.37    1.76   0
  12  -1 -13    5.56    1.88   0
  12   1 -13    7.19    1.90   0
 -12   1  13    6.51    1.82   0
 -12  -1  13    4.15    1.78   0
  11  -1 -13   37.52    2.23   0
  11   1 -13   44.26    2.24   0
 -11   1  13   36.67    2.43   0
 -11  -1  13   37.80    2.04   0
  10  -1 -13   31.34    2.58   0
  10   1 -13   35.15    2.20   0
 -10   1  13   29.97    2.17   0
 -10  -1  13   32.50    2.08   0
   9  -1 -13   -1.46    2.32   0
   9   1 -13    0.69    1.91   0
  -9   1  13    0.06    2.15   0
  -9  -1  13    0.61    1.83   0
   8  -1 -13   18.06    2.56   0
  -8   1  13   16.86    2.15   0
   8   1 -13   18.70    2.59   0
  -8  -1  13   19.14    2.00   0
   7  -1 -13   36.93    2.95   0
  -7   1  13   32.17    2.30   0
   7   1 -13   38.46    2.70   0
  -7  -1  13   31.43    2.21   0
   6  -1 -13   11.42    2.30   0
  -6   1  13   11.92    2.27   0
   6   1 -13   12.39    2.14   0
  -6  -1  13    1.25    2.08   0
  -5   1  13   21.06    2.56   0
   5  -1 -13   22.70    2.86   0
   5   1 -13   22.82    2.29   0
  -5  -1  13   23.09    2.34   0
  -4   1  13   32.03    2.93   0
   4  -1 -13   30.95    2.50   0
   4   1 -13   32.06    2.38   0
  -4  -1  13   31.05    2.39   0
   3   1 -13    0.22    2.12   0
   3  -1 -13    1.42    2.57   0
  -3  -1  13    0.60    2.12   0
  -3   1  13    1.27    2.61   0
  -2  -1  13   19.48    2.79   0
   2   1 -13   18.70    2.81   0
   2  -1 -13   18.84    2.93   0
  -2   1  13   19.74    2.76   0
  -1  -1  13    5.79    2.27   0
   1   1 -13    8.86    2.66   0
   1  -1 -13    9.73    2.88   0
  -1   1  13    7.61    2.69   0
   0  -1 -13    1.04    2.70   0
   0  -1  13   -0.37    2.53   0
   0   1 -13    0.34    2.12   0
   0   1  13    1.04    2.63   0
   1   1  13   11.58    2.84   0
   1  -1  13   10.49    2.20   0
  -1  -1 -13   13.02    2.87   0
  -1   1 -13   12.50    2.25   0
  -2   1 -13    5.69    2.16   0
   2   1  13    4.01    2.67   0
   2  -1  13    6.49    2.53   0
  -2  -1 -13    6.49    3.23   0
   3   1  13   19.57    2.89   0
  -3   1 -13   22.62    2.34   0
   3  -1  13   19.33    2.25   0
  -3  -1 -13   24.30    3.04   0
   4   1  13    1.21    2.55   0
   4  -1  13    2.91    2.05   0
  -4   1 -13    4.13    2.07   0
  -5   1 -13   21.91    2.21   0
   5   1  13   21.54    2.78   0
   5  -1  13   22.13    2.17   0
  -6   1 -13    3.22    2.41   0
   6   1  13    4.21    2.47   0
   6  -1  13    3.04    1.97   0
  -7   1 -13   11.54    1.98   0
   7   1  13    9.55    2.06   0
   7  -1  13   12.15    2.36   0
   8   1  13    0.59    1.91   0
   8  -1  13    1.21    1.82   0
   9   1  13    7.64    2.30   0
   9  -1  13    7.13    1.84   0
  10  -1  13    2.49    1.76   0
  10   1  13    0.96    2.06   0
  11  -1  13    2.02    1.74   0
  11   1  13    2.37    2.13   0
  12  -1  13   -0.04    1.66   0
  12   1  13   -0.36    1.64   0
  13  -1  13    1.86    1.67   0
  13   1  13    1.95    1.75   0
  14  -1  13    1.63    1.69   0
  14   1  13    1.30    1.77   0
  15  -1  13    1.41    1.54   0
  15   1  13    1.41    1.92   0
  16   1  13    2.29    1.46   0
  16  -1  13    2.86    1.58   0
  16   1  13    1.28    1.60   0
  17   1  13    2.53    1.36   0
  17  -1  13    0.17    1.53   0
  17   1  13    1.22    1.54   0
  18   1  13    0.01    1.62   0
  18  -1  13   -0.61    1.57   0
  18   1  13    1.23    1.49   0
  19   1  13    0.96    1.69   0
  19  -1  13    3.31    1.87   0
  19   1  13    0.35    1.41   0
  20   1  13    0.52    1.37   0
  20  -1  13    1.69    1.43   0
  20   1  13    1.22    1.84   0
  24   2 -13    0.77    1.39   0
 -24  -2  13    1.75    1.31   0
  24  -2 -13    1.20    1.36   0
  23   2 -13    1.55    1.41   0
 -23  -2  13    0.55    1.26   0
  23  -2 -13    0.61    1.29   0
  22   2 -13    0.05    1.44   0
 -22  -2  13    1.91    1.34   0
  22  -2 -13    0.71    1.33   0
  21   2 -13    1.04    1.50   0
 -21  -2  13    0.85    1.34   0
  21  -2 -13    0.12    1.34   0
  20   2 -13    1.90    1.51   0
 -20  -2  13    4.35    1.38   0
  20  -2 -13    5.29    1.66   0
  19   2 -13    0.56    1.45   0
 -19  -2  13    0.65    1.37   0
  19  -2 -13    0.47    1.38   0
  18   2 -13    2.92    1.53   0
 -18  -2  13    1.43    1.42   0
  18  -2 -13    1.44    1.44   0
  17   2 -13   -0.68    1.62   0
 -17  -2  13    2.61    1.45   0
  17  -2 -13    2.35    1.73   0
  16   2 -13    1.07    1.64   0
 -16  -2  13   -0.07    1.55   0
  16  -2 -13   -0.10    1.87   0
  15   2 -13   -1.26    1.58   0
 -15  -2  13    0.11    1.53   0
  15  -2 -13   -0.35    1.55   0
  14   2 -13   -1.47    1.59   0
 -14  -2  13    2.73    1.43   0
  14  -2 -13    0.08    1.59   0
  13   2 -13    1.22    1.70   0
 -13  -2  13    2.51    1.61   0
  13  -2 -13   -0.97    1.66   0
  12   2 -13   12.48    1.85   0
 -12  -2  13   11.67    1.68   0
  12  -2 -13   13.43    1.93   0
  11   2 -13    1.87    1.79   0
 -11  -2  13    2.34    1.61   0
  11  -2 -13    0.68    2.27   0
  10  -2 -13   14.75    2.46   0
  10   2 -13   15.21    1.95   0
 -10  -2  13    1.50    1.19   0
   9  -2 -13   17.51    2.52   0
   9   2 -13   19.60    1.99   0
  -9  -2  13    4.76    1.83   0
   8  -2 -13   10.80    2.52   0
   8   2 -13   10.35    1.85   0
  -8  -2  13    5.50    1.79   0
   7  -2 -13    9.80    2.56   0
   7   2 -13   10.63    1.94   0
  -7  -2  13    9.18    2.01   0
   6  -2 -13    2.78    2.52   0
   6   2 -13    3.90    1.96   0
  -6  -2  13    1.86    2.01   0
  -5   2  13    5.32    2.76   0
   5  -2 -13    4.74    2.91   0
   5   2 -13    7.18    1.95   0
  -5  -2  13    6.33    1.94   0
  -4  -2  13   11.23    2.05   0
  -4   2  13    9.26    2.75   0
   4  -2 -13    9.34    2.94   0
   4   2 -13    9.20    2.04   0
   3   2 -13    6.08    1.99   0
  -3  -2  13    4.73    1.95   0
   3  -2 -13    5.27    3.36   0
  -3   2  13    5.16    3.10   0
  -2  -2  13   42.68    2.25   0
   2   2 -13   47.10    2.29   0
  -2   2  13   44.11    3.98   0
   2  -2 -13   45.46    4.09   0
   1  -2 -13    1.62    3.50   0
  -1  -2  13    1.71    1.86   0
   1   2 -13    0.68    1.90   0
  -1   2  13   -0.00    3.28   0
   0  -2  13    1.84    1.91   0
   0   2  13    0.69    3.54   0
   0   2 -13    1.05    1.91   0
   1  -2  13   -0.70    1.86   0
   1   2  13   -0.35    3.43   0
  -1   2 -13    0.60    2.31   0
   2  -2  13    0.81    1.94   0
   2   2  13    0.42    3.54   0
  -2   2 -13    1.44    1.97   0
  -3   2 -13    4.84    1.92   0
   3  -2  13    1.01    1.94   0
   3   2  13    1.92    3.45   0
   4  -2  13   -0.08    1.92   0
  -4   2 -13    0.80    1.94   0
   4   2  13    0.60    3.54   0
   5   2  13    1.26    2.97   0
   5  -2  13    1.32    1.82   0
  -5   2 -13    1.58    1.92   0
   6   2  13    1.11    3.02   0
  -6   2 -13    0.56    2.31   0
   6  -2  13    2.90    1.83   0
   7   2  13    0.83    2.75   0
   7   2  13   -0.12    2.65   0
  -7   2 -13   -0.26    1.92   0
   7  -2  13    0.74    1.79   0
   8   2  13   -0.11    2.37   0
  -8   2 -13    1.68    1.77   0
   8   2  13    0.12    2.55   0
   8  -2  13   -0.23    1.74   0
   9   2  13    1.22    2.40   0
   9   2  13    0.49    2.57   0
   9  -2  13   -0.08    1.76   0
  10   2  13    2.96    2.30   0
  10   2  13    2.59    2.51   0
  10  -2  13    3.74    1.66   0
  11  -2  13    4.34    1.68   0
  11   2  13    3.51    2.09   0
  11   2  13    2.97    1.95   0
  12  -2  13    0.72    1.61   0
  12   2  13    1.27    2.03   0
  12   2  13    0.26    1.89   0
  13  -2  13    1.75    1.55   0
  13   2  13    0.90    1.92   0
  13   2  13    0.80    1.80   0
  14  -2  13    1.37    1.56   0
  14   2  13    0.52    1.77   0
  14   2  13    1.78    2.25   0
  15  -2  13    5.94    1.61   0
  15   2  13    5.13    1.84   0
  15   2  13    5.08    1.98   0
  16  -2  13    0.29    1.48   0
  16   2  13    0.22    1.70   0
  16   2  13    0.45    1.92   0
  17  -2  13   -0.45    1.44   0
  17   2  13   -0.59    1.85   0
  17   2  13    1.55    1.94   0
  18  -2  13    1.44    1.48   0
  18   2  13    1.31    1.39   0
  18   2  13    2.71    1.86   0
  19  -2  13   -0.95    1.42   0
  19   2  13    0.38    1.73   0
  19   2  13    2.27    1.88   0
  23   3 -13    0.88    1.40   0
 -23  -3  13   -1.26    1.27   0
  23  -3 -13   -0.47    1.64   0
  22   3 -13    2.29    1.44   0
 -22  -3  13   -0.77    1.28   0
  22  -3 -13   -0.06    1.61   0
  21   3 -13    0.89    1.43   0
 -21  -3  13    0.83    1.34   0
  21  -3 -13    0.07    1.33   0
  20   3 -13    0.07    1.43   0
 -20  -3  13   -0.36    1.31   0
  20  -3 -13   -0.29    1.33   0
  19   3 -13    2.23    1.50   0
 -19  -3  13    0.97    1.36   0
  19  -3 -13    0.25    1.34   0
 -18  -3  13    2.00    1.37   0
  18   3 -13    0.70    1.52   0
  18  -3 -13    0.66    1.35   0
  17   3 -13    0.78    1.54   0
 -17  -3  13    1.29    1.36   0
  17  -3 -13    1.31    1.74   0
  16   3 -13    1.63    1.53   0
 -16  -3  13    0.70    1.41   0
  16  -3 -13   -0.20    1.74   0
  15   3 -13    1.15    1.54   0
 -15  -3  13    2.02    1.47   0
  15  -3 -13    5.19    1.86   0
  14   3 -13    0.57    1.61   0
 -14  -3  13    1.45    1.54   0
  14  -3 -13    0.98    1.44   0
  13   3 -13    1.13    1.67   0
 -13  -3  13    0.52    1.57   0
  13  -3 -13    0.57    1.89   0
  12   3 -13    1.12    1.65   0
 -12  -3  13    1.56    1.57   0
  12  -3 -13    2.31    1.96   0
  11   3 -13    1.96    1.63   0
 -11  -3  13    1.28    1.56   0
  11  -3 -13    1.20    2.06   0
  10   3 -13   -0.51    1.65   0
 -10  -3  13    0.78    1.60   0
  10  -3 -13    0.76    2.10   0
   9  -3 -13    3.90    2.44   0
   9   3 -13    4.80    1.70   0
  -9  -3  13   -0.31    1.60   0
   8  -3 -13    1.30    2.47   0
   8   3 -13    1.49    1.67   0
  -8  -3  13   -0.55    1.71   0
   7  -3 -13    5.07    2.62   0
   7   3 -13    1.52    1.79   0
  -7  -3  13    5.47    1.71   0
   6  -3 -13    5.63    3.33   0
   6   3 -13    8.60    1.79   0
  -6  -3  13    4.19    1.77   0
   5   3 -13    0.17    1.72   0
  -5  -3  13    0.41    1.76   0
   5  -3 -13    0.35    3.52   0
  -4  -3  13   14.35    1.91   0
   4   3 -13   13.42    1.40   0
  -3  -3  13    3.15    1.80   0
   3   3 -13    5.63    1.82   0
  -2  -3  13    3.25    1.79   0
   2   3 -13    1.24    1.80   0
  -1  -3  13    0.38    1.77   0
   1   3 -13    0.07    1.78   0
   0  -3  13    7.75    1.78   0
   0   3 -13    6.81    1.83   0
   1  -3  13    8.28    1.79   0
  -1   3 -13    6.06    1.76   0
  -2   3 -13    0.77    1.78   0
   2  -3  13    0.92    1.67   0
  -3   3 -13    6.98    1.76   0
   3  -3  13    5.57    1.63   0
   4  -3  13   -1.26    1.67   0
  -4   3 -13    1.77    1.66   0
   5  -3  13    1.33    1.65   0
  -5   3 -13    1.28    1.71   0
  -6   3 -13   -0.53    2.03   0
   6  -3  13    1.80    1.66   0
   7  -3  13    1.53    1.59   0
  -7   3 -13    0.07    1.67   0
   8  -3  13    1.12    1.58   0
  -8   3 -13    0.29    1.63   0
  -9   3 -13    0.54    1.60   0
   9  -3  13    0.70    1.56   0
  10  -3  13   -1.30    1.47   0
  11   3  13    0.85    3.36   0
  11   3  13    0.89    3.14   0
  11  -3  13    0.22    1.53   0
  12   3  13    0.36    2.59   0
  12   3  13   -0.24    2.77   0
  12  -3  13   -1.93    1.49   0
  13   3  13    0.65    2.48   0
  13   3  13    1.15    2.29   0
  13  -3  13    3.00    1.44   0
  14  -3  13    2.03    1.47   0
  14   3  13    1.54    2.47   0
  14   3  13   -0.17    2.05   0
  15  -3  13   -0.35    1.44   0
  15   3  13    0.76    2.15   0
  15   3  13    1.08    2.00   0
  16  -3  13   -0.31    1.40   0
  16   3  13    0.67    1.91   0
  16   3  13    0.10    1.70   0
  17  -3  13    1.08    1.39   0
  17   3  13    0.27    1.79   0
  17   3  13    0.15    1.68   0
  18  -3  13   -0.03    1.42   0
  18   3  13   -0.51    2.12   0
  18   3  13    0.87    1.69   0
  20   4 -13   -0.89    1.40   0
 -20  -4  13    0.38    0.91   0
  20  -4 -13   -1.52    1.54   0
  19   4 -13    0.86    1.44   0
 -19  -4  13    0.91    1.33   0
  19  -4 -13    0.41    1.61   0
  18   4 -13    0.64    1.43   0
 -18  -4  13    0.54    1.33   0
  18  -4 -13    0.79    1.34   0
  17   4 -13   -1.28    1.45   0
 -17  -4  13    0.46    1.32   0
  17  -4 -13    0.45    1.64   0
  16   4 -13   -0.66    1.49   0
 -16  -4  13   -0.81    1.36   0
  16  -4 -13    0.10    1.68   0
  15   4 -13   -0.19    1.50   0
 -15  -4  13    1.13    0.96   0
  15  -4 -13    1.72    1.69   0
  14   4 -13    1.64    1.49   0
 -14  -4  13    0.33    1.41   0
  14  -4 -13    0.64    1.41   0
  13   4 -13    0.00    1.51   0
 -13  -4  13   -0.13    1.37   0
  13  -4 -13    0.11    1.75   0
  12  -4 -13   -0.42    1.89   0
  12   4 -13   -0.42    1.53   0
 -12  -4  13   -0.08    1.40   0
  12  -4 -13   -0.64    1.69   0
  11  -4 -13    1.77    2.25   0
  11   4 -13    0.66    1.51   0
 -11  -4  13    0.17    1.39   0
  11  -4 -13    0.91    1.81   0
  10   4 -13   -0.74    1.53   0
 -10  -4  13   -0.78    1.43   0
  10  -4 -13   -0.27    2.16   0
  10  -4 -13    1.04    2.29   0
   9  -4 -13    0.43    2.51   0
   9  -4 -13    1.70    2.58   0
   9   4 -13    1.93    1.12   0
  -9  -4  13    2.90    1.46   0
   8  -4 -13    0.56    2.80   0
   8  -4 -13    0.48    2.83   0
  -8  -4  13   -0.37    1.56   0
   8   4 -13    1.82    1.09   0
   7  -4 -13    1.88    3.52   0
   7  -4 -13    1.70    3.61   0
  -7  -4  13    0.80    1.60   0
   7   4 -13    0.47    1.60   0
   6   4 -13    1.71    1.67   0
  -6  -4  13    4.68    1.63   0
  -5  -4  13    0.12    1.64   0
   5   4 -13    0.82    1.66   0
  -4  -4  13   -0.09    1.60   0
   4   4 -13    1.89    1.67   0
  -3  -4  13    1.14    1.65   0
   3   4 -13    0.55    1.68   0
  -2  -4  13    3.46    1.66   0
   2   4 -13    1.37    1.60   0
  -1  -4  13    0.68    1.67   0
   1   4 -13    1.90    1.72   0
   0  -4  13    0.43    1.67   0
   0   4 -13    1.56    1.72   0
   1  -4  13    1.19    1.68   0
  -1   4 -13    0.40    1.69   0
  -2   4 -13    3.09    1.67   0
   2  -4  13   -0.36    1.65   0
  -3   4 -13    0.27    1.64   0
   3  -4  13    0.29    1.60   0
   4  -4  13    1.52    1.60   0
  -4   4 -13    1.57    1.59   0
   5  -4  13    1.52    1.61   0
  -5   4 -13    1.19    1.58   0
  -6   4 -13   -1.73    1.59   0
   6  -4  13    1.29    1.54   0
   7  -4  13    0.70    1.53   0
  -7   4 -13    0.67    1.53   0
   8  -4  13   -0.07    1.50   0
  -8   4 -13    0.86    1.53   0
  -9   4 -13    2.40    1.56   0
   9  -4  13    1.29    1.47   0
  10  -4  13    2.08    1.48   0
  11  -4  13    0.97    1.48   0
  12  -4  13    1.72    1.45   0
  13  -4  13    2.23    1.42   0
  14  -4  13    0.26    1.41   0
  15  -4  13   -0.20    1.41   0
 -16  -5  13    0.76    1.24   0
  16   5 -13    0.93    1.34   0
  16  -5 -13    0.52    1.66   0
  16  -5 -13   -0.25    1.80   0
  15  -5 -13    0.33    1.84   0
 -15  -5  13   -0.28    0.95   0
  15   5 -13    1.47    1.44   0
  15  -5 -13    0.48    1.67   0
  14  -5 -13    0.96    1.80   0
 -14  -5  13    0.46    1.27   0
  14  -5 -13    0.10    1.64   0
  14   5 -13    0.73    1.39   0
  13  -5 -13    1.08    1.81   0
 -13  -5  13    1.30    1.32   0
  13  -5 -13    0.92    1.71   0
  13   5 -13    0.10    1.42   0
 -12  -5  13   -0.43    1.34   0
  12  -5 -13    1.12    1.96   0
  12   5 -13    2.01    1.45   0
  12  -5 -13    0.60    2.21   0
  11  -5 -13    1.12    2.40   0
 -11  -5  13    2.44    1.32   0
  11  -5 -13    1.25    1.95   0
  11   5 -13    0.52    1.47   0
  10  -5 -13    0.29    2.37   0
 -10  -5  13    0.03    1.31   0
  10  -5 -13    0.25    2.53   0
  10   5 -13   -0.68    1.47   0
   9   5 -13    0.71    1.47   0
   9  -5 -13   -0.00    3.00   0
  -9  -5  13   -0.25    1.34   0
   9  -5 -13    0.07    3.00   0
   8   5 -13    2.93    1.49   0
  -8  -5  13    0.47    1.45   0
   7   5 -13    1.04    1.51   0
  -7  -5  13    0.84    1.49   0
   6   5 -13    1.41    1.52   0
  -6  -5  13    1.55    1.50   0
  -5  -5  13   -1.68    1.50   0
   5   5 -13    0.23    1.53   0
  -4  -5  13    3.18    1.48   0
   4   5 -13    2.75    1.51   0
  -3  -5  13    0.21    1.49   0
   3   5 -13   -0.31    1.62   0
  -2  -5  13    1.43    1.52   0
   2   5 -13   -0.06    1.58   0
  -1  -5  13    1.39    1.51   0
   1   5 -13    0.66    1.54   0
   0  -5  13    2.36    1.52   0
   0   5 -13    3.28    1.56   0
  -1   5 -13    3.17    1.52   0
   1  -5  13    0.24    1.52   0
   2  -5  13   -0.20    1.52   0
  -2   5 -13    2.17    1.53   0
   3  -5  13    1.91    1.49   0
  -3   5 -13    2.92    1.53   0
   4  -5  13    0.34    1.48   0
  -4   5 -13   -0.09    1.51   0
  -5   5 -13   -0.96    1.51   0
   5  -5  13    1.85    1.46   0
   6  -5  13   -0.53    1.46   0
  -6   5 -13   -0.31    1.50   0
  -7   5 -13    1.10    1.52   0
   7  -5  13    1.91    1.44   0
  -8   5 -13    1.31    1.51   0
   8  -5  13    1.22    1.40   0
   9  -5  13   -0.76    1.49   0
  -9   5 -13    0.54    1.50   0
  10  -5  13    0.79    1.44   0
  11  -5  13    1.01    1.47   0
   8   6 -13    0.51    1.46   0
  -8  -6  13    0.10    1.31   0
   7   6 -13   -0.67    1.45   0
  -7  -6  13    2.09    1.39   0
   6   6 -13    0.59    1.41   0
  -6  -6  13   -0.90    1.42   0
   5   6 -13   -0.28    1.45   0
  -5  -6  13   -0.89    1.44   0
  -4  -6  13   -0.21    1.43   0
   4   6 -13    0.62    1.48   0
  -3  -6  13    0.73    1.38   0
   3   6 -13    1.61    1.43   0
  -2  -6  13    0.76    1.34   0
   2   6 -13    1.16    1.41   0
   1   6 -13    1.38    1.46   0
  -1  -6  13   -0.23    1.43   0
   0  -6  13    1.29    1.41   0
   0   6 -13    0.17    1.43   0
   1  -6  13    0.39    1.40   0
  -1   6 -13    0.53    1.46   0
   2  -6  13    1.11    1.39   0
  -2   6 -13    0.83    1.41   0
   3  -6  13    0.66    1.44   0
  -3   6 -13    2.62    1.41   0
  25   0 -14    0.46    1.39   0
  24   0 -14   -0.88    1.41   0
  23   0 -14    0.23    1.39   0
  22   0 -14    1.53    1.54   0
 -21   0  14    1.00    1.33   0
  21   0 -14    0.82    1.43   0
 -20   0  14    2.33    1.41   0
  20   0 -14    3.87    1.57   0
 -19   0  14    1.31    1.39   0
  19   0 -14    0.43    1.53   0
  18   0 -14    0.58    1.65   0
 -18   0  14    2.92    1.41   0
  17   0 -14    3.41    1.66   0
 -17   0  14    5.77    1.51   0
  16   0 -14    1.67    1.72   0
 -16   0  14    1.48    1.89   0
  15   0 -14    0.57    1.71   0
 -15   0  14   -0.30    1.59   0
  14   0 -14    9.52    2.08   0
 -14   0  14    9.10    1.72   0
  13   0 -14   12.41    1.88   0
 -13   0  14   16.69    1.88   0
  12   0 -14   -0.46    2.11   0
 -12   0  14    0.84    1.92   0
  11   0 -14    0.41    1.78   0
 -11   0  14    0.22    1.69   0
  10   0 -14   31.07    2.46   0
 -10   0  14   32.81    2.00   0
   9   0 -14    9.09    1.93   0
  -9   0  14    7.53    2.21   0
   8   0 -14  118.89    3.18   0
  -8   0  14  108.33    2.94   0
   7   0 -14   47.05    2.34   0
  -7   0  14   47.48    2.59   0
   6   0 -14    2.46    2.45   0
  -6   0  14    3.57    1.92   0
  -5   0  14   32.46    2.12   0
   5   0 -14   47.71    2.88   0
  -4   0  14   11.99    2.02   0
   4   0 -14   12.25    2.49   0
   3   0 -14    1.61    1.87   0
  -3   0  14   -0.89    2.44   0
   2   0 -14    2.47    2.42   0
  -2   0  14    3.49    2.42   0
  -1   0  14    2.35    1.94   0
   1   0 -14    1.34    2.39   0
   0   0  14   12.76    2.06   0
   0   0 -14   12.11    2.11   0
  -1   0 -14   18.51    2.15   0
   1   0  14   14.58    2.07   0
   2   0  14    9.04    2.05   0
  -2   0 -14   10.77    2.49   0
  -3   0 -14    2.89    2.37   0
   3   0  14    2.82    1.90   0
   4   0  14   11.17    2.28   0
  -4   0 -14   11.05    2.03   0
  -5   0 -14    5.58    1.97   0
   5   0  14    2.54    1.88   0
   6   0  14    0.49    2.28   0
   7   0  14    0.58    2.25   0
   8   0  14    0.76    2.13   0
   9   0  14    0.53    1.75   0
  10   0  14    0.94    2.07   0
  11   0  14    3.67    2.03   0
  12   0  14    6.22    1.92   0
  13   0  14   -0.11    1.91   0
  14   0  14    0.90    1.53   0
  15   0  14    1.52    1.82   0
  16   0  14    0.76    1.78   0
  17   0  14    0.09    1.78   0
  18   0  14    2.93    1.86   0
  19   0  14    2.02    1.85   0
  20   0  14   -0.42    1.44   0
  24   1 -14   -0.09    1.37   0
 -24  -1  14   -0.71    1.26   0
  24  -1 -14   -0.66    1.32   0
  23   1 -14    0.22    1.42   0
 -23  -1  14    0.66    1.30   0
  23  -1 -14    1.17    1.40   0
  22   1 -14    0.14    1.41   0
 -22  -1  14    2.64    1.36   0
  22  -1 -14    0.86    1.58   0
  21   1 -14    0.77    1.48   0
 -21  -1  14   -0.35    0.89   0
  21  -1 -14    1.45    1.47   0
  20   1 -14    0.34    1.45   0
 -20  -1  14    0.79    1.31   0
  20  -1 -14   -0.17    1.54   0
  19   1 -14    0.39    1.46   0
 -19  -1  14    2.21    1.39   0
  19  -1 -14    0.09    1.50   0
  18   1 -14    1.53    1.55   0
 -18  -1  14    0.11    1.46   0
  18  -1 -14    1.61    1.49   0
  17   1 -14   -0.21    1.53   0
 -17  -1  14    0.40    1.41   0
  17  -1 -14    1.72    1.53   0
  16   1 -14    2.34    1.60   0
 -16   1  14    1.99    1.58   0
 -16  -1  14   -0.26    1.48   0
  16  -1 -14    0.06    1.57   0
  15   1 -14    1.10    1.65   0
 -15   1  14    1.17    1.89   0
 -15  -1  14    1.56    1.51   0
  15  -1 -14    2.33    1.71   0
  14  -1 -14    1.48    1.95   0
  14   1 -14    2.02    1.76   0
 -14   1  14    0.41    1.56   0
 -14  -1  14   -0.99    1.58   0
  13  -1 -14   16.65    2.21   0
  13   1 -14   15.32    1.89   0
 -13   1  14   15.08    1.62   0
 -13  -1  14   14.50    1.80   0
  12  -1 -14    0.26    2.02   0
  12   1 -14    2.30    1.82   0
 -12   1  14    1.17    1.66   0
 -12  -1  14    3.45    1.55   0
  11  -1 -14    0.85    1.78   0
  11   1 -14   -1.37    1.87   0
 -11   1  14   -0.51    2.07   0
 -11  -1  14   -2.37    1.79   0
  10  -1 -14    1.41    1.93   0
 -10   1  14    3.44    2.16   0
  10   1 -14    2.49    1.79   0
 -10  -1  14    1.70    1.74   0
   9  -1 -14    1.20    2.37   0
  -9   1  14    1.09    1.76   0
   9   1 -14    2.12    1.85   0
  -9  -1  14   -0.90    1.81   0
   8  -1 -14    9.66    1.92   0
  -8   1  14   12.24    2.36   0
   8   1 -14   15.76    2.01   0
  -8  -1  14   12.48    1.88   0
   7  -1 -14   13.41    2.11   0
  -7   1  14   15.16    2.29   0
   7   1 -14   15.14    2.04   0
  -7  -1  14   13.85    1.95   0
  -6   1  14    5.88    2.38   0
   6  -1 -14    7.96    2.69   0
   6   1 -14    6.36    2.44   0
  -6  -1  14    6.85    1.93   0
  -5   1  14   36.58    2.77   0
   5  -1 -14   39.30    2.86   0
   5   1 -14   36.61    2.37   0
  -5  -1  14   42.34    2.28   0
  -4   1  14   13.55    2.68   0
   4  -1 -14   14.30    2.16   0
  -4  -1  14   13.92    2.09   0
   4   1 -14   16.57    2.11   0
  -3  -1  14   22.88    2.21   0
   3   1 -14   22.58    2.18   0
   3  -1 -14   25.57    2.83   0
  -3   1  14   23.76    2.65   0
  -2  -1  14   23.58    2.24   0
   2   1 -14   25.40    2.64   0
   2  -1 -14   23.40    2.73   0
  -2   1  14   19.83    2.64   0
  -1  -1  14    0.24    2.45   0
   1   1 -14    1.41    1.98   0
   1  -1 -14    0.45    2.60   0
  -1   1  14    1.57    2.37   0
   0  -1 -14    1.78    2.54   0
   0  -1  14    2.55    1.97   0
   0   1 -14    1.96    2.01   0
   0   1  14    1.37    2.50   0
   1  -1  14    0.59    1.94   0
  -1  -1 -14   -0.39    2.47   0
  -1   1 -14    0.83    1.98   0
   1   1  14    1.10    2.40   0
   2   1  14    6.93    2.53   0
  -2   1 -14   10.93    2.06   0
   2  -1  14    8.17    1.97   0
  -2  -1 -14    9.66    2.62   0
   3   1  14   -0.11    2.32   0
   3  -1  14   -0.21    1.88   0
  -3   1 -14   -0.27    1.86   0
   4   1  14    1.79    2.30   0
   4  -1  14    1.01    1.81   0
  -4   1 -14    1.65    1.84   0
   5   1  14    1.93    2.25   0
   5  -1  14    3.14    1.77   0
  -5   1 -14    4.67    2.35   0
  -6   1 -14    2.94    1.76   0
   6   1  14    2.24    2.23   0
   6  -1  14    3.62    1.89   0
   7   1  14    0.79    2.12   0
  -7   1 -14    0.40    2.12   0
   7  -1  14    2.01    1.78   0
   8   1  14    0.31    2.08   0
   8  -1  14    0.78    1.70   0
   9   1  14    1.09    2.04   0
   9  -1  14    0.14    1.67   0
  10   1  14    2.57    2.05   0
  10  -1  14    2.92    1.64   0
  11   1  14    0.87    2.00   0
  11  -1  14    1.30    1.61   0
  12   1  14    1.24    1.62   0
  12  -1  14    0.97    1.95   0
  13  -1  14    1.13    1.58   0
  13   1  14    1.61    1.93   0
  14  -1  14    3.43    1.94   0
  14   1  14    3.26    1.66   0
  15  -1  14   -0.88    1.56   0
  15   1  14    0.84    1.91   0
  16   1  14    0.99    1.42   0
  16  -1  14    0.09    1.48   0
  16   1  14    1.30    1.88   0
  17   1  14    1.86    1.66   0
  17  -1  14    1.61    1.50   0
  17   1  14   -0.52    1.85   0
  18   1  14    0.62    1.59   0
  18  -1  14    0.65    1.84   0
  18   1  14    1.31    1.75   0
  19   1  14    0.47    1.64   0
  19  -1  14    0.73    1.44   0
  19   1  14    1.31    1.82   0
 -24  -2  14    1.20    1.28   0
  23   2 -14    1.10    1.42   0
 -23  -2  14    0.12    1.31   0
  23  -2 -14    0.80    1.32   0
  22   2 -14    0.41    1.38   0
 -22  -2  14    1.17    1.29   0
  22  -2 -14    0.97    1.33   0
  21   2 -14   -0.67    1.43   0
 -21  -2  14    0.73    1.29   0
  21  -2 -14    1.19    1.40   0
  20   2 -14    0.82    1.50   0
 -20  -2  14    1.12    1.28   0
  20  -2 -14    2.23    1.37   0
  19   2 -14    0.86    1.54   0
 -19  -2  14    0.92    1.35   0
  19  -2 -14    0.60    1.39   0
  18   2 -14    0.85    1.45   0
 -18  -2  14    0.88    1.33   0
  18  -2 -14    1.10    1.43   0
  17   2 -14    0.40    1.43   0
 -17  -2  14   -0.22    1.41   0
  17  -2 -14    1.36    1.77   0
  16   2 -14    4.07    1.53   0
 -16  -2  14    2.91    1.42   0
  16  -2 -14    1.89    1.53   0
  15   2 -14    1.43    1.56   0
 -15  -2  14    3.06    1.46   0
  15  -2 -14   -0.43    1.89   0
  14   2 -14   -0.14    1.59   0
 -14  -2  14   -0.72    1.46   0
  14  -2 -14    1.22    1.60   0
  13   2 -14    4.87    1.64   0
 -13  -2  14    5.08    1.49   0
  13  -2 -14    5.78    1.72   0
  12  -2 -14    2.05    2.06   0
  12   2 -14    3.11    1.60   0
 -12  -2  14    0.73    1.51   0
  11  -2 -14   30.65    2.40   0
  11   2 -14   38.21    2.00   0
 -11  -2  14   33.97    1.84   0
  10  -2 -14    5.28    2.20   0
  10   2 -14    5.48    1.76   0
 -10  -2  14    3.08    1.64   0
   9  -2 -14   66.73    2.84   0
   9   2 -14   69.91    2.27   0
  -9  -2  14   60.99    2.04   0
   8  -2 -14    4.04    2.19   0
   8   2 -14    1.67    1.74   0
  -8  -2  14    3.55    1.75   0
   7  -2 -14   31.32    2.64   0
   7   2 -14   31.34    2.09   0
  -7  -2  14   19.50    1.93   0
  -6   2  14    0.75    2.39   0
   6  -2 -14    0.09    2.34   0
   6   2 -14    1.85    1.79   0
  -6  -2  14    1.44    1.83   0
  -5   2  14   35.36    2.84   0
   5  -2 -14   38.44    2.79   0
   5   2 -14   38.76    2.18   0
  -5  -2  14   38.92    2.08   0
  -4  -2  14   13.47    1.90   0
   4   2 -14   12.61    2.01   0
   4  -2 -14   13.21    2.85   0
  -4   2  14   13.16    3.03   0
  -3  -2  14   11.98    1.94   0
   3   2 -14   12.47    1.98   0
  -3   2  14   11.02    2.92   0
   3  -2 -14   13.92    3.24   0
  -2  -2  14   35.39    2.11   0
   2  -2 -14   38.22    3.65   0
   2   2 -14   34.11    2.14   0
  -2   2  14   34.01    3.31   0
  -1  -2  14    2.56    1.86   0
  -1   2  14    2.47    3.17   0
   1   2 -14    2.40    1.89   0
   1  -2 -14    2.60    3.41   0
   0  -2  14   79.32    2.46   0
   0   2  14   77.73    4.66   0
   0   2 -14   86.47    2.55   0
   1  -2  14   14.62    2.03   0
   1   2  14   11.87    3.60   0
  -1   2 -14   11.40    2.02   0
  -2   2 -14   85.52    2.47   0
   2  -2  14   71.27    2.47   0
   2   2  14   76.95    4.75   0
  -3   2 -14    6.44    1.98   0
   3  -2  14    5.50    1.83   0
   3   2  14    4.54    3.46   0
   4  -2  14    5.47    1.86   0
  -4   2 -14    3.22    1.90   0
   4   2  14    3.63    3.10   0
   5   2  14    2.52    3.19   0
  -5   2 -14    2.71    1.91   0
   5  -2  14    1.87    1.78   0
   6   2  14    3.15    2.89   0
  -6   2 -14    4.43    1.86   0
   6  -2  14    5.16    2.18   0
   7   2  14    5.45    2.55   0
   7   2  14    5.58    2.87   0
  -7   2 -14    7.22    1.92   0
   7  -2  14    5.89    1.78   0
   8   2  14    0.72    2.28   0
   8   2  14    0.99    2.47   0
  -8   2 -14    0.01    1.83   0
   8  -2  14    0.56    1.66   0
   9   2  14    4.01    2.23   0
   9   2  14    4.54    2.40   0
   9  -2  14    3.99    1.77   0
  10   2  14    0.44    1.88   0
  10   2  14    0.12    2.30   0
  10  -2  14    0.14    1.62   0
  11   2  14    1.13    2.08   0
  11   2  14    0.56    2.27   0
  11  -2  14   -1.28    1.67   0
  12   2  14    1.35    1.80   0
  12   2  14    0.64    1.89   0
  12  -2  14    2.10    1.50   0
  13  -2  14   -0.01    1.61   0
  13   2  14    0.25    1.96   0
  13   2  14    1.24    1.74   0
  14  -2  14    0.24    1.53   0
  14   2  14    0.37    2.21   0
  14   2  14    0.26    1.74   0
  15  -2  14    1.10    1.51   0
  15   2  14    0.77    1.89   0
  15   2  14    0.91    1.75   0
  16  -2  14   -0.25    1.41   0
  16   2  14    0.31    2.20   0
  16   2  14   -0.26    1.69   0
  17  -2  14    0.94    1.43   0
  17   2  14   -0.14    1.84   0
  17   2  14    0.81    1.69   0
  18  -2  14   -0.57    1.40   0
  18   2  14    1.67    1.89   0
  18   2  14    1.55    1.70   0
  22   3 -14   -0.02    1.40   0
 -22  -3  14   -1.78    1.29   0
  22  -3 -14    0.52    1.27   0
  21   3 -14    0.42    1.45   0
 -21  -3  14   -1.15    1.30   0
  21  -3 -14   -1.26    1.68   0
  20   3 -14   -0.92    1.39   0
 -20  -3  14   -0.76    1.30   0
  20  -3 -14    0.33    1.28   0
  19   3 -14    3.00    1.41   0
 -19  -3  14   -0.31    1.33   0
  19  -3 -14    0.42    1.64   0
  18   3 -14    1.40    1.03   0
 -18  -3  14    1.03    1.35   0
  18  -3 -14   -0.20    1.46   0
  17   3 -14   -0.63    1.45   0
 -17  -3  14    0.77    1.33   0
  17  -3 -14   -0.94    1.36   0
  16   3 -14    0.47    1.49   0
 -16  -3  14    1.60    1.39   0
  16  -3 -14    0.03    1.69   0
  15   3 -14    0.47    1.49   0
 -15  -3  14    0.35    0.96   0
  15  -3 -14    0.84    1.82   0
  14   3 -14   -1.28    1.53   0
 -14  -3  14    1.29    1.41   0
  14  -3 -14    2.16    1.93   0
  13   3 -14    2.98    1.57   0
 -13  -3  14    5.42    1.45   0
  13  -3 -14    4.08    2.02   0
  12   3 -14    0.88    1.59   0
 -12  -3  14    2.23    1.44   0
  12  -3 -14    1.54    2.01   0
  11  -3 -14    1.16    2.02   0
  11   3 -14    1.40    1.62   0
 -11  -3  14   -0.31    1.57   0
  10  -3 -14    1.29    2.37   0
  10   3 -14    1.64    1.66   0
 -10  -3  14    1.14    1.54   0
   9  -3 -14    2.33    2.11   0
   9   3 -14    1.87    1.67   0
  -9  -3  14    1.08    1.48   0
[truncated: 87,224 more chars]
