# Supplementary material for: Crystal structure and Hirshfeld surface analysis of 4-{[(E)-4-(hept­yloxy)benzyl­idene]amino}-N-(naphthalen-2-yl)-1,3-thia­zol-2-amine
Source: Acta Crystallogr E Crystallogr Commun. 2020 Jun 16;76(Pt 7):1092–5. doi: 10.1107/S2056989020007951 (PMC7336791; doi:10.1107/S2056989020007951)
Supplement: Supplementary file 2 [file e-76-01092-Isup2.hkl]

data_I                                                                          
_shelx_title ' shelxt_a.res in P2(1)/c'                                         
_shelx_refln_list_code          4                                               
_shelx_F_calc_maximum      177.15                                               
_exptl_crystal_F_000       912.00                                               
_reflns_d_resolution_high  0.8393                                               
                                                                                
loop_                                                                           
 _space_group_symop_operation_xyz                                               
 'x, y, z'                                                                      
 '-x, y+1/2, -z+1/2'                                                            
 '-x, -y, -z'                                                                   
 'x, -y-1/2, z-1/2'                                                             
                                                                                
_cell_length_a    22.9269                                                       
_cell_length_b     5.9315                                                       
_cell_length_c    17.1912                                                       
_cell_angle_alpha  90.000                                                       
_cell_angle_beta   97.734                                                       
_cell_angle_gamma  90.000                                                       
                                                                                
_shelx_F_squared_multiplier     1.000                                           
                                                                                
loop_                                                                           
 _refln_index_h                                                                 
 _refln_index_k                                                                 
 _refln_index_l                                                                 
 _refln_F_squared_calc                                                          
 _refln_F_squared_meas                                                          
 _refln_F_squared_sigma                                                         
 _refln_observed_status                                                         
   5   0   0        257.35        324.02        37.11 o                         
   6   0   0       5934.40       7183.97        81.05 o                         
   7   0   0      15912.44      18333.40       108.88 o                         
   8   0   0        356.70        337.97        27.17 o                         
   9   0   0       1704.92       1635.29        32.10 o                         
  10   0   0        557.09        540.24        20.75 o                         
  11   0   0        692.00        581.90        19.09 o                         
  12   0   0        233.79        211.62        14.45 o                         
  13   0   0        180.55        161.64        12.88 o                         
  14   0   0         27.63         22.11        10.93 o                         
  15   0   0        261.62        271.84        11.97 o                         
  16   0   0          4.24          7.54         8.86 o                         
  17   0   0         90.09         84.90         9.32 o                         
  18   0   0         17.66         34.50         8.37 o                         
  19   0   0          1.43         -0.41         7.62 o                         
  20   0   0        184.08        206.36         8.78 o                         
  21   0   0          5.02         18.10         6.79 o                         
  22   0   0          0.28          1.82         6.54 o                         
  23   0   0          9.40          9.07         6.25 o                         
  24   0   0          0.62          7.41         6.05 o                         
  25   0   0          2.23          7.25         5.67 o                         
  26   0   0          0.78          1.70         5.67 o                         
  27   0   0          1.24         -1.04         5.47 o                         
   1   1   0       1303.87       1725.14        35.71 o                         
   2   1   0      14766.59      21347.82       266.63 o                         
   3   1   0       7063.71       9555.56       619.33 o                         
   4   1   0      13071.83      15627.49      1116.11 o                         
   5   1   0       6301.92       7304.14       152.75 o                         
   6   1   0       2459.08       2804.83        52.53 o                         
   7   1   0        169.24        183.36        16.03 o                         
   8   1   0        131.44        121.08        13.85 o                         
   9   1   0        193.10        187.49        12.90 o                         
  10   1   0         15.91         10.65        10.42 o                         
  11   1   0        716.01        624.60        19.30 o                         
  12   1   0         15.44         18.68        12.51 o                         
  13   1   0          4.83         -1.82        11.47 o                         
  14   1   0        123.81        115.42        11.43 o                         
  15   1   0          2.43         -1.04         9.81 o                         
  16   1   0          5.79         11.50         6.27 o                         
  17   1   0         23.18         24.92         6.01 o                         
  18   1   0         33.67         35.25         5.94 o                         
  19   1   0          2.63         -0.77         5.36 o                         
  20   1   0          0.16          1.66         4.88 o                         
  21   1   0          0.15          4.29         4.27 o                         
  22   1   0          8.09         14.18         4.62 o                         
  23   1   0          0.02          1.94         6.13 o                         
  24   1   0          0.02          0.80         5.07 o                         
  25   1   0         15.45         12.05         4.22 o                         
  26   1   0          3.21          5.59         4.27 o                         
   0   2   0        207.17        219.24        18.36 o                         
   1   2   0        411.09        463.18        14.90 o                         
   2   2   0       2169.65       2424.67        39.53 o                         
   3   2   0        628.29        707.51        16.26 o                         
   4   2   0        341.05        332.88        17.48 o                         
   5   2   0          5.53         10.61        10.23 o                         
   6   2   0        159.32        170.78        11.42 o                         
   7   2   0        228.41        230.42        11.14 o                         
   8   2   0         11.48         12.14         7.91 o                         
   9   2   0        650.90        591.65        22.06 o                         
  10   2   0        509.32        321.02       106.00 o                         
  11   2   0          8.35          1.64         7.66 o                         
  12   2   0         13.54         12.27         6.92 o                         
  13   2   0        147.27        133.21         8.29 o                         
  14   2   0          0.05         11.20         6.66 o                         
  15   2   0          3.20          5.31         6.32 o                         
  16   2   0         18.32         19.17         8.16 o                         
  17   2   0          1.74         10.31         7.33 o                         
  18   2   0         35.32         39.59         7.79 o                         
  19   2   0          8.35          7.95         7.50 o                         
  20   2   0         19.46         24.13         4.87 o                         
  21   2   0         13.53         19.35         4.51 o                         
  22   2   0         18.10         21.65         4.43 o                         
  23   2   0          3.14          0.88         4.23 o                         
  24   2   0          0.61         -1.82         4.51 o                         
  25   2   0         12.62         16.86         5.90 o                         
   1   3   0        944.18        884.03        11.56 o                         
   2   3   0        137.16        126.54         7.91 o                         
   3   3   0        424.81        438.86         9.47 o                         
   4   3   0        365.10        359.38        13.23 o                         
   5   3   0         24.90         29.94         7.39 o                         
   6   3   0        118.02         94.95        16.20 o                         
   7   3   0        145.31        132.07         7.63 o                         
   8   3   0         18.37         10.43         6.25 o                         
   9   3   0          3.80         11.98         6.03 o                         
  10   3   0          2.98          7.39         5.70 o                         
  11   3   0          1.36          1.49         5.93 o                         
  12   3   0          4.48          4.20         5.28 o                         
  13   3   0          0.63          5.58         5.35 o                         
  14   3   0         32.43         32.03         4.98 o                         
  15   3   0         26.87         25.39         4.70 o                         
  16   3   0         58.72         59.25        12.65 o                         
  17   3   0         23.96         14.46         6.01 o                         
  18   3   0         54.32         59.32         5.17 o                         
  19   3   0          0.45         -0.44         4.95 o                         
  20   3   0         23.08         23.76         4.87 o                         
  21   3   0         19.27         12.12         4.52 o                         
  22   3   0          1.91          7.16         4.41 o                         
  23   3   0          2.84          4.73         2.99 o                         
  24   3   0          0.08          1.34         3.32 o                         
   0   4   0        696.43        666.55        26.19 o                         
   1   4   0         14.18         14.22         5.23 o                         
   2   4   0        377.38        341.42         7.12 o                         
   3   4   0        369.13        328.77         6.77 o                         
   4   4   0         89.23         86.12         5.53 o                         
   5   4   0        281.06        255.83         8.43 o                         
   6   4   0          1.98         -2.03         5.51 o                         
   7   4   0        580.34        508.57        24.71 o                         
   8   4   0         18.62         13.99         5.28 o                         
   9   4   0        151.78        142.53         5.81 o                         
  10   4   0         43.70         47.16         5.26 o                         
  11   4   0        323.00        306.21        11.53 o                         
  12   4   0          5.08          7.46         4.47 o                         
  13   4   0        131.06        128.02         5.78 o                         
  14   4   0         32.45         39.44         4.48 o                         
  15   4   0         14.94         18.25         4.29 o                         
  16   4   0          8.07         11.20         3.83 o                         
  17   4   0          1.27          3.60         3.76 o                         
  18   4   0         15.19         23.48         4.26 o                         
  19   4   0          0.21         -0.72         3.53 o                         
  20   4   0          2.08          5.06         4.36 o                         
  21   4   0          0.05         -1.29         4.24 o                         
  22   4   0          0.08         -1.87         4.65 o                         
   1   5   0          0.03          0.04         4.00 o                         
   2   5   0         49.50         51.63         4.91 o                         
   3   5   0         26.38         26.67         4.44 o                         
   4   5   0         12.24         15.49         4.19 o                         
   5   5   0         16.53         14.50         5.14 o                         
   6   5   0          4.90         10.57         5.26 o                         
   7   5   0          2.43          6.97         4.37 o                         
   8   5   0          0.61          4.22         4.35 o                         
   9   5   0         22.75         21.36         4.70 o                         
  10   5   0         11.12         10.51         4.10 o                         
  11   5   0         15.85         18.82         4.48 o                         
  12   5   0          1.38          5.95         4.22 o                         
  13   5   0          1.41          6.00         3.96 o                         
  14   5   0          4.40          7.46         4.13 o                         
  15   5   0          5.95          5.48         3.87 o                         
  16   5   0          1.07          1.03         3.59 o                         
  17   5   0          1.93          0.11         3.68 o                         
  18   5   0          0.25          3.51         3.52 o                         
  19   5   0          0.66          2.97         3.49 o                         
   0   6   0          0.54          1.09         4.71 o                         
   1   6   0          0.39          0.17         3.50 o                         
   2   6   0          9.27         13.01         3.57 o                         
   3   6   0          1.37          7.37         3.65 o                         
   4   6   0          8.83          8.62         4.35 o                         
   5   6   0          1.67          3.20         4.34 o                         
   6   6   0          9.37         13.59         3.99 o                         
   7   6   0         10.51         16.84         3.99 o                         
   8   6   0          5.15          9.40         5.51 o                         
   9   6   0          9.35         11.73         4.16 o                         
  10   6   0          1.06         -0.81         3.59 o                         
  11   6   0         13.03         12.75         3.88 o                         
  12   6   0          1.43          3.71         3.71 o                         
  13   6   0          4.69          8.28         3.47 o                         
  14   6   0          2.87          4.61         3.52 o                         
   1   7   0          1.48          2.45         3.24 o                         
   2   7   0          0.40          2.77         4.06 o                         
   3   7   0          0.38          1.91         3.56 o                         
 -26   1   1          1.24          0.17         5.90 o                         
 -25   1   1          0.39          4.02         4.01 o                         
 -24   1   1         13.61         21.97         4.30 o                         
 -23   1   1          1.00          1.26         5.47 o                         
 -22   1   1          2.98          0.21         4.58 o                         
 -21   1   1          2.12          6.00         4.60 o                         
 -20   1   1          5.00         12.51         5.11 o                         
 -19   1   1          3.48          4.16         5.86 o                         
 -18   1   1          5.23          3.57         5.49 o                         
 -17   1   1          2.80         -0.84         5.80 o                         
 -16   1   1         85.39         82.89         6.66 o                         
 -15   1   1         13.96         14.85         6.71 o                         
 -14   1   1        470.93        435.00         9.68 o                         
 -13   1   1         19.61         21.25         7.99 o                         
 -12   1   1        226.98        174.82        65.99 o                         
 -11   1   1        136.92        121.05        10.45 o                         
 -10   1   1       1140.42       1050.31        16.53 o                         
  -9   1   1         29.75         19.81        11.80 o                         
  -8   1   1          4.13          7.58        13.06 o                         
  -7   1   1         25.89         46.26        14.83 o                         
  -6   1   1         19.14         45.84        18.26 o                         
  -5   1   1          0.45         15.53        20.51 o                         
  -4   1   1        567.84        663.20        29.49 o                         
  -3   1   1      31382.16      40688.07       706.78 o                         
  -2   1   1        340.66        446.09        28.36 o                         
  -1   1   1        133.68        176.28        25.11 o                         
   0   1   1          2.16         18.59        22.49 o                         
   1   1   1       1069.31       1500.29        35.27 o                         
   2   1   1       8700.67      12004.34       321.79 o                         
   3   1   1       7233.11       9834.56       458.43 o                         
   4   1   1       4250.17       5026.17       195.91 o                         
   5   1   1         90.52        113.29        17.03 o                         
   6   1   1       8256.47       8503.11        59.27 o                         
   7   1   1       3344.24       2936.62       547.80 o                         
   8   1   1       1108.58       1090.36        36.96 o                         
   9   1   1        182.28        156.42        17.64 o                         
  10   1   1        787.98        653.92        20.75 o                         
  11   1   1         53.47         43.11        15.61 o                         
  12   1   1        218.60        188.60        15.32 o                         
  13   1   1        157.68        119.31        11.35 o                         
  14   1   1         15.29         10.39         9.90 o                         
  15   1   1         30.05         20.29        10.15 o                         
  16   1   1          5.30         10.19         8.99 o                         
  17   1   1         14.34         19.32         5.81 o                         
  18   1   1          3.85          6.64         5.53 o                         
  19   1   1          0.16          5.01         5.09 o                         
  20   1   1          2.06          3.92         4.90 o                         
  21   1   1          0.69          4.19         5.36 o                         
  22   1   1          3.35          2.87         4.48 o                         
  23   1   1          1.54          4.27         4.33 o                         
  24   1   1          4.91          7.29         4.23 o                         
  25   1   1          1.39          6.27         6.48 o                         
  26   1   1          5.31          8.55         4.08 o                         
 -26   2   1          1.64          3.52         3.26 o                         
 -25   2   1          3.62          7.86         4.08 o                         
 -24   2   1         22.54         31.26         5.63 o                         
 -23   2   1         18.98         18.63         4.43 o                         
 -22   2   1          3.98          6.07         4.52 o                         
 -21   2   1          3.41          9.86         4.71 o                         
 -20   2   1          8.85          7.92         4.70 o                         
 -19   2   1         16.10         11.94         6.42 o                         
 -18   2   1         28.35         26.29         4.62 o                         
 -17   2   1         14.77         12.88         7.70 o                         
 -16   2   1         35.97         42.44         7.70 o                         
 -15   2   1          2.60          2.62         6.05 o                         
 -14   2   1         56.63         53.93         9.38 o                         
 -13   2   1          5.01         13.70         7.08 o                         
 -12   2   1         47.97         58.77         8.03 o                         
 -11   2   1         44.07         51.48         8.75 o                         
 -10   2   1          2.63          3.60        11.49 o                         
  -9   2   1         23.47         28.33         8.74 o                         
  -8   2   1         24.71         23.68        10.01 o                         
  -7   2   1         10.00         13.91         9.53 o                         
  -6   2   1        296.00        307.38        12.52 o                         
  -5   2   1         12.58         15.67        10.08 o                         
  -4   2   1          1.12          7.03        11.00 o                         
  -3   2   1         70.09         82.47        13.73 o                         
  -2   2   1        275.10        354.54        14.36 o                         
  -1   2   1        213.05        241.50        13.46 o                         
   0   2   1         61.16         59.65        12.41 o                         
   1   2   1        754.02        861.89        19.55 o                         
   2   2   1        517.91        578.27        16.61 o                         
   3   2   1       1842.18       2126.37        32.98 o                         
   4   2   1       2187.98       2318.40        71.59 o                         
   5   2   1        146.25        174.89        12.22 o                         
   6   2   1        184.20        192.97        11.18 o                         
   7   2   1       1080.07       1048.47        67.08 o                         
   8   2   1        898.48        774.36       138.37 o                         
   9   2   1        202.62        195.32         9.19 o                         
  10   2   1          1.28          2.95         6.63 o                         
  11   2   1        180.72        173.13        11.76 o                         
  12   2   1        121.14         87.45        17.19 o                         
  13   2   1         58.86         51.38         7.06 o                         
  14   2   1         79.21         76.61         9.94 o                         
  15   2   1          2.41          2.19         8.53 o                         
  16   2   1          3.63          8.82         8.41 o                         
  17   2   1          1.35          2.19         7.83 o                         
  18   2   1         12.61         21.00         7.41 o                         
  19   2   1         11.87         10.35         7.25 o                         
  20   2   1          1.23          3.77         6.75 o                         
  21   2   1          2.94          7.09         4.98 o                         
  22   2   1          0.40          4.90         4.47 o                         
  23   2   1          2.01         -2.64         4.20 o                         
  24   2   1          7.10          8.70         4.65 o                         
  25   2   1          1.17          5.49         4.08 o                         
 -24   3   1          1.72          5.51         3.31 o                         
 -23   3   1          0.23         -0.50         3.74 o                         
 -22   3   1          0.00         -0.24         3.63 o                         
 -21   3   1          0.00          0.36         4.46 o                         
 -20   3   1          2.64          3.38         4.64 o                         
 -19   3   1         20.53         19.00         6.47 o                         
 -18   3   1         44.71         51.79        10.42 o                         
 -17   3   1          7.63          9.66         4.32 o                         
 -16   3   1         18.68         16.95         4.84 o                         
 -15   3   1         12.22         15.22         4.79 o                         
 -14   3   1         12.48         15.71         4.87 o                         
 -13   3   1         10.54          9.55         5.04 o                         
 -12   3   1          0.32          3.66         5.29 o                         
 -11   3   1        122.01        119.89         6.57 o                         
 -10   3   1          7.43          8.56         5.69 o                         
  -9   3   1        202.22        191.74         7.06 o                         
  -8   3   1        128.22        128.56         6.73 o                         
  -7   3   1        437.07        391.85        15.06 o                         
  -6   3   1        348.26        298.24         8.89 o                         
  -5   3   1        619.31        550.71        17.33 o                         
  -4   3   1        104.95         93.27         8.42 o                         
  -3   3   1        867.94        815.61        19.25 o                         
  -2   3   1          1.56          3.75         7.02 o                         
  -1   3   1       2974.77       2974.48        46.04 o                         
   0   3   1        967.65        990.73        12.56 o                         
   1   3   1        534.59        486.50         9.95 o                         
   2   3   1       1109.51       1061.46        13.28 o                         
   3   3   1        133.69        150.17         7.87 o                         
   4   3   1        169.14        156.62         8.00 o                         
   5   3   1        154.95        139.44         7.48 o                         
   6   3   1        114.84        116.91         8.39 o                         
   7   3   1         23.34         26.39         6.87 o                         
   8   3   1        127.80        110.46         6.87 o                         
   9   3   1          8.79         11.54         6.57 o                         
  10   3   1         35.00         28.21         6.34 o                         
  11   3   1         19.64         23.83         6.35 o                         
  12   3   1         18.90         18.29         5.88 o                         
  13   3   1         64.30         62.50         5.78 o                         
  14   3   1         27.74         26.41         4.86 o                         
  15   3   1         90.33         94.83         5.25 o                         
  16   3   1          1.28          0.28         4.28 o                         
  17   3   1         25.84         28.38         5.33 o                         
  18   3   1          1.84          5.52         5.51 o                         
  19   3   1         13.30         22.00         5.18 o                         
  20   3   1          9.77         10.44         4.62 o                         
  21   3   1          0.03          5.39         4.40 o                         
  22   3   1          2.94          5.32         4.35 o                         
  23   3   1          0.03          4.23         4.38 o                         
  24   3   1          0.03          2.27         3.31 o                         
 -22   4   1          0.54          0.52         4.40 o                         
 -21   4   1          0.19          2.64         3.46 o                         
 -20   4   1          0.27         -0.73         3.57 o                         
 -19   4   1          2.79          3.68         3.56 o                         
 -18   4   1          0.91          1.65         3.94 o                         
 -17   4   1          8.09         13.93         3.83 o                         
 -16   4   1          1.41          0.19         4.33 o                         
 -15   4   1         11.23         20.36         4.33 o                         
 -14   4   1         28.10         29.22         4.55 o                         
 -13   4   1         12.70         16.12         4.36 o                         
 -12   4   1          1.40          5.39         4.43 o                         
 -11   4   1          6.23         11.70         4.73 o                         
 -10   4   1          8.28          6.24         4.90 o                         
  -9   4   1         23.68         19.83         5.10 o                         
  -8   4   1          1.43          5.95         5.33 o                         
  -7   4   1        206.83        168.06        30.86 o                         
  -6   4   1         11.11         11.23         5.42 o                         
  -5   4   1         10.02         12.58         5.48 o                         
  -4   4   1          0.68          4.70         5.52 o                         
  -3   4   1        222.53        215.38         6.28 o                         
  -2   4   1        134.71        125.23         6.05 o                         
  -1   4   1        305.89        302.96         6.43 o                         
   0   4   1         11.43         18.22         5.91 o                         
   1   4   1        101.23        101.92         6.24 o                         
   2   4   1         55.56         52.06         5.70 o                         
   3   4   1        359.10        320.27         7.99 o                         
   4   4   1         14.89         17.03         4.92 o                         
   5   4   1        156.88        147.29         5.64 o                         
   6   4   1        354.69        316.17        30.55 o                         
   7   4   1          4.19          2.06         5.41 o                         
   8   4   1        245.58        222.27         6.26 o                         
   9   4   1         23.15         15.35         5.58 o                         
  10   4   1         80.22         77.46         5.19 o                         
  11   4   1         80.82         78.26         4.88 o                         
  12   4   1         84.42         85.08         5.05 o                         
  13   4   1         30.17         28.45         4.50 o                         
  14   4   1          3.73          3.08         4.02 o                         
  15   4   1         16.60         14.37         4.09 o                         
  16   4   1          0.31          4.14         3.78 o                         
  17   4   1          2.26          4.13         3.81 o                         
  18   4   1          1.33          2.73         3.84 o                         
  19   4   1          0.08         -0.55         4.82 o                         
  20   4   1          1.41          4.38         4.47 o                         
  21   4   1          0.83          3.19         4.36 o                         
  22   4   1          0.51          2.67         4.30 o                         
 -19   5   1          0.19          2.85         3.59 o                         
 -18   5   1          0.04          2.81         3.44 o                         
 -17   5   1          0.02          2.10         3.73 o                         
 -16   5   1          0.13          1.37         3.80 o                         
 -15   5   1          0.43          4.29         3.68 o                         
 -14   5   1          0.05          3.24         4.01 o                         
 -13   5   1          2.07          4.47         4.03 o                         
 -12   5   1          7.09          8.64         4.09 o                         
 -11   5   1          7.91          7.81         4.04 o                         
 -10   5   1         38.14         36.38         4.11 o                         
  -9   5   1          0.19         -2.16         4.77 o                         
  -8   5   1          6.08          8.22         4.21 o                         
  -7   5   1          0.31          3.00         4.52 o                         
  -6   5   1         35.99         29.68         4.54 o                         
  -5   5   1          0.94          1.92         4.44 o                         
  -4   5   1         18.36         15.57         4.78 o                         
  -3   5   1          9.52          8.17         3.96 o                         
  -2   5   1         15.42         16.25         4.35 o                         
  -1   5   1         77.44         82.29         4.51 o                         
   0   5   1          3.93          7.13         4.02 o                         
   1   5   1         28.62         28.65         4.47 o                         
   2   5   1         29.63         26.83         4.45 o                         
   3   5   1          5.29          6.24         4.10 o                         
   4   5   1         35.44         36.92         4.43 o                         
   5   5   1         11.08         12.06         4.22 o                         
   6   5   1          0.49         -0.91         4.17 o                         
   7   5   1          4.56          4.16         4.57 o                         
   8   5   1         26.61         31.76         4.65 o                         
   9   5   1         10.95         10.97         4.56 o                         
  10   5   1         49.15         44.37         4.89 o                         
  11   5   1         38.26         40.79         5.02 o                         
  12   5   1          3.92          6.49         4.14 o                         
  13   5   1          0.02          3.78         4.19 o                         
  14   5   1          2.57          3.20         3.79 o                         
  15   5   1          0.24          0.63         3.81 o                         
  16   5   1          0.84          2.68         3.69 o                         
  17   5   1          8.97         15.59         3.51 o                         
  18   5   1          4.41          9.75         3.78 o                         
 -14   6   1          1.20         -0.27         3.42 o                         
 -13   6   1          0.85         -2.17         3.52 o                         
 -12   6   1          0.21         -0.70         3.57 o                         
 -11   6   1          0.27          4.51         3.62 o                         
 -10   6   1          4.16          6.68         3.70 o                         
  -9   6   1          0.62          0.10         3.80 o                         
  -8   6   1          3.40          3.71         3.91 o                         
  -7   6   1          0.58          0.10         3.56 o                         
  -6   6   1          5.43          4.40         4.09 o                         
  -5   6   1          1.33          4.87         4.27 o                         
  -4   6   1          5.79          4.93         3.85 o                         
  -3   6   1          0.75          4.23         3.87 o                         
  -2   6   1          0.75          0.86         3.68 o                         
  -1   6   1         11.35          9.25         3.76 o                         
   0   6   1          0.03          1.34         3.54 o                         
   1   6   1          0.15          5.27         3.91 o                         
   2   6   1         17.93         20.86         3.61 o                         
   3   6   1          0.69          2.68         3.41 o                         
   4   6   1          0.00          0.50         3.30 o                         
   5   6   1          3.34          4.46         4.29 o                         
   6   6   1          2.84          2.44         3.91 o                         
   7   6   1          4.80          8.99         4.31 o                         
   8   6   1          0.13          3.75         3.96 o                         
   9   6   1          2.81          5.31         4.08 o                         
  10   6   1          0.12          2.01         3.63 o                         
  11   6   1          3.47          8.39         4.07 o                         
  12   6   1          0.81          1.38         3.64 o                         
  13   6   1          0.78          1.69         3.79 o                         
  14   6   1          0.55         -0.20         3.59 o                         
  -3   7   1          0.54          1.06         3.61 o                         
  -2   7   1          0.72          1.94         3.74 o                         
  -1   7   1          0.50          3.88         3.78 o                         
   0   7   1          5.43          8.31         3.23 o                         
   1   7   1          0.15          2.04         3.38 o                         
   2   7   1          2.75          3.95         3.30 o                         
   3   7   1          0.23          0.57         4.02 o                         
 -27   0   2          2.33          1.45         5.63 o                         
 -26   0   2          0.28          7.25         5.88 o                         
 -25   0   2          9.61         16.36         5.92 o                         
 -24   0   2          0.69         -1.95         6.21 o                         
 -23   0   2          4.14          4.80         6.67 o                         
 -22   0   2          0.34          4.51         6.46 o                         
 -21   0   2         14.78          8.12         7.04 o                         
 -20   0   2          2.19          0.95         7.62 o                         
 -19   0   2        226.01        225.21        10.10 o                         
 -18   0   2        200.91        204.21        10.02 o                         
 -17   0   2        102.62         94.30         9.36 o                         
 -16   0   2         29.26         27.37         9.48 o                         
 -15   0   2        773.98        662.65        14.62 o                         
 -14   0   2        313.90        269.27        13.29 o                         
 -13   0   2        112.79        110.90        12.34 o                         
 -12   0   2          0.06         19.42        12.63 o                         
 -11   0   2        435.51        428.34        17.44 o                         
 -10   0   2         17.36         20.50        15.94 o                         
  -9   0   2         22.22         24.35        19.26 o                         
  -8   0   2        198.81        203.33        17.04 o                         
  -7   0   2        727.66        749.82        23.63 o                         
  -6   0   2         23.01         41.72        21.27 o                         
  -5   0   2         73.39         77.52        23.46 o                         
  -4   0   2        359.92        447.51        29.91 o                         
  -3   0   2      10638.95      14397.83       147.20 o                         
  -2   0   2        132.06        158.29        43.15 o                         
  -1   0   2        120.72        174.18        39.85 o                         
   0   0   2       1606.46       2294.00        72.75 o                         
   1   0   2       5945.97       8833.82       118.95 o                         
   2   0   2       1418.22       2194.41        84.98 o                         
  13   0   2        638.83        521.73        15.07 o                         
  14   0   2         59.46         54.58        10.81 o                         
  15   0   2        505.88        475.47        12.92 o                         
  16   0   2         40.09         39.76         9.24 o                         
  17   0   2         87.69         88.00         8.66 o                         
  18   0   2          1.75         11.39         7.41 o                         
  19   0   2         61.19         57.36         7.83 o                         
  20   0   2         31.00         37.44         7.04 o                         
  21   0   2         24.04         23.77         6.75 o                         
  22   0   2          1.81          4.60         6.34 o                         
  23   0   2          0.70          5.30         6.00 o                         
  24   0   2          1.81          4.06         6.00 o                         
  25   0   2          5.32         11.60         5.55 o                         
  26   0   2          0.51          5.14         5.76 o                         
 -27   1   2          2.69          1.16         3.95 o                         
 -26   1   2          0.19          4.68         4.04 o                         
 -25   1   2         11.51         13.05         3.91 o                         
 -24   1   2         16.30         15.35         4.37 o                         
 -23   1   2         10.05         15.82         3.63 o                         
 -22   1   2          0.01         -2.23         4.55 o                         
 -21   1   2          9.55         15.00         4.84 o                         
 -20   1   2         45.55         49.23         5.39 o                         
 -19   1   2         10.52         13.57         5.56 o                         
 -18   1   2         15.17         21.19         5.72 o                         
 -17   1   2         26.48         19.94         6.08 o                         
 -16   1   2          0.13          0.62         6.19 o                         
 -15   1   2         38.62         36.07         6.91 o                         
 -14   1   2        157.62        148.94         6.67 o                         
 -13   1   2        184.56        169.05         7.54 o                         
 -12   1   2         74.16         76.09         6.36 o                         
 -11   1   2         49.06         52.78         7.84 o                         
 -10   1   2        244.11        252.66         9.69 o                         
  -9   1   2        365.99        357.16        14.14 o                         
  -8   1   2        443.47        436.88        26.57 o                         
  -7   1   2        238.74        249.11        17.67 o                         
  -6   1   2        837.48        912.11        69.60 o                         
  -5   1   2        841.81        938.29       485.41 o                         
  -4   1   2          7.26         22.95        22.56 o                         
  -3   1   2        950.12       1159.27        34.18 o                         
  -2   1   2       1297.19       1630.04        39.24 o                         
  -1   1   2       1350.89       1791.30        46.10 o                         
   0   1   2       2871.65       3850.62        64.89 o                         
   1   1   2       9847.39      13554.73       200.22 o                         
   2   1   2        467.26        570.44        23.79 o                         
   3   1   2      14950.14      18572.73       981.07 o                         
   4   1   2      11850.78      15029.29       868.58 o                         
   5   1   2      10137.44      12411.69      1091.32 o                         
   6   1   2       2650.61       3068.28       183.25 o                         
   7   1   2       1895.18       1823.80        36.69 o                         
   8   1   2       2382.88       2111.87        35.37 o                         
   9   1   2       1054.87        970.11        26.63 o                         
  10   1   2       1170.75       1034.51        24.35 o                         
  11   1   2       1942.30       1622.74        23.98 o                         
  12   1   2        173.92        164.58        11.89 o                         
  13   1   2         13.46         12.26        10.56 o                         
  14   1   2         37.73         34.29         9.69 o                         
  15   1   2          3.93         10.44         8.95 o                         
  16   1   2         40.53         50.52         8.95 o                         
  17   1   2          0.08          9.24         8.53 o                         
  18   1   2         14.71         11.51         7.91 o                         
  19   1   2          1.28          3.10         4.39 o                         
  20   1   2          0.01         -3.71         5.06 o                         
  21   1   2          0.31         -1.24         4.64 o                         
  22   1   2          4.55          3.91         4.39 o                         
  23   1   2          7.29          9.74         4.40 o                         
  24   1   2          0.01          2.72         4.16 o                         
  25   1   2          0.02         -2.46         3.97 o                         
  26   1   2          0.10          2.85         4.05 o                         
 -26   2   2          1.17         -0.90         4.06 o                         
 -25   2   2          0.16          5.74         3.95 o                         
 -24   2   2         23.42         31.22         4.27 o                         
 -23   2   2          0.34         -2.24         4.42 o                         
 -22   2   2          8.21          7.30         4.34 o                         
 -21   2   2        114.75        149.76        12.24 o                         
 -20   2   2         79.21         98.07         8.22 o                         
 -19   2   2          1.01          3.02         6.73 o                         
 -18   2   2         46.36         45.31         4.59 o                         
 -17   2   2         45.92         33.65         6.82 o                         
 -16   2   2         14.06         19.03         5.71 o                         
 -15   2   2         88.77         80.15         6.44 o                         
 -14   2   2        124.62        114.22        14.64 o                         
 -13   2   2        147.33        130.57         7.68 o                         
 -12   2   2         22.03         15.41         7.40 o                         
 -11   2   2          1.87          4.86         8.04 o                         
 -10   2   2        111.94         75.17        35.45 o                         
  -9   2   2        257.10        234.00        11.00 o                         
  -8   2   2         13.45          3.69         9.84 o                         
  -7   2   2        976.22        689.66       357.27 o                         
  -6   2   2        203.22        201.46        12.91 o                         
  -5   2   2        339.60        357.70        12.47 o                         
  -4   2   2         35.17         54.52        11.16 o                         
  -3   2   2        395.16        464.10        14.73 o                         
  -2   2   2         22.91         18.06        11.65 o                         
  -1   2   2       1705.80       1948.38        43.55 o                         
   0   2   2        832.43        901.56        17.42 o                         
   1   2   2        174.06        187.81        12.69 o                         
   2   2   2        486.98        523.70        14.59 o                         
   3   2   2        663.59        712.19        26.04 o                         
   4   2   2        811.59        764.65        14.24 o                         
   5   2   2        533.90        624.93        25.21 o                         
   6   2   2       1944.91       1874.16        95.50 o                         
   7   2   2        335.74        335.92        11.73 o                         
   8   2   2         21.42         34.24         8.20 o                         
   9   2   2        331.42        315.37        14.37 o                         
  10   2   2       1658.12       1486.83        79.97 o                         
  11   2   2        387.95        324.56        24.52 o                         
  12   2   2         33.33         28.77         7.45 o                         
  13   2   2        124.03        112.05         8.23 o                         
  14   2   2         56.51         47.62         6.87 o                         
  15   2   2         68.60         51.47         8.00 o                         
  16   2   2         70.78         67.09         6.32 o                         
  17   2   2        127.08        139.77         8.66 o                         
  18   2   2          0.57          8.61         7.04 o                         
  19   2   2         19.53         19.55         7.37 o                         
  20   2   2          4.43          8.12         8.03 o                         
  21   2   2          0.09          3.89         6.13 o                         
  22   2   2          0.37         -2.10         3.51 o                         
  23   2   2          2.44          5.03         4.22 o                         
  24   2   2          5.63          5.76         3.66 o                         
  25   2   2          0.51          1.30         3.28 o                         
 -24   3   2          3.08          1.84         8.61 o                         
 -23   3   2          0.02          2.79         4.70 o                         
 -22   3   2          4.39          3.96         4.17 o                         
 -21   3   2          1.72          7.73         4.20 o                         
 -20   3   2          7.19         10.13         3.73 o                         
 -19   3   2         22.41         21.77         5.07 o                         
 -18   3   2          1.28          0.23         5.11 o                         
 -17   3   2        114.39        131.28         5.88 o                         
 -16   3   2        127.72        117.31         9.77 o                         
 -15   3   2        112.79        116.66         7.57 o                         
 -14   3   2          0.61          5.22         5.08 o                         
 -13   3   2        114.48        108.87         5.64 o                         
 -12   3   2          5.97          4.10         5.59 o                         
 -11   3   2         22.54         24.84         5.76 o                         
 -10   3   2          7.34         10.10         6.04 o                         
  -9   3   2         25.31         21.15         5.96 o                         
  -8   3   2         78.34         70.20        16.79 o                         
  -7   3   2          1.76          7.12         6.35 o                         
  -6   3   2          3.74          2.36         6.25 o                         
  -5   3   2        388.23        376.37        11.88 o                         
  -4   3   2        148.94        135.39         8.50 o                         
  -3   3   2        123.30        125.26         8.09 o                         
  -2   3   2        165.81        184.15         7.93 o                         
  -1   3   2          0.30          5.18         7.73 o                         
   0   3   2        104.30        100.58         7.71 o                         
   1   3   2        838.54        884.32        16.77 o                         
   2   3   2        390.57        385.04         9.64 o                         
   3   3   2        306.51        296.18         9.31 o                         
   4   3   2        106.13         94.67         7.33 o                         
   5   3   2        203.22        197.14         7.78 o                         
   6   3   2         49.64         52.30         6.76 o                         
   7   3   2         22.27         15.60         6.89 o                         
   8   3   2        333.00        314.67        10.39 o                         
   9   3   2         22.54         25.54         6.55 o                         
  10   3   2        196.78        178.61         9.38 o                         
  11   3   2          0.00          0.45         5.49 o                         
  12   3   2         74.86         65.24         6.32 o                         
  13   3   2          0.03          4.98         4.72 o                         
  14   3   2         17.12         22.42         5.17 o                         
  15   3   2         37.08         45.44        12.40 o                         
  16   3   2         51.69         45.78         5.60 o                         
  17   3   2          3.91          3.86         5.00 o                         
  18   3   2          5.54          4.73         4.62 o                         
  19   3   2          0.37         -1.66         4.72 o                         
  20   3   2         25.98         33.72         6.50 o                         
  21   3   2          7.87          6.28         4.39 o                         
  22   3   2          1.01          1.39         4.32 o                         
  23   3   2          0.43          4.10         4.19 o                         
  24   3   2          0.05          2.84         4.19 o                         
 -22   4   2          0.12          0.67         3.07 o                         
 -21   4   2          0.13          1.75         3.75 o                         
 -20   4   2          0.14         -1.07         3.65 o                         
 -19   4   2         11.58         15.87         3.75 o                         
 -18   4   2          7.17          5.90         3.68 o                         
 -17   4   2          0.45          4.38         3.93 o                         
 -16   4   2          0.22         -2.59         4.34 o                         
 -15   4   2         33.23         34.96         4.43 o                         
 -14   4   2         47.33         49.36         4.73 o                         
 -13   4   2          4.72          6.83         4.36 o                         
 -12   4   2        277.77        277.82        11.85 o                         
 -11   4   2         35.52         37.35         4.87 o                         
 -10   4   2          2.75         10.01         4.76 o                         
  -9   4   2         41.67         41.46         5.71 o                         
  -8   4   2          0.97          6.04         5.15 o                         
  -7   4   2         74.81         66.00         5.79 o                         
  -6   4   2         61.51         59.36         5.61 o                         
  -5   4   2        143.98        130.63         6.49 o                         
  -4   4   2          5.83          7.25         5.84 o                         
  -3   4   2        252.70        238.74         8.03 o                         
  -2   4   2        237.52        220.45         7.13 o                         
  -1   4   2        174.68        167.21         6.02 o                         
   0   4   2        128.75        123.29         5.69 o                         
   1   4   2         26.40         22.14         5.72 o                         
   2   4   2         46.22         50.05         5.59 o                         
   3   4   2         40.32         35.27         5.50 o                         
   4   4   2        156.51        157.51         5.88 o                         
   5   4   2         29.09         31.98         5.17 o                         
   6   4   2        327.65        303.24        13.12 o                         
   7   4   2          0.01          2.26         5.94 o                         
   8   4   2        360.00        328.98         8.13 o                         
   9   4   2          0.65         -0.35         5.27 o                         
  10   4   2          8.99         11.49         4.82 o                         
  11   4   2          0.59          3.31         5.14 o                         
  12   4   2         37.36         39.14         4.54 o                         
  13   4   2          5.02          8.28         4.53 o                         
  14   4   2         10.42          8.34         4.66 o                         
  15   4   2         19.56         26.15         4.37 o                         
  16   4   2          7.98          7.99         3.98 o                         
  17   4   2          0.34          7.56         4.65 o                         
  18   4   2          8.45          7.22         5.01 o                         
  19   4   2          0.12          4.36         4.35 o                         
  20   4   2          6.88         11.00         4.39 o                         
  21   4   2          0.50          3.35         4.78 o                         
 -19   5   2          0.36          1.50         3.44 o                         
 -18   5   2          1.36          5.82         3.64 o                         
 -17   5   2          0.54          3.31         3.77 o                         
 -16   5   2          0.06          6.13         3.78 o                         
 -15   5   2          3.65         11.19         3.91 o                         
 -14   5   2          0.49          0.11         3.91 o                         
 -13   5   2          0.05          5.45         3.92 o                         
 -12   5   2          8.93         17.18         4.23 o                         
 -11   5   2          3.60          0.48         3.98 o                         
 -10   5   2         65.12         64.16         4.81 o                         
  -9   5   2          3.25          7.12         4.47 o                         
  -8   5   2         68.12         65.83         4.75 o                         
  -7   5   2         12.87          7.10         4.16 o                         
  -6   5   2         37.71         43.88         4.72 o                         
  -5   5   2         78.19         75.52         5.03 o                         
  -4   5   2         50.32         57.06         5.29 o                         
  -3   5   2         24.45         21.30         4.88 o                         
  -2   5   2         19.97         17.90         4.06 o                         
  -1   5   2          5.85         10.02         4.58 o                         
   0   5   2         16.27         16.83         4.54 o                         
   1   5   2         22.92         28.69         4.52 o                         
   2   5   2         15.01         14.21         4.66 o                         
   3   5   2         94.33         96.18         4.59 o                         
   4   5   2         21.54         21.89         4.06 o                         
   5   5   2          7.99          8.38         4.01 o                         
   6   5   2          9.54          8.71         4.20 o                         
   7   5   2          1.64          0.67         4.87 o                         
   8   5   2          0.00          0.74         4.50 o                         
   9   5   2         19.39         20.24         4.38 o                         
  10   5   2         13.71         15.10         4.07 o                         
  11   5   2          7.98          8.11         4.33 o                         
  12   5   2          1.51          1.13         4.23 o                         
  13   5   2          0.12          3.14         4.33 o                         
  14   5   2          8.61          8.29         4.26 o                         
  15   5   2          5.04          4.67         3.84 o                         
  16   5   2          0.00          1.66         4.01 o                         
  17   5   2          0.59          0.27         3.41 o                         
  18   5   2          1.55          7.67         4.70 o                         
 -14   6   2          5.60          9.91         3.61 o                         
 -13   6   2          6.69         10.54         4.00 o                         
 -12   6   2          1.25          3.12         3.94 o                         
 -11   6   2          3.13          1.35         3.67 o                         
 -10   6   2          1.22          3.61         3.88 o                         
  -9   6   2         16.34         22.24         3.84 o                         
  -8   6   2          0.11          5.53         4.07 o                         
  -7   6   2         28.64         30.57         4.01 o                         
  -6   6   2          2.44          8.07         4.26 o                         
  -5   6   2         22.46         29.17         4.27 o                         
  -4   6   2          3.89          5.65         4.01 o                         
  -3   6   2         11.90         14.32         4.02 o                         
  -2   6   2         32.90         36.12         4.65 o                         
  -1   6   2          0.30          3.01         3.52 o                         
   0   6   2          3.96          6.47         3.52 o                         
   1   6   2          0.06          0.62         3.68 o                         
   2   6   2          0.91          4.64         3.94 o                         
   3   6   2          3.77          4.77         3.72 o                         
   4   6   2         14.06         21.45         3.60 o                         
   5   6   2          2.20          2.71         3.60 o                         
   6   6   2          3.04          4.39         3.90 o                         
   7   6   2          0.44          1.80         4.19 o                         
   8   6   2          3.40          7.23         4.23 o                         
   9   6   2          0.13          0.81         4.62 o                         
  10   6   2          2.95          4.08         3.84 o                         
  11   6   2          4.50          6.16         4.05 o                         
  12   6   2          0.39          5.56         4.08 o                         
  13   6   2          3.87          7.12         4.00 o                         
  -2   7   2          2.81          4.26         3.69 o                         
  -1   7   2          0.86          0.84         3.78 o                         
   0   7   2          0.05          0.40         3.92 o                         
   1   7   2          0.74          0.56         3.50 o                         
   2   7   2          0.28          0.27         3.34 o                         
 -27   1   3          3.74          5.30         3.92 o                         
 -26   1   3          0.39          2.16         3.97 o                         
 -25   1   3          5.98         15.89         6.61 o                         
 -24   1   3          3.36          7.55         4.38 o                         
 -23   1   3         13.85         18.21         3.90 o                         
 -22   1   3         34.94         37.72         4.76 o                         
 -21   1   3         32.85         36.65         4.92 o                         
 -20   1   3          7.27          5.57         5.31 o                         
 -19   1   3          3.57          2.90         5.73 o                         
 -18   1   3        148.67        156.30         8.53 o                         
 -17   1   3         45.94         41.81         8.86 o                         
 -16   1   3         11.49         13.47         5.02 o                         
 -15   1   3        125.51        113.44         6.00 o                         
 -14   1   3         65.28         61.39         6.25 o                         
 -13   1   3        350.17        304.42        15.94 o                         
 -12   1   3        360.87        275.97        43.54 o                         
 -11   1   3        174.01        171.51         8.40 o                         
 -10   1   3        479.49        404.17        10.57 o                         
  -9   1   3       1832.50       1863.69        31.82 o                         
  -8   1   3        741.42        729.40        17.86 o                         
  -7   1   3       1050.27       1100.58        17.54 o                         
  -6   1   3        381.25        367.62        15.66 o                         
  -5   1   3       1226.94       1337.78       343.56 o                         
  -4   1   3       3730.83       3558.29       995.48 o                         
  -3   1   3       1285.80       1517.32        27.73 o                         
  -2   1   3        255.25        313.66        21.76 o                         
  -1   1   3       2503.09       3127.16        41.37 o                         
   0   1   3        204.60        261.51        25.00 o                         
   1   1   3        594.13        731.80        28.60 o                         
   2   1   3       8669.49      10763.35       386.30 o                         
   3   1   3      30366.78      37312.03       168.28 o                         
   4   1   3        198.61        212.04        17.58 o                         
   5   1   3       7817.49       8943.66       673.24 o                         
   6   1   3         14.28          8.77        14.35 o                         
   7   1   3       4953.07       5086.19       389.70 o                         
   8   1   3       1016.86        835.40        76.95 o                         
   9   1   3         19.77         16.93        10.35 o                         
  10   1   3       1872.30       1595.66        25.30 o                         
  11   1   3        979.22        820.90        18.76 o                         
  12   1   3        110.85         98.65        11.26 o                         
  13   1   3         35.59         31.89        10.52 o                         
  14   1   3          8.44          6.34         9.61 o                         
  15   1   3         23.76         17.19         9.40 o                         
  16   1   3         51.50         46.84         8.90 o                         
  17   1   3         20.78         29.73         8.03 o                         
  18   1   3          6.08          7.58         7.41 o                         
  19   1   3          2.13          4.97         7.41 o                         
  20   1   3          0.91         -2.31         4.73 o                         
  21   1   3          0.01          4.25         4.52 o                         
  22   1   3          0.17         -0.72         6.56 o                         
  23   1   3          6.68         17.04         5.92 o                         
  24   1   3          1.14          3.52         5.84 o                         
  25   1   3          1.47          1.27         4.16 o                         
 -26   2   3          0.25          4.10         5.57 o                         
 -25   2   3          2.19          7.43         4.00 o                         
 -24   2   3          3.08          5.49         4.02 o                         
 -23   2   3          2.88          0.38         4.08 o                         
 -22   2   3          0.00          2.04         5.72 o                         
 -21   2   3         10.52         14.65         4.54 o                         
 -20   2   3         34.26         40.46         4.95 o                         
 -19   2   3         46.56         50.37         4.22 o                         
 -18   2   3         19.91         20.31         4.18 o                         
 -17   2   3          0.88          2.08         4.41 o                         
 -16   2   3          1.39          2.05         4.57 o                         
 -15   2   3         15.95         13.05         5.07 o                         
 -14   2   3          0.55          1.76         5.28 o                         
 -13   2   3        343.70        316.99        19.20 o                         
 -12   2   3         13.17          4.32         7.56 o                         
 -11   2   3        712.83        684.19        22.47 o                         
 -10   2   3          0.05         11.19         8.56 o                         
  -9   2   3        629.11        629.84        13.36 o                         
  -8   2   3        138.50        148.91        10.64 o                         
  -7   2   3         13.24         31.88        10.51 o                         
  -6   2   3        388.30        402.37        18.84 o                         
  -5   2   3          0.03         -0.97        11.68 o                         
  -4   2   3         38.16         38.25        11.35 o                         
  -3   2   3         20.72         38.75        11.13 o                         
  -2   2   3       1549.57       1608.50        61.94 o                         
  -1   2   3         27.07         26.64        12.73 o                         
   0   2   3        171.34        180.61        13.36 o                         
   1   2   3       1695.18       1836.97        28.48 o                         
   2   2   3         15.70         15.66        11.38 o                         
   3   2   3         21.18         24.96        10.71 o                         
   4   2   3         17.63         21.83         9.92 o                         
   5   2   3        129.51        160.64         9.73 o                         
   6   2   3        215.84        200.73         8.71 o                         
   7   2   3         23.21         30.90         9.37 o                         
   8   2   3       1115.44       1053.39        35.76 o                         
   9   2   3        909.22        800.75        63.24 o                         
  10   2   3         76.07         70.45        10.37 o                         
  11   2   3        340.69        293.52        23.07 o                         
  12   2   3        640.79        603.51        36.90 o                         
  13   2   3        212.82        198.45        19.24 o                         
  14   2   3         41.38         38.20         7.21 o                         
  15   2   3          3.92          1.21         6.05 o                         
  16   2   3         17.86         21.18         5.98 o                         
  17   2   3         47.86         43.14         5.80 o                         
  18   2   3          6.84         10.42         5.44 o                         
  19   2   3          8.53         10.00         5.75 o                         
  20   2   3          1.88          0.96         4.98 o                         
  21   2   3          5.61         10.96         4.84 o                         
  22   2   3          0.61          1.44         4.36 o                         
  23   2   3          5.52         11.34         3.03 o                         
  24   2   3          0.72          5.21         3.64 o                         
  25   2   3          0.01         -1.86         3.62 o                         
 -24   3   3          3.41          4.11         4.09 o                         
 -23   3   3          0.03         -0.17         4.58 o                         
 -22   3   3         11.25         10.08         3.43 o                         
 -21   3   3          6.26         10.05         3.51 o                         
 -20   3   3         20.02         20.65         3.92 o                         
 -19   3   3          9.53         11.40         3.81 o                         
 -18   3   3          3.34          0.46         3.93 o                         
 -17   3   3         15.08         18.08         5.36 o                         
 -16   3   3          0.00          6.34         5.46 o                         
 -15   3   3        167.77        166.10         7.50 o                         
 -14   3   3        303.44        305.45        11.66 o                         
 -13   3   3         62.70         68.72         6.38 o                         
 -12   3   3         39.93         36.96         7.07 o                         
 -11   3   3          3.76          2.00         5.53 o                         
 -10   3   3        118.27        115.34         8.98 o                         
  -9   3   3          8.95          5.02         5.79 o                         
  -8   3   3        271.46        260.94        16.27 o                         
  -7   3   3         40.46         35.04        10.79 o                         
  -6   3   3         27.16         23.46         6.95 o                         
  -5   3   3        231.44        220.92         8.80 o                         
  -4   3   3        101.65         83.17         7.62 o                         
  -3   3   3        563.97        513.82        10.87 o                         
  -2   3   3          0.60          9.39         8.45 o                         
  -1   3   3         39.35         49.31         7.55 o                         
   0   3   3        753.74        705.47        14.73 o                         
   1   3   3        512.46        464.82         9.96 o                         
   2   3   3       1190.62       1123.25        18.70 o                         
   3   3   3        951.20        912.09        20.87 o                         
   4   3   3       1997.29       1931.49        56.52 o                         
   5   3   3         61.40         59.97         6.87 o                         
   6   3   3        466.17        428.97        28.31 o                         
   7   3   3         33.68         31.90         7.13 o                         
   8   3   3         80.97         71.99         7.23 o                         
   9   3   3         81.20         73.09         6.87 o                         
  10   3   3        172.29        148.31        14.51 o                         
  11   3   3        217.76        195.64        10.37 o                         
  12   3   3         73.73         58.40         7.15 o                         
  13   3   3          4.41          4.96         6.29 o                         
  14   3   3        162.87        162.83        11.66 o                         
  15   3   3          6.99         17.20         6.17 o                         
  16   3   3         98.28         99.86         6.34 o                         
  17   3   3         67.85         76.38         5.38 o                         
  18   3   3         10.45         15.54         4.85 o                         
  19   3   3          1.02          2.28         5.11 o                         
  20   3   3          3.15          8.58         4.47 o                         
  21   3   3          4.54          4.70         4.42 o                         
  22   3   3          0.02          2.96         4.32 o                         
  23   3   3          8.64         17.07         4.29 o                         
 -22   4   3          0.95          2.17         2.94 o                         
 -21   4   3          2.56          6.14         2.95 o                         
 -20   4   3          0.02          2.18         3.60 o                         
 -19   4   3          0.17          3.48         4.01 o                         
 -18   4   3          1.38          3.39         3.78 o                         
 -17   4   3          0.97          5.08         3.95 o                         
 -16   4   3          0.02          4.83         3.97 o                         
 -15   4   3          0.84         -4.00         4.32 o                         
 -14   4   3         44.06         50.45         4.55 o                         
 -13   4   3         98.96        101.32         5.05 o                         
 -12   4   3         42.92         43.92         4.96 o                         
 -11   4   3         69.74         67.83         5.32 o                         
 -10   4   3        101.89         95.79         7.57 o                         
  -9   4   3         22.25         21.59         4.99 o                         
  -8   4   3         14.40         11.86         5.02 o                         
  -7   4   3         32.85         29.49         5.18 o                         
  -6   4   3         13.97         16.29         5.52 o                         
  -5   4   3          1.42          6.81         5.28 o                         
  -4   4   3         19.81         17.19         5.50 o                         
  -3   4   3          7.97          5.64         6.26 o                         
  -2   4   3          6.83          9.39         5.99 o                         
  -1   4   3          1.62          7.73         5.30 o                         
   0   4   3        130.77        133.87         6.04 o                         
   1   4   3         59.11         51.38         6.18 o                         
   2   4   3          1.60         -0.18         5.22 o                         
   3   4   3          8.27         13.06         5.34 o                         
   4   4   3         19.29         23.30         5.45 o                         
   5   4   3          2.01          1.61         5.08 o                         
   6   4   3          6.31          7.47         4.84 o                         
   7   4   3         12.16         12.33         4.83 o                         
   8   4   3         14.86         14.27         5.22 o                         
   9   4   3          9.00         12.59         5.89 o                         
  10   4   3         20.92         22.76         5.30 o                         
  11   4   3         69.79         64.13         5.07 o                         
  12   4   3          0.32          3.13         4.67 o                         
  13   4   3         40.48         40.63         4.28 o                         
  14   4   3         10.78         13.42         4.62 o                         
  15   4   3          3.54          4.31         5.00 o                         
  16   4   3         16.55         16.65         5.32 o                         
  17   4   3          0.01         -1.10         4.58 o                         
  18   4   3          9.08         13.58         4.70 o                         
  19   4   3          0.18          5.25         4.41 o                         
  20   4   3          0.34         -1.88         4.41 o                         
  21   4   3          0.12          2.80         4.28 o                         
 -19   5   3          1.94          2.17         3.52 o                         
 -18   5   3         11.30         13.13         3.50 o                         
 -17   5   3          2.07          6.14         4.04 o                         
 -16   5   3         37.88         55.96         3.87 o                         
 -15   5   3         13.56         17.01         3.67 o                         
 -14   5   3          4.49          3.18         3.67 o                         
 -13   5   3          1.29          0.83         4.06 o                         
 -12   5   3          1.31          6.58         4.19 o                         
 -11   5   3          0.01          5.61         4.21 o                         
 -10   5   3          8.15         12.91         3.94 o                         
  -9   5   3         20.16         18.55         4.11 o                         
  -8   5   3        201.29        166.16        43.31 o                         
  -7   5   3         72.15         69.08         4.94 o                         
  -6   5   3        207.57        196.51         5.43 o                         
  -5   5   3        103.83        109.49         5.53 o                         
  -4   5   3         63.74         64.80         5.34 o                         
  -3   5   3         16.61         12.50         4.60 o                         
  -2   5   3         66.31         67.30         4.98 o                         
  -1   5   3         45.59         43.64         4.89 o                         
   0   5   3          1.56          5.63         4.37 o                         
   1   5   3         53.83         52.03         4.66 o                         
   2   5   3         15.63         16.38         4.68 o                         
   3   5   3         30.48         32.63         4.47 o                         
   4   5   3         46.21         49.94         4.46 o                         
   5   5   3         47.02         56.47         4.45 o                         
   6   5   3         28.04         22.07         4.30 o                         
   7   5   3          9.27          9.02         4.78 o                         
   8   5   3          0.41          9.18         4.76 o                         
   9   5   3          6.96         12.15         4.43 o                         
  10   5   3         30.01         33.99         4.39 o                         
  11   5   3          3.02          5.98         4.42 o                         
  12   5   3          5.09          3.36         4.08 o                         
  13   5   3          0.68          4.06         4.24 o                         
  14   5   3          6.96          9.72         4.01 o                         
  15   5   3          8.70         11.93         4.19 o                         
  16   5   3          0.64         -1.16         4.76 o                         
  17   5   3          1.98          4.55         4.30 o                         
  18   5   3          0.79          3.06         4.66 o                         
 -14   6   3         11.60         17.96         3.51 o                         
 -13   6   3          0.30          5.60         3.80 o                         
 -12   6   3          1.58          4.05         3.89 o                         
 -11   6   3          0.64          6.49         3.94 o                         
 -10   6   3          1.66          6.29         4.02 o                         
  -9   6   3          4.32          1.96         3.72 o                         
  -8   6   3          2.46          5.03         3.51 o                         
  -7   6   3          0.36          2.45         4.09 o                         
  -6   6   3          0.94          3.68         3.89 o                         
  -5   6   3          0.05          4.46         4.27 o                         
  -4   6   3          9.71         13.63         4.03 o                         
  -3   6   3          5.09          5.31         4.13 o                         
  -2   6   3         10.03         13.86         4.34 o                         
  -1   6   3          0.20          5.02         4.21 o                         
   0   6   3         21.04         23.07         3.87 o                         
   1   6   3          1.36          1.97         4.02 o                         
   2   6   3          5.49         10.28         3.76 o                         
   3   6   3          1.77          3.91         3.79 o                         
   4   6   3          1.47          7.57         4.12 o                         
   5   6   3          1.12          4.59         3.53 o                         
   6   6   3          7.42          8.92         4.26 o                         
   7   6   3          8.43          5.52         4.14 o                         
   8   6   3          3.28          3.35         4.24 o                         
   9   6   3          0.03          0.69         4.16 o                         
  10   6   3          0.03          4.41         4.74 o                         
  11   6   3          0.00          2.19         3.73 o                         
  12   6   3          0.01          1.15         3.66 o                         
  13   6   3          2.27          4.47         3.82 o                         
 -27   0   4          1.95          1.49         5.67 o                         
 -26   0   4          0.09         -2.90         6.00 o                         
 -25   0   4         10.31         22.57         5.84 o                         
 -24   0   4          0.78         -2.69         5.88 o                         
 -23   0   4         11.19          4.72         6.75 o                         
 -22   0   4          0.07         -2.19         6.83 o                         
 -21   0   4         81.53         80.18         7.58 o                         
 -20   0   4         67.86         75.66         7.74 o                         
 -19   0   4         33.39         35.74         8.24 o                         
 -18   0   4          1.44          4.35         8.41 o                         
 -17   0   4         60.50         64.23         9.03 o                         
 -16   0   4        307.35        291.72        11.47 o                         
 -15   0   4        168.89        158.70        11.55 o                         
 -14   0   4       1944.55       1884.80        21.58 o                         
 -13   0   4         26.61         30.81        11.60 o                         
 -12   0   4       1356.82       1208.03        14.55 o                         
 -11   0   4        550.22        521.29        12.54 o                         
 -10   0   4        823.87        909.09        15.55 o                         
  -9   0   4        776.81        736.13        81.25 o                         
  -8   0   4        212.16        223.97        14.76 o                         
  -7   0   4         12.83          4.81        14.51 o                         
  -6   0   4         10.83         23.35        16.48 o                         
  -5   0   4        237.43        266.40        20.82 o                         
  -4   0   4       3321.60       4003.61        45.89 o                         
  -3   0   4       1968.94       1720.05       865.46 o                         
  -2   0   4        716.42        848.73        34.99 o                         
  -1   0   4        747.57        898.46        36.16 o                         
   0   0   4       2122.92       2657.53        50.00 o                         
   1   0   4       4515.47       5415.41       356.34 o                         
   2   0   4         28.42         34.25        24.40 o                         
   3   0   4      13265.33      17311.47       381.67 o                         
   4   0   4         85.16        160.48        33.25 o                         
   5   0   4        398.16        452.94        33.09 o                         
   6   0   4       1040.15       1061.01        32.01 o                         
  16   0   4        143.34        153.27         9.44 o                         
  17   0   4         15.59          9.40         7.79 o                         
  18   0   4         58.82         47.92         7.83 o                         
  19   0   4          0.09          4.97         7.21 o                         
  20   0   4         19.47         22.74         6.87 o                         
  21   0   4          6.02          3.52         6.42 o                         
  22   0   4          1.06         -4.80         5.96 o                         
  23   0   4          4.99          4.02         6.21 o                         
  24   0   4          2.84          2.44         5.63 o                         
  25   0   4          0.80          1.33         5.76 o                         
 -26   1   4          0.34          4.95         4.06 o                         
 -25   1   4          8.44         10.26         4.11 o                         
 -24   1   4          0.88          0.00         4.28 o                         
 -23   1   4         17.48         18.20         4.67 o                         
 -22   1   4          0.08         -1.60         4.61 o                         
 -21   1   4         14.81         19.26         4.77 o                         
 -20   1   4         26.16         29.44         5.20 o                         
 -19   1   4         77.40         83.59         6.40 o                         
 -18   1   4         14.83         12.93         5.65 o                         
 -17   1   4         40.29         45.47         4.79 o                         
 -16   1   4         19.22         21.54         5.09 o                         
 -15   1   4          2.90          8.82         5.35 o                         
 -14   1   4        433.64        380.00        26.46 o                         
 -13   1   4        187.36        166.53         7.00 o                         
 -12   1   4          8.42         -0.98         6.97 o                         
 -11   1   4         87.51         98.50         7.59 o                         
 -10   1   4        470.41        412.02        42.04 o                         
  -9   1   4        627.72        666.61        19.09 o                         
  -8   1   4        305.12        272.99        53.11 o                         
  -7   1   4         87.66        115.38        11.41 o                         
  -6   1   4        213.55        247.58        13.56 o                         
  -5   1   4       1085.82       1203.01        20.99 o                         
  -4   1   4         72.24         96.36        14.90 o                         
  -3   1   4        400.87        472.04        19.35 o                         
  -2   1   4          4.46         14.35        17.21 o                         
  -1   1   4         18.48         36.37        16.86 o                         
   0   1   4       1301.14       1581.29        31.86 o                         
   1   1   4       1185.33       1394.71        60.75 o                         
   2   1   4       2977.72       3705.99        44.24 o                         
   3   1   4        189.81        227.49        21.10 o                         
   4   1   4       1652.01       1901.17        59.06 o                         
   5   1   4        491.65        580.19        34.73 o                         
   6   1   4       1283.40       1382.86        57.30 o                         
   7   1   4        501.89        525.57        37.69 o                         
   8   1   4       2253.46       2182.73       133.37 o                         
   9   1   4       1363.58       1262.95       112.60 o                         
  10   1   4       1125.71        862.19        90.45 o                         
  11   1   4        629.02        574.86        81.96 o                         
  12   1   4         78.92         69.04         9.48 o                         
  13   1   4        210.33        169.84        12.96 o                         
  14   1   4          4.18         13.05         9.44 o                         
  15   1   4         18.24         24.64         8.95 o                         
  16   1   4        131.32        123.49         9.03 o                         
  17   1   4          5.57          7.87         7.74 o                         
  18   1   4          0.10          4.89         7.33 o                         
  19   1   4          2.05         -1.78         7.79 o                         
  20   1   4          2.43          8.32         6.92 o                         
  21   1   4          0.65          7.03         4.63 o                         
  22   1   4          1.01          6.82         4.42 o                         
  23   1   4          0.66          5.89         4.04 o                         
  24   1   4          0.04          2.42         3.99 o                         
  25   1   4          0.19         -1.89         3.78 o                         
 -26   2   4          0.32          6.87         3.95 o                         
 -25   2   4          1.05         -3.20         3.85 o                         
 -24   2   4          5.28          3.27         4.06 o                         
 -23   2   4          1.95          8.11         4.20 o                         
 -22   2   4          0.02          3.84         4.39 o                         
 -21   2   4          3.82          9.12         4.63 o                         
 -20   2   4          3.55          6.42         3.77 o                         
 -19   2   4          2.39          2.35         3.98 o                         
 -18   2   4          4.44          0.32         4.17 o                         
 -17   2   4         30.68         33.92         7.11 o                         
 -16   2   4        225.52        208.00         6.31 o                         
 -15   2   4         40.68         34.54         5.07 o                         
 -14   2   4         56.86         41.98        11.26 o                         
 -13   2   4          0.42         -3.00         5.54 o                         
 -12   2   4          2.28          1.79         5.89 o                         
 -11   2   4          0.28         -0.91         6.85 o                         
 -10   2   4         32.52         33.23         6.72 o                         
  -9   2   4        132.54        124.12         9.51 o                         
  -8   2   4        518.98        457.19        10.93 o                         
  -7   2   4        183.27        157.49        93.35 o                         
  -6   2   4        835.25        775.56       410.43 o                         
  -5   2   4         80.28         81.70        11.95 o                         
  -4   2   4        206.13        224.23        13.64 o                         
  -3   2   4        207.01        211.80        12.61 o                         
  -2   2   4        153.72        171.03        12.76 o                         
  -1   2   4       3538.71       3560.21        66.50 o                         
   0   2   4       4367.54       4355.09        46.17 o                         
   1   2   4        151.71        170.97        13.29 o                         
   2   2   4       2628.00       2721.16        84.90 o                         
   3   2   4          1.74          0.89         9.69 o                         
   4   2   4        179.00        186.71        11.10 o                         
   5   2   4          5.00          4.61         9.00 o                         
   6   2   4        113.85        124.50         9.61 o                         
   7   2   4        136.09        120.91        11.36 o                         
   8   2   4        350.37        332.16        15.96 o                         
   9   2   4        215.53        217.52        10.10 o                         
  10   2   4        228.23        210.80        12.07 o                         
  11   2   4         67.99         65.40         8.77 o                         
  12   2   4         11.19          3.48         7.75 o                         
  13   2   4        108.18        106.73         9.01 o                         
  14   2   4        200.82        176.77         7.35 o                         
  15   2   4        122.88        112.62         6.79 o                         
  16   2   4          6.21         12.57         5.74 o                         
  17   2   4          8.66          8.18         5.26 o                         
  18   2   4          0.37          2.62         5.34 o                         
  19   2   4          0.07         -4.42         4.60 o                         
  20   2   4         21.27         26.50         6.40 o                         
  21   2   4          4.71         15.07         4.60 o                         
  22   2   4          1.01          7.52         4.88 o                         
  23   2   4          1.95          4.12         4.44 o                         
  24   2   4          0.15          1.29         3.46 o                         
 -24   3   4          0.78          5.39         3.99 o                         
 -23   3   4          0.19          0.68         3.32 o                         
 -22   3   4          1.21          2.36         3.41 o                         
 -21   3   4          4.99          8.42         3.57 o                         
 -20   3   4         13.35         13.05         3.64 o                         
 -19   3   4          3.51          6.10         3.80 o                         
 -18   3   4         17.05         21.88         3.95 o                         
 -17   3   4          0.07          3.77         4.10 o                         
 -16   3   4          9.42          6.44         4.17 o                         
 -15   3   4        135.23        119.34        13.96 o                         
 -14   3   4         77.15         73.46         5.90 o                         
 -13   3   4         24.47         29.65         6.05 o                         
 -12   3   4        115.33         89.38         6.66 o                         
 -11   3   4         83.45         64.22         7.13 o                         
 -10   3   4         80.35         65.87        13.68 o                         
  -9   3   4         38.37         40.09         5.96 o                         
  -8   3   4          0.04         -3.86         6.33 o                         
  -7   3   4         26.48         16.70        12.54 o                         
  -6   3   4          3.31          7.54         7.03 o                         
  -5   3   4         58.94         53.73         7.64 o                         
  -4   3   4        126.18        128.76         8.19 o                         
  -3   3   4        862.84        820.71        15.09 o                         
  -2   3   4        189.54        175.97         9.18 o                         
  -1   3   4         79.81         73.63         8.37 o                         
   0   3   4        112.24        102.70         8.02 o                         
   1   3   4          0.47          4.44         7.35 o                         
   2   3   4        457.24        426.47        10.22 o                         
   3   3   4          0.00          0.67         7.13 o                         
   4   3   4        182.90        160.54         7.75 o                         
   5   3   4          0.72         -0.57         6.65 o                         
   6   3   4        371.60        373.52        16.68 o                         
   7   3   4          1.08          1.91         5.76 o                         
   8   3   4          0.01          4.92         6.38 o                         
   9   3   4          1.89          3.32         6.10 o                         
  10   3   4          5.58          0.86         7.00 o                         
  11   3   4         37.04         36.57         7.45 o                         
  12   3   4          2.18         -0.16         6.08 o                         
  13   3   4        154.81        159.89        17.87 o                         
  14   3   4         23.37         19.34         5.58 o                         
  15   3   4        167.10        165.78         9.77 o                         
  16   3   4          1.64          6.77         5.10 o                         
  17   3   4         15.12         26.13         5.50 o                         
  18   3   4          2.96          4.25         4.79 o                         
  19   3   4          4.06          6.02         4.55 o                         
  20   3   4          9.54          5.73         4.99 o                         
  21   3   4         15.42         14.81         4.87 o                         
  22   3   4          2.45          7.64         4.26 o                         
  23   3   4          1.71          6.19         4.70 o                         
 -22   4   4          1.44          5.52         2.86 o                         
 -21   4   4          0.62          0.35         3.15 o                         
 -20   4   4          2.37          5.89         3.07 o                         
 -19   4   4          0.43          6.74         3.45 o                         
 -18   4   4         32.09         35.98         3.85 o                         
 -17   4   4         21.47         17.69         6.38 o                         
 -16   4   4          0.11          2.93         3.93 o                         
 -15   4   4          4.53          8.76         4.26 o                         
 -14   4   4         38.60         41.65         4.37 o                         
 -13   4   4          2.02          5.14         4.85 o                         
 -12   4   4          0.11         -0.21         4.45 o                         
 -11   4   4        158.76        152.14         5.34 o                         
 -10   4   4        391.22        352.67        88.53 o                         
  -9   4   4          8.81         10.18         4.72 o                         
  -8   4   4        264.73        263.53         9.77 o                         
  -7   4   4        337.85        328.42         7.25 o                         
  -6   4   4          9.91          8.86         5.54 o                         
  -5   4   4          2.66          1.67         5.39 o                         
  -4   4   4        172.21        165.16         6.60 o                         
  -3   4   4        103.85         93.62         6.18 o                         
  -2   4   4         52.01         47.93         6.55 o                         
  -1   4   4         72.82         74.25         6.46 o                         
   0   4   4         12.09         16.58         5.53 o                         
   1   4   4        169.86        149.52         6.33 o                         
   2   4   4         16.15         17.46         5.40 o                         
   3   4   4         58.23         54.44         5.37 o                         
   4   4   4          7.76         10.31         5.02 o                         
   5   4   4         56.39         53.37         5.32 o                         
   6   4   4         13.04          9.92         4.93 o                         
   7   4   4         87.10         79.95         5.59 o                         
   8   4   4          6.47          5.63         5.64 o                         
   9   4   4          3.37          4.50         5.57 o                         
  10   4   4         29.13         33.94         5.31 o                         
  11   4   4         16.72         14.98         5.17 o                         
  12   4   4         26.89         32.11         4.42 o                         
  13   4   4          0.59          5.71         5.59 o                         
  14   4   4         48.11         48.44         5.98 o                         
  15   4   4          0.61          3.81         5.36 o                         
  16   4   4          2.94          2.61         5.24 o                         
  17   4   4          0.97         -1.00         5.07 o                         
  18   4   4          0.01          1.45         4.36 o                         
  19   4   4          3.87          2.06         4.96 o                         
  20   4   4          6.68         11.84         4.84 o                         
 -19   5   4          0.13          0.52         3.57 o                         
 -18   5   4          1.89          1.77         3.53 o                         
 -17   5   4          2.32          5.86         3.58 o                         
 -16   5   4         10.48         15.07         3.62 o                         
 -15   5   4          5.22         12.35         3.66 o                         
 -14   5   4         31.28         38.51         4.06 o                         
 -13   5   4          7.89         13.00         4.22 o                         
 -12   5   4          0.00          1.64         4.11 o                         
 -11   5   4          0.78          2.97         4.26 o                         
 -10   5   4          1.76          3.29         4.18 o                         
  -9   5   4          0.61          2.99         4.20 o                         
  -8   5   4         29.44         29.34         4.64 o                         
  -7   5   4         23.21         25.99         4.64 o                         
  -6   5   4         50.30         51.46         5.01 o                         
  -5   5   4         35.48         36.41         4.88 o                         
  -4   5   4          9.90         14.62         4.90 o                         
  -3   5   4         13.26         22.84         4.84 o                         
  -2   5   4          0.79          5.15         4.88 o                         
  -1   5   4         21.01         16.95         4.94 o                         
   0   5   4         91.27         96.97         5.23 o                         
   1   5   4          0.58          6.05         4.36 o                         
   2   5   4         19.40         18.85         4.39 o                         
   3   5   4          0.01          2.40         4.36 o                         
   4   5   4         24.93         22.28         4.61 o                         
   5   5   4          5.60          8.41         4.58 o                         
   6   5   4          8.66         11.01         4.06 o                         
   7   5   4         32.62         29.98         4.44 o                         
   8   5   4          9.93          9.88         4.59 o                         
   9   5   4          6.10          8.21         4.69 o                         
  10   5   4          5.67          6.89         4.47 o                         
  11   5   4          7.93         10.36         4.34 o                         
  12   5   4          8.22          5.95         4.08 o                         
  13   5   4          6.25          6.29         4.01 o                         
  14   5   4          2.08          4.61         4.82 o                         
  15   5   4          1.29          0.91         4.50 o                         
  16   5   4          0.50         -0.19         4.38 o                         
  17   5   4          0.02          2.50         4.77 o                         
 -14   6   4          6.01          4.94         3.57 o                         
 -13   6   4         14.35         20.14         3.51 o                         
 -12   6   4          0.01          4.65         3.68 o                         
 -11   6   4          0.77          5.51         3.72 o                         
 -10   6   4          1.23          4.65         3.95 o                         
  -9   6   4          0.78          2.48         3.57 o                         
  -8   6   4          0.38          2.32         3.56 o                         
  -7   6   4          0.59          2.32         3.87 o                         
  -6   6   4          0.28          5.19         4.20 o                         
  -5   6   4          2.80          2.75         4.03 o                         
  -4   6   4          3.51          2.20         4.12 o                         
  -3   6   4          1.52          1.82         4.00 o                         
  -2   6   4          0.09          1.81         4.46 o                         
  -1   6   4         16.26         16.80         4.24 o                         
   0   6   4         13.83         11.45         4.42 o                         
   1   6   4          1.37          5.35         4.18 o                         
   2   6   4          5.59          5.46         3.57 o                         
   3   6   4         15.98         18.10         3.99 o                         
   4   6   4          0.93          0.29         3.54 o                         
   5   6   4          3.81          5.80         3.68 o                         
   6   6   4          2.10          6.17         3.79 o                         
   7   6   4          6.07         10.73         4.22 o                         
   8   6   4          6.29          6.52         4.11 o                         
   9   6   4          0.00          1.32         4.20 o                         
  10   6   4          3.58          6.88         4.02 o                         
  11   6   4          1.23          2.79         4.09 o                         
  12   6   4          1.23          2.33         4.09 o                         
 -26   1   5          0.01          4.16         4.41 o                         
 -25   1   5          0.41          4.26         4.07 o                         
 -24   1   5          0.14          1.22         5.38 o                         
 -23   1   5          5.62         11.92         4.51 o                         
 -22   1   5          0.82         12.09         4.73 o                         
 -21   1   5         22.09         27.38         4.88 o                         
 -20   1   5          0.49         -1.78         4.99 o                         
 -19   1   5         25.27         33.11         5.64 o                         
 -18   1   5          4.00          8.99         4.51 o                         
 -17   1   5        353.37        329.33        15.97 o                         
 -16   1   5          0.55         10.05         4.98 o                         
 -15   1   5        430.14        411.78         7.05 o                         
 -14   1   5         32.11         24.33         5.92 o                         
 -13   1   5        110.13         85.11         8.79 o                         
 -12   1   5        441.37        406.73        14.79 o                         
 -11   1   5        806.83        653.41       113.57 o                         
 -10   1   5       2196.37       1772.36       407.24 o                         
  -9   1   5        354.60        338.01        15.42 o                         
  -8   1   5       5091.77       5213.13       133.47 o                         
  -7   1   5        246.63        291.78        11.38 o                         
  -6   1   5         64.22         50.89        10.76 o                         
  -5   1   5          3.47          7.40         9.28 o                         
  -4   1   5        255.25        246.01        12.57 o                         
  -3   1   5        419.70        489.60        15.16 o                         
  -2   1   5         45.53         48.64        12.94 o                         
  -1   1   5        254.87        314.78        16.26 o                         
   0   1   5        476.97        478.93        17.86 o                         
   1   1   5        193.97        188.58        15.47 o                         
   2   1   5        144.95        180.38        14.96 o                         
   3   1   5        169.80        181.63        14.46 o                         
   4   1   5         66.94         84.56        12.21 o                         
   5   1   5         36.71         51.57        12.78 o                         
   6   1   5          0.33         -5.30        16.40 o                         
   7   1   5        224.40        209.01        17.48 o                         
   8   1   5       3429.13       3306.61        34.62 o                         
   9   1   5       1166.15       1071.27       111.82 o                         
  10   1   5       1145.83        995.68        75.60 o                         
  11   1   5        168.50        154.79        12.88 o                         
  12   1   5        406.17        341.08        42.37 o                         
  13   1   5         26.21         25.38         7.10 o                         
  14   1   5        179.01        163.78         9.67 o                         
  15   1   5        143.11        137.88        14.64 o                         
  16   1   5          3.72          5.71         5.74 o                         
  17   1   5         60.38         52.38        10.68 o                         
  18   1   5          2.25          2.68         7.87 o                         
  19   1   5          0.25         -0.87         4.86 o                         
  20   1   5         18.38         23.00         4.81 o                         
  21   1   5          3.57          9.69         4.84 o                         
  22   1   5          3.41          5.39         3.54 o                         
  23   1   5          3.56          7.07         6.49 o                         
  24   1   5          0.00          2.67         3.14 o                         
  25   1   5          0.34          3.61         3.31 o                         
 -26   2   5          1.06         -1.09         3.16 o                         
 -25   2   5          1.14          2.60         4.01 o                         
 -24   2   5          0.57          1.57         3.98 o                         
 -23   2   5          0.03          4.69         4.14 o                         
 -22   2   5          0.24          1.34         3.53 o                         
 -21   2   5          0.03         -2.00         3.07 o                         
 -20   2   5          1.48          4.39         3.71 o                         
 -19   2   5          3.35          9.84         3.94 o                         
 -18   2   5         18.42         20.93         4.30 o                         
 -17   2   5          5.32          5.11         4.38 o                         
 -16   2   5         20.44         18.71         4.64 o                         
 -15   2   5         12.57          8.82         5.07 o                         
 -14   2   5         59.50         56.14         5.32 o                         
 -13   2   5          1.58          5.47         4.95 o                         
 -12   2   5         28.19         27.05         5.90 o                         
 -11   2   5        120.08        113.25         6.64 o                         
 -10   2   5        414.15        390.00        17.41 o                         
  -9   2   5        112.19        101.55         7.21 o                         
  -8   2   5        309.15        322.66         9.44 o                         
  -7   2   5        580.95        516.76       143.31 o                         
  -6   2   5        880.64        889.80        22.07 o                         
  -5   2   5        147.12        124.56         9.68 o                         
  -4   2   5       2098.48       2124.77        39.57 o                         
  -3   2   5        104.04         96.49        10.49 o                         
  -2   2   5        556.77        583.70        18.36 o                         
  -1   2   5        300.26        364.80        12.53 o                         
   0   2   5         21.39         38.44        11.41 o                         
   1   2   5         78.42         94.67        11.70 o                         
   2   2   5        321.60        309.74        13.12 o                         
   3   2   5       1688.12       1674.51        18.94 o                         
   4   2   5         34.16         33.56         9.51 o                         
   5   2   5         37.95         44.84         9.05 o                         
   6   2   5        996.48        874.43        24.85 o                         
   7   2   5        303.35        300.96        18.86 o                         
   8   2   5        445.05        391.13        11.65 o                         
   9   2   5         47.05         46.79         8.86 o                         
  10   2   5        476.68        422.83        21.18 o                         
  11   2   5         25.37         20.14         7.96 o                         
  12   2   5         75.95         73.71         7.04 o                         
  13   2   5         78.15         73.28         7.79 o                         
  14   2   5         30.77         19.33         6.19 o                         
  15   2   5         11.86         14.93         5.74 o                         
  16   2   5         29.83         36.22         6.44 o                         
  17   2   5         38.70         42.86         5.88 o                         
  18   2   5          9.72         12.63         4.82 o                         
  19   2   5          0.01          3.86         5.34 o                         
  20   2   5          0.00          1.85         4.63 o                         
  21   2   5          0.00          0.33         4.87 o                         
  22   2   5          0.20          4.98         4.32 o                         
  23   2   5          0.26          0.39         4.20 o                         
  24   2   5          0.55          1.39         4.54 o                         
 -24   3   5          2.67          6.86         3.31 o                         
 -23   3   5          3.69          3.17         3.37 o                         
 -22   3   5          1.00          0.84         3.29 o                         
 -21   3   5          3.06         10.95         3.78 o                         
 -20   3   5          2.30          4.64         3.64 o                         
 -19   3   5         35.85         37.28         5.63 o                         
 -18   3   5         20.83         24.70         3.99 o                         
 -17   3   5        103.15        119.35         4.69 o                         
 -16   3   5          2.19          3.28         4.17 o                         
 -15   3   5          4.62          4.87         4.42 o                         
 -14   3   5         35.44         35.22         4.62 o                         
 -13   3   5        117.55         90.38        14.98 o                         
 -12   3   5          3.52         13.42         5.90 o                         
 -11   3   5        221.85        201.81         7.63 o                         
 -10   3   5        321.77        254.44       113.78 o                         
  -9   3   5         14.81         17.98         6.94 o                         
  -8   3   5          9.70         16.84         6.15 o                         
  -7   3   5          6.50         16.10         6.61 o                         
  -6   3   5        124.22        122.86         7.52 o                         
  -5   3   5         45.75         51.32         7.10 o                         
  -4   3   5        289.68        266.50         8.69 o                         
  -3   3   5         26.71         20.59         7.54 o                         
  -2   3   5        435.71        362.34        13.00 o                         
  -1   3   5         51.50         49.42         7.83 o                         
   0   3   5          3.40         10.73         6.66 o                         
   1   3   5        408.29        355.93        10.10 o                         
   2   3   5         73.64         64.75         7.61 o                         
   3   3   5        259.49        219.61         8.40 o                         
   4   3   5        131.13        134.41         9.65 o                         
   5   3   5          0.03          6.01         6.19 o                         
   6   3   5        163.61        156.22         7.56 o                         
   7   3   5          2.45          0.96         6.20 o                         
   8   3   5        127.81        108.91        13.00 o                         
   9   3   5          8.16         11.92         7.21 o                         
  10   3   5         43.62         43.36         7.28 o                         
  11   3   5          5.81          8.88         6.88 o                         
  12   3   5          4.63          5.74         6.32 o                         
  13   3   5          1.04          3.36         5.63 o                         
  14   3   5         17.67         22.35         6.10 o                         
  15   3   5         20.69         23.33         5.72 o                         
  16   3   5         13.27         11.74         4.95 o                         
  17   3   5          1.97          1.40         4.92 o                         
  18   3   5         14.76         22.99         9.63 o                         
  19   3   5         14.55         16.78         5.20 o                         
  20   3   5          3.24          7.77         4.89 o                         
  21   3   5         18.99         25.78         4.45 o                         
  22   3   5          5.17          4.81         4.24 o                         
 -22   4   5          1.69          6.05         2.92 o                         
 -21   4   5          3.00          5.44         3.06 o                         
 -20   4   5          0.06          3.31         3.09 o                         
 -19   4   5          0.22          3.96         3.10 o                         
 -18   4   5          1.11          2.03         3.32 o                         
 -17   4   5          0.40          5.86         3.26 o                         
 -16   4   5          1.03          5.28         3.44 o                         
 -15   4   5          0.87          1.28         3.90 o                         
 -14   4   5          3.54          7.34         4.50 o                         
 -13   4   5         10.50         15.31         4.54 o                         
 -12   4   5          1.22          5.13         4.29 o                         
 -11   4   5          1.56          1.74         4.54 o                         
 -10   4   5         33.36         36.48         4.80 o                         
  -9   4   5        258.22        236.24        62.07 o                         
  -8   4   5        154.37        151.72         5.81 o                         
  -7   4   5          0.01          0.87         5.06 o                         
  -6   4   5         85.85         79.54         5.71 o                         
  -5   4   5         83.16         77.21         5.55 o                         
  -4   4   5          4.59          6.32         5.62 o                         
  -3   4   5          3.88          5.28         5.49 o                         
  -2   4   5          1.00          8.38         5.80 o                         
  -1   4   5          9.50         16.82         5.80 o                         
   0   4   5         23.63         20.37         6.35 o                         
   1   4   5         61.77         57.14         5.98 o                         
   2   4   5         12.42         17.02         5.86 o                         
   3   4   5          1.79          3.20         5.25 o                         
   4   4   5          1.15          4.65         5.20 o                         
   5   4   5         11.18         15.24         5.15 o                         
   6   4   5        123.22        120.72         6.88 o                         
   7   4   5          2.40          0.68         4.62 o                         
   8   4   5         20.51         18.61         4.66 o                         
   9   4   5         12.69         14.96         5.22 o                         
  10   4   5          6.87          5.44         6.15 o                         
  11   4   5         19.28         23.68         8.92 o                         
  12   4   5          0.20         -0.71         5.68 o                         
  13   4   5          2.01         -1.26         5.45 o                         
  14   4   5          1.15          5.80         5.38 o                         
  15   4   5          5.14          6.39         5.32 o                         
  16   4   5         16.86         15.85         5.74 o                         
  17   4   5          0.00          3.09         4.67 o                         
  18   4   5          4.74          9.88         7.54 o                         
  19   4   5          0.10          1.80         4.41 o                         
  20   4   5          0.05         -0.57         4.35 o                         
 -18   5   5          0.23         -0.13         2.89 o                         
 -17   5   5          1.19          3.02         3.48 o                         
 -16   5   5          0.34          1.69         3.63 o                         
 -15   5   5          1.91          6.14         3.65 o                         
 -14   5   5          9.49          9.41         3.81 o                         
 -13   5   5         14.41         17.99         3.77 o                         
 -12   5   5          4.58          6.25         3.92 o                         
 -11   5   5         15.44         19.57         3.99 o                         
 -10   5   5         34.30         33.00         4.47 o                         
  -9   5   5          9.82         16.81         4.34 o                         
  -8   5   5          0.14         -0.57         4.52 o                         
  -7   5   5         25.47         28.11         4.75 o                         
  -6   5   5          4.77          2.00         4.97 o                         
  -5   5   5         11.93         15.64         4.79 o                         
  -4   5   5        203.97        205.68         6.48 o                         
  -3   5   5        259.02        244.92         5.99 o                         
  -2   5   5          6.35          7.13         4.92 o                         
  -1   5   5        183.40        171.91         5.63 o                         
   0   5   5          5.07          7.22         4.91 o                         
   1   5   5         83.09         84.31         5.30 o                         
   2   5   5         20.43         55.94        16.34 o                         
   3   5   5        111.37        118.46         5.04 o                         
   4   5   5         10.03          7.27         4.34 o                         
   5   5   5         25.98         30.25         4.29 o                         
   6   5   5         21.20         18.73         4.12 o                         
   7   5   5          4.58          5.95         3.88 o                         
   8   5   5          8.19          6.34         4.57 o                         
   9   5   5          0.01         -0.73         4.61 o                         
  10   5   5          3.31          4.53         4.41 o                         
  11   5   5         42.46         40.36         5.51 o                         
  12   5   5          5.73          5.58         4.99 o                         
  13   5   5          4.03          2.14         4.96 o                         
  14   5   5          8.85         10.88         5.09 o                         
  15   5   5          0.51          5.37         4.72 o                         
  16   5   5          4.68          4.92         4.95 o                         
  17   5   5          0.14          4.12         4.78 o                         
 -13   6   5          0.77          5.11         3.50 o                         
 -12   6   5          2.64          6.94         3.77 o                         
 -11   6   5          3.18          8.86         3.88 o                         
 -10   6   5          0.23         -1.68         3.74 o                         
  -9   6   5          0.63          2.93         3.77 o                         
  -8   6   5          0.86          2.98         3.79 o                         
  -7   6   5          6.64         12.31         3.67 o                         
  -6   6   5          0.44         -2.76         3.88 o                         
  -5   6   5         15.58         22.34         4.36 o                         
  -4   6   5          9.95         13.85         4.01 o                         
  -3   6   5         58.25         62.79         4.60 o                         
  -2   6   5          1.03          4.09         4.16 o                         
  -1   6   5         18.50         21.11         4.88 o                         
   0   6   5          2.22          1.66         4.29 o                         
   1   6   5          5.43          1.40         4.50 o                         
   2   6   5          2.83          2.68         3.99 o                         
   3   6   5          2.04          0.13         4.17 o                         
   4   6   5          4.82          7.16         3.68 o                         
   5   6   5          0.44          4.20         3.77 o                         
   6   6   5          3.41          8.41         3.79 o                         
   7   6   5          0.28          7.35         4.36 o                         
   8   6   5          5.23          7.05         4.31 o                         
   9   6   5          3.81          4.19         4.46 o                         
  10   6   5          6.17          5.82         4.27 o                         
  11   6   5          0.01          2.27         3.86 o                         
 -26   0   6          2.26          6.50         5.84 o                         
 -25   0   6          2.35          4.56         5.76 o                         
 -24   0   6         31.85         26.38         6.29 o                         
 -23   0   6          0.80         -1.62         6.21 o                         
 -22   0   6        141.42        161.84         7.58 o                         
 -21   0   6         13.00         13.75         4.72 o                         
 -20   0   6        234.83        251.30         8.61 o                         
 -19   0   6         53.84         61.46         8.20 o                         
 -18   0   6        188.32        199.03         9.69 o                         
 -17   0   6         10.29          7.62         8.32 o                         
 -16   0   6          2.41         18.14         8.74 o                         
 -15   0   6         15.24         21.73         6.37 o                         
 -14   0   6         34.37         41.57         7.02 o                         
 -13   0   6        696.66        625.17        10.45 o                         
 -12   0   6         43.70         42.22         8.26 o                         
 -11   0   6       2767.59       2629.90        86.84 o                         
 -10   0   6        360.90        385.08        11.55 o                         
  -9   0   6        422.51        461.86        20.17 o                         
  -8   0   6        106.64        137.56        12.42 o                         
  -7   0   6         52.18         74.44        12.59 o                         
  -6   0   6       2723.59       2973.08        28.86 o                         
  -5   0   6       2478.97       2629.53       238.56 o                         
  -4   0   6        205.05        171.88        16.78 o                         
  -3   0   6         39.83         54.72        27.52 o                         
  -2   0   6        390.62        429.18        20.50 o                         
  -1   0   6        316.00        316.09        18.56 o                         
   0   0   6        233.93        233.80        20.08 o                         
   1   0   6         42.80         44.06        15.73 o                         
   2   0   6       1194.02       1375.69        27.00 o                         
   3   0   6        153.56        163.85        16.35 o                         
   4   0   6         74.59         79.14        16.15 o                         
   5   0   6        372.92        364.60        24.31 o                         
   6   0   6         21.56         28.04        15.90 o                         
   7   0   6        133.24        117.49        15.49 o                         
   8   0   6        186.21        194.48        15.45 o                         
   9   0   6        223.17        210.09        14.37 o                         
  10   0   6         95.19        111.57        11.97 o                         
  11   0   6         21.72         28.29        13.00 o                         
  12   0   6          3.67         15.99        10.23 o                         
  13   0   6          2.06          2.77         9.81 o                         
  18   0   6         61.15         61.37         7.62 o                         
  19   0   6          3.09          0.37         6.87 o                         
  20   0   6         62.77         64.98         7.16 o                         
  21   0   6         14.94         12.34         6.17 o                         
  22   0   6          2.53         -3.52         6.05 o                         
  23   0   6          2.04          4.06         5.92 o                         
  24   0   6          0.09          4.22         5.72 o                         
 -26   1   6          1.85         -0.05         3.19 o                         
 -25   1   6          0.36          2.51         4.08 o                         
 -24   1   6          1.34          3.32         4.17 o                         
 -23   1   6          0.46         -3.93         4.42 o                         
 -22   1   6          4.53         12.69         6.17 o                         
 -21   1   6          1.55         -2.17         4.67 o                         
 -20   1   6         21.04         22.63         4.04 o                         
 -19   1   6          0.27          2.78         3.54 o                         
 -18   1   6         36.62         28.91         6.33 o                         
 -17   1   6         36.41         41.22         7.71 o                         
 -16   1   6         67.13         61.69         5.13 o                         
 -15   1   6         14.73         18.98         5.23 o                         
 -14   1   6        102.95         93.73         6.04 o                         
 -13   1   6         27.49         26.35         5.37 o                         
 -12   1   6        113.35         99.61        14.86 o                         
 -11   1   6        137.22        123.09         7.06 o                         
 -10   1   6        569.67        595.96         9.79 o                         
  -9   1   6        899.58       1006.37        25.15 o                         
  -8   1   6       1712.42       1752.04        32.30 o                         
  -7   1   6         43.65         50.01         8.03 o                         
  -6   1   6         79.02         75.49         8.57 o                         
  -5   1   6        104.65        109.87        10.01 o                         
  -4   1   6          2.05          2.44         9.90 o                         
  -3   1   6        244.96        297.08        12.51 o                         
  -2   1   6         74.85         74.94        11.34 o                         
  -1   1   6        525.29        621.63        15.82 o                         
   0   1   6        584.97        648.95        15.84 o                         
   1   1   6         52.05         70.59        11.31 o                         
   2   1   6         57.27         56.65        11.68 o                         
   3   1   6        499.77        487.98        18.11 o                         
   4   1   6         88.00         81.26        10.67 o                         
   5   1   6         32.56         32.64         9.71 o                         
   6   1   6        692.58        683.37        15.33 o                         
   7   1   6        885.57        853.83        50.17 o                         
   8   1   6          8.46         10.85        12.76 o                         
   9   1   6         50.05         43.48        15.07 o                         
  10   1   6        202.58        205.58        13.05 o                         
  11   1   6         21.99         22.89         7.39 o                         
  12   1   6         61.82         55.91         7.18 o                         
  13   1   6        134.90        134.22         7.26 o                         
  14   1   6         13.68          6.21         6.02 o                         
  15   1   6         18.85         16.01         8.12 o                         
  16   1   6         39.41         35.59         6.21 o                         
  17   1   6          0.19          2.67         5.26 o                         
  18   1   6          9.97         15.23         4.88 o                         
  19   1   6          3.62          9.57         4.71 o                         
  20   1   6          2.91          1.72         4.42 o                         
  21   1   6          0.63          2.84         4.40 o                         
  22   1   6          0.00          4.29         4.43 o                         
  23   1   6          0.94          2.74         3.40 o                         
  24   1   6          0.03          5.24         3.39 o                         
 -25   2   6          0.48          2.42         3.98 o                         
 -24   2   6          0.29         -0.99         3.96 o                         
 -23   2   6          0.43          2.59         2.93 o                         
 -22   2   6          0.71          6.93         3.46 o                         
 -21   2   6          6.11          4.96         3.58 o                         
 -20   2   6         29.11         27.23         9.41 o                         
 -19   2   6          2.96          3.62         3.97 o                         
 -18   2   6         21.43         17.53         5.13 o                         
 -17   2   6         16.61         20.53         4.97 o                         
 -16   2   6         10.07          8.11         4.63 o                         
 -15   2   6         79.81         81.51         5.17 o                         
 -14   2   6         18.08         17.26         5.12 o                         
 -13   2   6         87.03         79.01         6.79 o                         
 -12   2   6         27.73         28.67         5.93 o                         
 -11   2   6         93.87         77.58         6.37 o                         
 -10   2   6        517.08        477.68        17.78 o                         
  -9   2   6          1.92          1.54         6.36 o                         
  -8   2   6         32.40         33.84         6.87 o                         
  -7   2   6        330.99        307.87         9.14 o                         
  -6   2   6         55.63         48.96         7.27 o                         
  -5   2   6       1241.91       1256.19        26.75 o                         
  -4   2   6       3000.77       2996.46        57.98 o                         
  -3   2   6        309.50        322.51        10.96 o                         
  -2   2   6       2153.63       2085.57        19.56 o                         
  -1   2   6         81.69        101.67        10.86 o                         
   0   2   6       1722.03       1663.16        19.27 o                         
   1   2   6        500.97        526.19        13.44 o                         
   2   2   6         33.29         16.12         8.39 o                         
   3   2   6       1263.07       1264.10        16.90 o                         
   4   2   6        220.62        230.11        22.05 o                         
   5   2   6       4014.38       3727.42       214.53 o                         
   6   2   6       1121.14        997.62        39.05 o                         
   7   2   6       2324.10       2080.90        73.07 o                         
   8   2   6        792.16        712.92        48.47 o                         
   9   2   6        516.86        449.59        17.04 o                         
  10   2   6         64.56         52.95         7.89 o                         
  11   2   6        146.68        128.87        22.86 o                         
  12   2   6         18.39         31.99         6.84 o                         
  13   2   6        102.77         91.68         7.23 o                         
  14   2   6        197.98        201.86        22.69 o                         
  15   2   6         63.63         69.89        11.29 o                         
  16   2   6        135.04        141.27        11.60 o                         
  17   2   6         15.78         22.79         5.28 o                         
  18   2   6         37.98         44.11         5.64 o                         
  19   2   6          0.09          6.49         7.39 o                         
  20   2   6          1.72          7.08         4.38 o                         
  21   2   6          1.72          4.41         4.75 o                         
  22   2   6          0.24          3.50         4.26 o                         
  23   2   6          0.35          0.89         4.12 o                         
 -24   3   6          0.01          5.19         3.42 o                         
 -23   3   6          1.53          7.43         3.34 o                         
 -22   3   6          0.12          0.26         3.32 o                         
 -21   3   6          2.53          7.87         3.52 o                         
 -20   3   6          0.03         -0.12         3.75 o                         
 -19   3   6         10.78         11.24         3.82 o                         
 -18   3   6          1.51          4.61         3.86 o                         
 -17   3   6          3.82         13.88         4.02 o                         
 -16   3   6          0.07          2.65         4.17 o                         
 -15   3   6         13.37          8.00         4.36 o                         
 -14   3   6         49.23         51.12         4.94 o                         
 -13   3   6         97.54         89.82         5.10 o                         
 -12   3   6          0.36          6.50         5.31 o                         
 -11   3   6          1.92          4.87         5.01 o                         
 -10   3   6         37.62         33.12         5.35 o                         
  -9   3   6         33.59         20.88        10.83 o                         
  -8   3   6         42.94         41.84         7.33 o                         
  -7   3   6          1.17          9.16         5.53 o                         
  -6   3   6        151.85        157.06         7.25 o                         
  -5   3   6         22.54         27.09         6.70 o                         
  -4   3   6        421.14        409.87         9.12 o                         
  -3   3   6         10.55         16.63         6.98 o                         
  -2   3   6        130.06        136.30         8.16 o                         
  -1   3   6         41.94         48.06         7.66 o                         
   0   3   6        163.72        153.55        10.04 o                         
   1   3   6        236.05        230.19        12.05 o                         
   2   3   6        239.43        219.59        16.75 o                         
   3   3   6        553.83        508.95        21.53 o                         
   4   3   6        452.12        415.69        16.58 o                         
   5   3   6         56.35         51.41         7.17 o                         
   6   3   6          5.22          4.84         6.97 o                         
   7   3   6         22.84         31.73         6.37 o                         
   8   3   6          0.18         11.99         6.03 o                         
   9   3   6          0.01         -1.31         7.10 o                         
  10   3   6         16.96         11.12         7.20 o                         
  11   3   6          0.58          3.08         6.48 o                         
  12   3   6         26.87         23.93         6.39 o                         
  13   3   6          6.94         10.03         5.86 o                         
  14   3   6          2.80          8.09         5.67 o                         
  15   3   6          0.06          9.41         5.39 o                         
  16   3   6          2.49         10.45         5.36 o                         
  17   3   6         13.66         12.84         4.79 o                         
  18   3   6         24.19         24.96         4.80 o                         
  19   3   6          3.93          5.42         4.25 o                         
  20   3   6         14.09          9.45         4.46 o                         
  21   3   6          0.60          7.43         4.17 o                         
  22   3   6          0.12          5.63         4.18 o                         
 -21   4   6          0.20          2.55         2.95 o                         
 -20   4   6          5.93          8.55         3.17 o                         
 -19   4   6          0.14          0.74         3.17 o                         
 -18   4   6          1.05          5.58         3.11 o                         
 -17   4   6          0.03          5.02         3.20 o                         
 -16   4   6          1.43          2.86         3.16 o                         
 -15   4   6         11.07         10.38         3.42 o                         
 -14   4   6          0.54          3.69         3.48 o                         
 -13   4   6        191.99        197.74        10.53 o                         
 -12   4   6         10.23         15.75         4.60 o                         
 -11   4   6        154.84        150.00        15.84 o                         
 -10   4   6          2.32          3.25         4.78 o                         
  -9   4   6         50.01         63.85         5.44 o                         
  -8   4   6         29.00         29.19         5.25 o                         
  -7   4   6         35.19         32.39         5.29 o                         
  -6   4   6        182.89        168.47         5.98 o                         
  -5   4   6          7.52          8.56         5.42 o                         
  -4   4   6         63.43         65.42         5.77 o                         
  -3   4   6          0.61          1.29         5.55 o                         
  -2   4   6         33.79         42.00         5.79 o                         
  -1   4   6          0.66          3.51         5.57 o                         
   0   4   6         61.21         53.80         5.87 o                         
   1   4   6         36.37         41.78         5.75 o                         
   2   4   6         28.30         22.20         5.73 o                         
   3   4   6         53.99         52.83         5.79 o                         
   4   4   6         44.81         38.95         5.49 o                         
   5   4   6         64.04         58.13         5.30 o                         
   6   4   6          9.20          9.14         5.61 o                         
   7   4   6        126.61        137.41        11.74 o                         
   8   4   6          0.03          3.57         5.06 o                         
   9   4   6         38.04         38.25         6.67 o                         
  10   4   6          2.85          3.33         6.16 o                         
  11   4   6         11.64         16.28         5.99 o                         
  12   4   6         21.05         23.76         5.81 o                         
  13   4   6          0.05          3.28         5.38 o                         
  14   4   6          0.21          0.16         4.33 o                         
  15   4   6          0.01          0.09         5.29 o                         
  16   4   6          0.04          3.84         4.61 o                         
  17   4   6          0.32          7.03         4.97 o                         
  18   4   6          2.80          4.36         5.04 o                         
  19   4   6          1.36          5.85         4.89 o                         
 -18   5   6          3.74          3.92         3.06 o                         
 -17   5   6          0.02          3.60         3.05 o                         
 -16   5   6          0.80          3.27         3.01 o                         
 -15   5   6          0.24          4.00         3.09 o                         
 -14   5   6          0.01          4.80         3.80 o                         
 -13   5   6          0.01          2.88         3.87 o                         
 -12   5   6          9.03          6.11         4.06 o                         
 -11   5   6         87.28         93.32         4.55 o                         
 -10   5   6          0.02          2.85         4.14 o                         
  -9   5   6        139.69        141.75         4.75 o                         
  -8   5   6          1.63          1.33         4.27 o                         
  -7   5   6          0.10          5.57         4.67 o                         
  -6   5   6         56.42         48.51         4.82 o                         
  -5   5   6         36.72         39.02         4.74 o                         
  -4   5   6          2.44          0.85         4.78 o                         
  -3   5   6         64.89         62.05         4.87 o                         
  -2   5   6         51.07         53.12         5.16 o                         
  -1   5   6         12.72         16.90         4.73 o                         
   0   5   6          8.78         12.78         4.75 o                         
   1   5   6         10.79          6.73         4.71 o                         
   2   5   6          0.01          8.11         4.76 o                         
   3   5   6         31.79         29.16         4.81 o                         
   4   5   6         19.95         16.34         4.34 o                         
   5   5   6          1.88          3.04         4.30 o                         
   6   5   6          1.66          4.75         4.05 o                         
   7   5   6          9.48          8.74         4.08 o                         
   8   5   6          3.91          7.96         4.36 o                         
   9   5   6          0.61          1.19         6.98 o                         
  10   5   6          0.09         -1.99         5.52 o                         
  11   5   6          0.34         -1.49         5.21 o                         
  12   5   6          1.84          4.87         5.23 o                         
  13   5   6          1.11          0.30         5.08 o                         
  14   5   6          0.00         -1.10         5.20 o                         
  15   5   6          1.33          2.67         5.04 o                         
  16   5   6          0.29          4.83         4.79 o                         
 -12   6   6         13.03         12.40         3.68 o                         
 -11   6   6         10.18         13.57         3.57 o                         
 -10   6   6          0.13         -0.98         3.81 o                         
  -9   6   6         11.55         16.39         3.77 o                         
  -8   6   6         10.15         17.73         3.82 o                         
  -7   6   6          8.28         12.77         3.85 o                         
  -6   6   6          6.70          7.37         4.01 o                         
  -5   6   6          2.83          2.98         4.08 o                         
  -4   6   6         21.15         26.32         4.09 o                         
  -3   6   6          0.15          0.09         4.20 o                         
  -2   6   6          9.00         17.01         4.26 o                         
  -1   6   6         22.20         22.47         4.35 o                         
   0   6   6         42.67         47.38         5.11 o                         
   1   6   6          3.71          3.39         4.16 o                         
   2   6   6         27.43         30.14         4.40 o                         
   3   6   6         10.46         14.16         4.32 o                         
   4   6   6          2.70          4.52         4.13 o                         
   5   6   6          0.58         -0.45         3.97 o                         
   6   6   6          3.38          2.32         3.78 o                         
   7   6   6          1.26          2.84         3.70 o                         
   8   6   6         11.69          8.96         4.64 o                         
   9   6   6          2.67          8.89         5.24 o                         
  10   6   6          0.25         -0.19         5.16 o                         
 -26   1   7          0.74         -3.06         3.32 o                         
 -25   1   7          0.01         -1.53         4.16 o                         
 -24   1   7          0.56          1.57         4.04 o                         
 -23   1   7          0.74         -0.42         4.30 o                         
 -22   1   7          1.97          0.04         4.53 o                         
 -21   1   7          0.32          6.16         3.21 o                         
 -20   1   7          4.14          4.05         4.04 o                         
 -19   1   7          2.27          7.31         4.06 o                         
 -18   1   7          8.71          9.46         4.41 o                         
 -17   1   7          2.98          5.93         4.48 o                         
 -16   1   7         12.94         15.05         4.75 o                         
 -15   1   7         51.62         45.50         5.15 o                         
 -14   1   7         69.74         67.81         5.97 o                         
 -13   1   7         67.06         60.35         6.62 o                         
 -12   1   7         20.60         15.73         5.98 o                         
 -11   1   7        484.50        461.80         9.14 o                         
 -10   1   7         80.78         80.61         5.85 o                         
  -9   1   7        388.31        369.59         7.78 o                         
  -8   1   7        347.74        350.18         8.01 o                         
  -7   1   7         10.46         10.34         7.27 o                         
  -6   1   7       2446.29       2533.33        30.78 o                         
  -5   1   7        677.62        803.88        11.92 o                         
  -4   1   7        917.63        999.61        24.44 o                         
  -3   1   7        521.40        584.41        12.36 o                         
  -2   1   7        102.15        123.41         9.78 o                         
  -1   1   7        127.56        126.09         9.95 o                         
   0   1   7       1493.56       1508.53        17.77 o                         
   1   1   7        253.74        254.70        11.25 o                         
   2   1   7        491.61        479.71        16.87 o                         
   3   1   7          2.64          1.64         9.53 o                         
   4   1   7        504.80        458.52        15.69 o                         
   5   1   7         72.24         80.07         9.17 o                         
   6   1   7       1559.36       1488.57        69.58 o                         
   7   1   7          2.82          1.63         8.87 o                         
   8   1   7        219.42        208.34        10.68 o                         
   9   1   7         72.29         63.28         8.88 o                         
  10   1   7         16.31         18.22         7.57 o                         
  11   1   7        108.17        105.17        10.52 o                         
  12   1   7         17.50         21.82         9.81 o                         
  13   1   7          2.73          7.46         6.00 o                         
  14   1   7         60.30         49.35         6.06 o                         
  15   1   7          3.01         12.67         5.58 o                         
  16   1   7         12.32         15.19         5.13 o                         
  17   1   7          0.27          2.09         5.39 o                         
  18   1   7          0.14          0.90         5.19 o                         
  19   1   7          4.41          7.94         4.63 o                         
  20   1   7          2.55          4.99         4.82 o                         
  21   1   7          0.30         -1.66         4.36 o                         
  22   1   7          1.19          2.90         4.28 o                         
  23   1   7          0.78          2.75         3.41 o                         
 -25   2   7          0.04          1.10         4.03 o                         
 -24   2   7          1.38          7.42         4.02 o                         
 -23   2   7          3.23          3.62         4.81 o                         
 -22   2   7          0.05          2.13         3.52 o                         
 -21   2   7          2.42          5.98         3.70 o                         
 -20   2   7         10.13         13.92         3.40 o                         
 -19   2   7          6.38          8.32         3.75 o                         
 -18   2   7          0.72          6.01         4.32 o                         
 -17   2   7          5.54          6.95         4.37 o                         
 -16   2   7          2.14          5.78         4.49 o                         
 -15   2   7          1.58          5.76         5.06 o                         
 -14   2   7         16.00         17.57         4.96 o                         
 -13   2   7         20.08         18.42         5.16 o                         
 -12   2   7         52.68         51.79         5.73 o                         
 -11   2   7        147.51        133.17         8.21 o                         
 -10   2   7         70.22         80.52         6.33 o                         
  -9   2   7        431.81        313.06        61.55 o                         
  -8   2   7         86.40         81.73         6.73 o                         
  -7   2   7        125.21         94.60        16.22 o                         
  -6   2   7        319.10        328.61         9.11 o                         
  -5   2   7        229.52        222.34         8.92 o                         
  -4   2   7        133.30        121.28         8.97 o                         
  -3   2   7          4.47          7.22         8.28 o                         
  -2   2   7       1006.53        976.34        23.33 o                         
  -1   2   7         27.05         30.14         9.53 o                         
   0   2   7          1.19          5.31         9.40 o                         
   1   2   7        776.62        768.55        29.47 o                         
   2   2   7          3.72          5.87         8.86 o                         
   3   2   7        245.89        227.50        10.45 o                         
   4   2   7         29.34         20.01         7.72 o                         
   5   2   7          5.86         13.09         7.20 o                         
   6   2   7          4.31          7.94         6.85 o                         
   7   2   7         53.37         52.82         6.59 o                         
   8   2   7        199.64        168.66        15.18 o                         
   9   2   7          1.06         -2.45         7.40 o                         
  10   2   7         20.85         20.10         7.28 o                         
  11   2   7         64.08         58.34         8.51 o                         
  12   2   7        163.73        155.14        10.00 o                         
  13   2   7        106.74        102.82        10.81 o                         
  14   2   7         30.43         28.51         5.77 o                         
  15   2   7         81.12         84.66         6.41 o                         
  16   2   7          1.83         10.00         6.25 o                         
  17   2   7         10.73         14.78         5.33 o                         
  18   2   7          0.51          5.38         4.74 o                         
  19   2   7          0.00          1.85         4.81 o                         
  20   2   7          3.54          5.37         4.90 o                         
  21   2   7          0.73          4.38         4.73 o                         
  22   2   7          0.32          2.21         4.20 o                         
  23   2   7          0.16          4.18         4.12 o                         
 -23   3   7          1.55          9.98         3.41 o                         
 -22   3   7          0.85         -0.28         3.34 o                         
 -21   3   7          2.88          4.50         3.59 o                         
 -20   3   7          0.23          2.83         3.61 o                         
 -19   3   7          3.76          6.09         3.68 o                         
 -18   3   7          0.52         -0.01         3.85 o                         
 -17   3   7          5.99          6.34         4.06 o                         
 -16   3   7         14.32         18.36         3.48 o                         
 -15   3   7          1.51          2.22         4.16 o                         
 -14   3   7          2.16          7.54         4.35 o                         
 -13   3   7         65.40         62.84         4.97 o                         
 -12   3   7          5.76          6.64         4.70 o                         
 -11   3   7         43.87         41.34         5.30 o                         
 -10   3   7         25.70         27.28         5.17 o                         
  -9   3   7        170.51        163.29         5.72 o                         
  -8   3   7         17.44         19.69         5.23 o                         
  -7   3   7        301.25        277.49        11.32 o                         
  -6   3   7         42.91         42.67         5.77 o                         
  -5   3   7        299.78        291.81         7.38 o                         
  -4   3   7        142.62        132.79         6.58 o                         
  -3   3   7         16.35         15.84         6.58 o                         
  -2   3   7          9.72         13.93         6.78 o                         
  -1   3   7          7.00         12.52         7.73 o                         
   0   3   7          1.16         -2.92         7.36 o                         
   1   3   7         30.15         22.99         7.64 o                         
   2   3   7        707.87        630.10        63.71 o                         
   3   3   7         90.75         97.10         8.01 o                         
   4   3   7         82.48         79.92         7.52 o                         
   5   3   7         61.26         56.42         8.90 o                         
   6   3   7          3.14          4.86         6.37 o                         
   7   3   7          3.91          9.40         5.98 o                         
   8   3   7          0.28          0.59         5.86 o                         
   9   3   7         40.72         45.43         7.42 o                         
  10   3   7          3.75         -0.33         6.67 o                         
  11   3   7          1.41          5.92         6.87 o                         
  12   3   7          0.00         -0.16         6.15 o                         
  13   3   7          3.68         10.44         5.80 o                         
  14   3   7          7.18          2.10         5.47 o                         
  15   3   7          6.19          9.58         5.51 o                         
  16   3   7          0.25          2.56         5.27 o                         
  17   3   7         15.38         22.26         5.24 o                         
  18   3   7          0.79          9.17         4.43 o                         
  19   3   7          7.28         10.05         4.45 o                         
  20   3   7          1.34          4.60         4.31 o                         
  21   3   7          2.30          1.92         4.19 o                         
 -21   4   7          1.59          1.28         3.78 o                         
 -20   4   7          0.00          2.72         2.98 o                         
 -19   4   7          3.20          2.76         2.98 o                         
 -18   4   7          0.23          2.98         3.36 o                         
 -17   4   7         13.89         15.71         3.25 o                         
 -16   4   7          9.11         11.69         3.41 o                         
 -15   4   7          7.27         11.33         3.25 o                         
 -14   4   7         17.66         21.54         3.53 o                         
 -13   4   7         35.01         37.58         3.73 o                         
 -12   4   7         59.25         57.29         9.26 o                         
 -11   4   7         30.83         27.99         5.98 o                         
 -10   4   7         31.03         25.06         6.12 o                         
  -9   4   7         24.98         15.28         4.36 o                         
  -8   4   7         98.42         96.45         4.82 o                         
  -7   4   7          6.87          9.99         4.51 o                         
  -6   4   7          5.68         11.80         5.39 o                         
  -5   4   7        160.19        149.85         5.87 o                         
  -4   4   7        191.40        173.74         6.34 o                         
  -3   4   7         38.94         40.82         5.46 o                         
  -2   4   7          0.26          4.68         5.49 o                         
  -1   4   7          6.36          9.43         5.74 o                         
   0   4   7        142.94        132.19         7.72 o                         
   1   4   7          0.92          6.66         6.16 o                         
   2   4   7         44.71         38.24         6.21 o                         
   3   4   7         10.76          9.46         5.89 o                         
   4   4   7          0.70          4.46         5.82 o                         
   5   4   7         44.30         43.20         6.22 o                         
   6   4   7          4.30          9.08         5.52 o                         
   7   4   7         19.28         23.98         5.43 o                         
   8   4   7         19.67         21.66         5.27 o                         
   9   4   7         22.88         23.50         6.36 o                         
  10   4   7          0.05          4.58         6.01 o                         
  11   4   7          3.93         11.72         5.91 o                         
  12   4   7          9.79          9.51         5.62 o                         
  13   4   7          0.00          5.80         5.66 o                         
  14   4   7          0.03          4.84         5.57 o                         
  15   4   7          0.12          0.97         4.94 o                         
  16   4   7          1.30          2.80         3.93 o                         
  17   4   7          0.78          3.83         4.91 o                         
  18   4   7          0.00          3.44         4.72 o                         
  19   4   7          0.84          4.34         4.78 o                         
 -18   5   7          0.49          5.46         2.80 o                         
 -17   5   7          4.34          5.15         2.89 o                         
 -16   5   7          0.12          0.40         2.92 o                         
 -15   5   7          0.07         -1.22         2.97 o                         
 -14   5   7          1.13          2.74         3.19 o                         
 -13   5   7          2.49          3.57         3.17 o                         
 -12   5   7          2.14          4.14         3.29 o                         
 -11   5   7         10.66          9.21         3.23 o                         
 -10   5   7          8.01         11.72         4.03 o                         
  -9   5   7         16.39         16.02         3.92 o                         
  -8   5   7         51.78         53.89         4.51 o                         
  -7   5   7          3.48          3.82         4.14 o                         
  -6   5   7         22.71         28.86         4.45 o                         
  -5   5   7         28.41         34.66         4.62 o                         
  -4   5   7         28.99         31.47         4.60 o                         
  -3   5   7         61.31         65.54         4.95 o                         
  -2   5   7         38.41         42.14         4.85 o                         
  -1   5   7         27.27         34.69         4.99 o                         
   0   5   7         56.63         66.93         5.14 o                         
   1   5   7         29.52         27.30         4.82 o                         
   2   5   7          2.66          1.13         4.65 o                         
   3   5   7         15.56         21.10         4.84 o                         
   4   5   7          0.29          4.08         4.73 o                         
   5   5   7         14.16         13.94         5.11 o                         
   6   5   7          0.10          0.09         4.80 o                         
   7   5   7          8.70         10.54         4.70 o                         
   8   5   7          0.49         -0.68         4.58 o                         
   9   5   7          1.17          0.31         5.86 o                         
  10   5   7          1.73          4.02         5.42 o                         
  11   5   7          0.74          6.22         5.12 o                         
  12   5   7          0.03          6.90         5.17 o                         
  13   5   7          0.88          6.00         5.12 o                         
  14   5   7          0.95          4.70         5.12 o                         
  15   5   7          1.98          2.00         3.93 o                         
 -12   6   7          0.21          0.32         3.69 o                         
 -11   6   7          1.60         -0.11         4.16 o                         
 -10   6   7          6.70          5.62         3.72 o                         
  -9   6   7          4.31          4.36         3.77 o                         
  -8   6   7          0.09          2.81         4.03 o                         
  -7   6   7          0.10          2.34         3.91 o                         
  -6   6   7          4.62          7.46         3.99 o                         
  -5   6   7          0.26          3.31         4.27 o                         
  -4   6   7          0.06          4.86         4.15 o                         
  -3   6   7          0.13          0.55         4.16 o                         
  -2   6   7          1.76          0.51         4.18 o                         
  -1   6   7          2.90          6.34         4.06 o                         
   0   6   7          0.73         -2.59         4.14 o                         
   1   6   7         35.35         39.64         4.56 o                         
   2   6   7         15.44         16.69         4.31 o                         
   3   6   7          6.14          5.74         4.27 o                         
   4   6   7          3.38          7.48         4.16 o                         
   5   6   7          0.06          3.46         4.49 o                         
   6   6   7          2.28          2.13         4.27 o                         
   7   6   7          3.95          7.25         4.40 o                         
   8   6   7          2.68          5.72         6.09 o                         
   9   6   7          0.16          2.22         5.52 o                         
 -26   0   8          0.06         -3.64         5.63 o                         
 -25   0   8         12.92         26.17         6.05 o                         
 -24   0   8          5.51         17.81         5.84 o                         
 -23   0   8          2.70          9.81         6.13 o                         
 -22   0   8          4.29         14.99         6.50 o                         
 -21   0   8          1.46          4.97         6.46 o                         
 -20   0   8         21.61         25.84         6.67 o                         
 -19   0   8        114.03        108.46         7.91 o                         
 -18   0   8        149.03        154.72         8.66 o                         
 -17   0   8        412.47        398.46        10.27 o                         
 -16   0   8        329.99        326.71         8.08 o                         
 -15   0   8        219.79        202.55         6.87 o                         
 -14   0   8        765.63        678.43        33.30 o                         
 -13   0   8         76.40         74.75         7.29 o                         
 -12   0   8        720.46        668.02        10.31 o                         
 -11   0   8        381.73        345.92         9.33 o                         
 -10   0   8          6.16          2.39        10.25 o                         
  -9   0   8       1144.74       1076.25        40.46 o                         
  -8   0   8        169.86        162.19         9.65 o                         
  -7   0   8       3465.80       3384.12        99.16 o                         
  -6   0   8        591.63        631.69        16.32 o                         
  -5   0   8       6039.28       6443.77        73.34 o                         
  -4   0   8          5.75         16.30        11.38 o                         
  -3   0   8       1797.40       1950.00        25.04 o                         
  -2   0   8        425.51        424.62        15.68 o                         
  -1   0   8        284.88        261.70        13.47 o                         
   0   0   8       2687.45       2720.45        28.20 o                         
   1   0   8        443.67        500.20        16.37 o                         
   2   0   8        208.65        241.27        18.10 o                         
   3   0   8        496.33        484.64        35.14 o                         
   4   0   8        259.64        234.32        16.17 o                         
   5   0   8         11.89          6.46        13.17 o                         
   6   0   8        490.41        455.80        19.30 o                         
   7   0   8       1009.98        958.72        21.78 o                         
   8   0   8         18.87         15.78        10.89 o                         
   9   0   8          0.06          0.50        10.06 o                         
  10   0   8        145.56        135.59        11.06 o                         
  11   0   8         20.50         18.01         9.73 o                         
  12   0   8         90.36         98.11        10.06 o                         
  13   0   8         48.20         50.52         9.77 o                         
  14   0   8          3.90          0.25         8.53 o                         
  15   0   8         43.20         46.67         8.86 o                         
  16   0   8         30.09         49.65         8.20 o                         
  17   0   8         13.26         22.57         9.28 o                         
  18   0   8          3.69         10.23         7.21 o                         
  19   0   8          5.89          3.02         7.54 o                         
  20   0   8          1.25          6.90         4.50 o                         
  21   0   8          1.46         -0.60         5.59 o                         
  22   0   8          3.40          6.73         4.37 o                         
  23   0   8          0.62          5.47         4.26 o                         
 -26   1   8          0.28          1.97         3.30 o                         
 -25   1   8          2.71          3.52         4.10 o                         
 -24   1   8          8.74         10.91         4.22 o                         
 -23   1   8          9.39          9.24         3.40 o                         
 -22   1   8          0.39          4.93         5.34 o                         
 -21   1   8         36.46         37.47         3.82 o                         
 -20   1   8          2.31          4.86         3.69 o                         
 -19   1   8         14.29         21.00         3.98 o                         
 -18   1   8         54.55         58.34         5.48 o                         
 -17   1   8          1.56          3.59         4.41 o                         
 -16   1   8         12.00         13.96         4.61 o                         
 -15   1   8          3.11          3.45         4.71 o                         
 -14   1   8          3.58         11.13         5.09 o                         
 -13   1   8          0.93         -3.29         5.18 o                         
 -12   1   8         21.39         27.45         4.93 o                         
 -11   1   8         76.14         74.25         5.41 o                         
 -10   1   8          0.13          0.51         5.35 o                         
  -9   1   8         15.32         17.11         5.51 o                         
  -8   1   8        102.63        108.08         7.03 o                         
  -7   1   8         48.58         48.42         7.17 o                         
  -6   1   8        307.85        287.51         8.33 o                         
  -5   1   8        224.67        225.95         8.47 o                         
  -4   1   8        122.48        119.33         8.49 o                         
  -3   1   8       1330.31       1399.78        29.62 o                         
  -2   1   8        153.10        165.34         8.88 o                         
  -1   1   8         11.09         24.31         8.20 o                         
   0   1   8         57.51         72.14         8.64 o                         
   1   1   8        180.64        198.11         9.40 o                         
   2   1   8        241.48        228.46         9.76 o                         
   3   1   8         16.91         22.97         8.72 o                         
   4   1   8          8.40          5.66         7.49 o                         
   5   1   8          5.39          8.84         7.67 o                         
   6   1   8        444.30        422.56        10.03 o                         
   7   1   8          4.36          5.95         8.62 o                         
   8   1   8        132.19        116.24         8.40 o                         
   9   1   8         66.72         63.60         8.38 o                         
  10   1   8          8.85          7.06         6.95 o                         
  11   1   8         87.75         90.71         7.19 o                         
  12   1   8         13.54         13.68         6.18 o                         
  13   1   8         69.03         72.00         6.41 o                         
  14   1   8          4.74         10.11         4.75 o                         
  15   1   8         36.34         29.23         4.84 o                         
  16   1   8          5.63          5.58         5.84 o                         
  17   1   8          6.03         11.35         4.16 o                         
  18   1   8          0.04          7.28         3.90 o                         
  19   1   8          0.08          3.03         3.82 o                         
  20   1   8          0.07          2.72         3.67 o                         
  21   1   8          0.64          4.80         3.74 o                         
  22   1   8          0.34          2.82         3.64 o                         
  23   1   8          0.27         10.98         3.71 o                         
 -25   2   8          0.00          1.38         4.06 o                         
 -24   2   8          0.32          1.14         3.33 o                         
 -23   2   8          0.15          3.42         3.34 o                         
 -22   2   8          1.31          2.30         3.78 o                         
 -21   2   8          0.16          8.18         3.62 o                         
 -20   2   8         14.12         22.05         3.82 o                         
 -19   2   8         14.34         16.87         3.98 o                         
 -18   2   8         16.26         18.83         4.15 o                         
 -17   2   8          4.42          5.16         4.22 o                         
 -16   2   8          2.69          6.97         4.48 o                         
 -15   2   8         57.34         57.65         4.38 o                         
 -14   2   8         98.27         99.89        10.78 o                         
 -13   2   8         17.30         17.09         5.01 o                         
 -12   2   8        106.01        106.59         5.03 o                         
 -11   2   8         17.78         12.80         7.75 o                         
 -10   2   8          2.73          8.83         6.06 o                         
  -9   2   8        218.65        186.21        50.54 o                         
  -8   2   8          7.60          6.50         6.13 o                         
  -7   2   8        113.55         96.95         7.17 o                         
  -6   2   8          1.81         -1.63         6.79 o                         
  -5   2   8         20.24         12.78         6.16 o                         
  -4   2   8         27.82         32.41         7.57 o                         
  -3   2   8        911.75        874.63        22.59 o                         
  -2   2   8         69.47         60.19         8.26 o                         
  -1   2   8        251.82        256.07        10.28 o                         
   0   2   8        899.45        853.50        20.15 o                         
   1   2   8         49.40         50.61         8.62 o                         
   2   2   8        235.92        206.82        10.85 o                         
   3   2   8        190.33        185.80         9.61 o                         
   4   2   8         49.02         47.91         7.54 o                         
   5   2   8         26.11         26.55         6.61 o                         
   6   2   8        239.13        226.43         9.25 o                         
   7   2   8         47.84         45.68         6.18 o                         
   8   2   8         48.40         44.10         5.71 o                         
   9   2   8          5.20          7.96         6.41 o                         
  10   2   8        292.22        261.93        15.34 o                         
  11   2   8        383.03        365.28        14.46 o                         
  12   2   8          6.14          6.33         6.35 o                         
  13   2   8        274.66        266.26        22.53 o                         
  14   2   8          0.30          0.53         5.77 o                         
  15   2   8         23.50         28.55         5.08 o                         
  16   2   8          4.07          2.94         5.45 o                         
  17   2   8          0.02          7.61         4.65 o                         
  18   2   8         20.92         25.89         4.71 o                         
  19   2   8          5.73          8.04         5.11 o                         
  20   2   8         26.27         30.43         4.89 o                         
  21   2   8          5.47         10.38         4.79 o                         
  22   2   8          6.24          8.00         4.67 o                         
 -23   3   8          0.20          0.26         3.27 o                         
 -22   3   8          0.30          4.36         3.28 o                         
 -21   3   8          0.40          0.90         3.48 o                         
 -20   3   8          0.00          6.78         3.52 o                         
 -19   3   8          0.58          2.52         3.19 o                         
 -18   3   8          7.56          8.99         3.84 o                         
 -17   3   8          9.00          8.75         4.18 o                         
 -16   3   8          0.66         -0.34         3.92 o                         
 -15   3   8         10.44         14.51         4.03 o                         
 -14   3   8         53.50         51.62         4.80 o                         
 -13   3   8         11.75         15.81         4.84 o                         
 -12   3   8         17.88         21.31         4.79 o                         
 -11   3   8          2.21          9.07         5.02 o                         
 -10   3   8         26.23         19.33         5.02 o                         
  -9   3   8         57.78         33.25        12.56 o                         
  -8   3   8         13.62         12.59         5.48 o                         
  -7   3   8          0.61          6.28         5.67 o                         
  -6   3   8          6.12         11.28         5.40 o                         
  -5   3   8         13.79         14.81         5.54 o                         
  -4   3   8         24.93         21.11         6.09 o                         
  -3   3   8         25.57         27.19         6.27 o                         
  -2   3   8        127.99        111.15         6.44 o                         
  -1   3   8        313.34        287.34         9.03 o                         
   0   3   8        178.16        152.46         7.20 o                         
   1   3   8        294.64        279.06         8.27 o                         
   2   3   8         13.90         10.27         7.28 o                         
   3   3   8          6.03         14.06         6.76 o                         
   4   3   8          1.08          4.77         6.60 o                         
   5   3   8          9.64         16.26         6.53 o                         
   6   3   8         37.69         36.72         6.59 o                         
   7   3   8          0.01         -0.26         5.64 o                         
   8   3   8        130.15        135.05         6.01 o                         
   9   3   8        290.54        278.44         9.88 o                         
  10   3   8          0.82          6.16         6.37 o                         
  11   3   8         67.86         60.30         6.73 o                         
  12   3   8          1.27          3.94         5.78 o                         
  13   3   8         10.50         10.92         5.38 o                         
  14   3   8          8.19          9.91         5.42 o                         
  15   3   8          0.58         10.73         5.21 o                         
  16   3   8         17.10         19.59         5.45 o                         
  17   3   8          0.44          5.77         4.90 o                         
  18   3   8         10.21          8.46         5.53 o                         
  19   3   8          0.99         -0.21         4.76 o                         
  20   3   8          0.23          4.42         4.61 o                         
 -21   4   8          0.08          1.59         3.44 o                         
 -20   4   8          0.33          3.05         3.36 o                         
 -19   4   8          0.36          1.33         3.28 o                         
 -18   4   8          5.34         10.95         4.34 o                         
 -17   4   8          8.97         16.71         3.77 o                         
 -16   4   8         28.17         32.85         3.31 o                         
 -15   4   8          0.14          4.47         3.44 o                         
 -14   4   8         43.68         50.74         3.53 o                         
 -13   4   8          7.61          9.85         3.60 o                         
 -12   4   8          2.10          3.67         3.20 o                         
 -11   4   8         12.57         14.39         3.89 o                         
 -10   4   8         13.77         17.04         4.81 o                         
  -9   4   8          9.60         10.97         4.17 o                         
  -8   4   8         29.52         28.39         4.51 o                         
  -7   4   8        372.31        367.28        10.33 o                         
  -6   4   8        194.18        188.35         5.44 o                         
  -5   4   8         69.01         73.63         5.52 o                         
  -4   4   8        117.12        117.42         5.53 o                         
  -3   4   8         25.91         22.85         5.20 o                         
  -2   4   8          0.14          4.51         5.97 o                         
  -1   4   8         72.48         66.29         6.22 o                         
   0   4   8        125.32        115.48         6.47 o                         
   1   4   8          1.58         -1.68         6.15 o                         
   2   4   8        123.97        117.60         6.50 o                         
   3   4   8         24.73         27.14         5.78 o                         
   4   4   8         25.67         21.89         6.24 o                         
   5   4   8         14.32         15.71         5.73 o                         
   6   4   8         77.29         82.86         6.08 o                         
   7   4   8         28.71         30.11         5.63 o                         
   8   4   8         22.27         29.88        10.89 o                         
   9   4   8         57.49         62.31         6.85 o                         
  10   4   8          0.48          0.12         6.07 o                         
  11   4   8          0.12          0.26         6.09 o                         
  12   4   8          3.31          4.90         5.47 o                         
  13   4   8          7.21          7.26         5.67 o                         
  14   4   8          1.87          4.51         5.31 o                         
  15   4   8          0.66          1.14         4.93 o                         
  16   4   8          0.73         -1.67         4.90 o                         
  17   4   8          0.44         -1.46         6.00 o                         
  18   4   8          0.16         -2.10         4.80 o                         
 -17   5   8          0.04          1.31         3.07 o                         
 -16   5   8          0.31          1.90         3.05 o                         
 -15   5   8          0.25          2.27         3.22 o                         
 -14   5   8          3.02          4.96         2.97 o                         
 -13   5   8          2.19          5.69         3.18 o                         
 -12   5   8          0.11          3.92         3.31 o                         
 -11   5   8         11.67         13.80         3.53 o                         
 -10   5   8          9.20         12.73         3.55 o                         
  -9   5   8          5.14          5.67         3.51 o                         
  -8   5   8         12.88         15.88         3.66 o                         
  -7   5   8         23.20         27.08         3.75 o                         
  -6   5   8         46.15         52.54         4.16 o                         
  -5   5   8          0.10          4.27         4.02 o                         
  -4   5   8         19.61         21.19         4.16 o                         
  -3   5   8          0.60          1.62         4.19 o                         
  -2   5   8         11.28          9.43         4.35 o                         
  -1   5   8         27.74         31.92         4.97 o                         
   0   5   8          2.18          3.70         4.99 o                         
   1   5   8          0.08          0.93         4.82 o                         
   2   5   8          2.12         -0.42         4.78 o                         
   3   5   8          9.97          9.10         4.52 o                         
   4   5   8          0.64         -1.10         7.52 o                         
   5   5   8          0.02          2.30         4.85 o                         
   6   5   8          0.44          2.78         4.93 o                         
   7   5   8          0.49          3.58         4.99 o                         
   8   5   8          2.94          4.06         4.74 o                         
   9   5   8          1.83          1.12         6.42 o                         
  10   5   8          8.65          6.87         6.38 o                         
  11   5   8          0.07          0.79         5.50 o                         
  12   5   8          2.63          5.24         5.36 o                         
  13   5   8          0.58          3.35         5.45 o                         
  14   5   8          0.00          2.10         5.02 o                         
 -11   6   8          0.48          1.24         3.16 o                         
 -10   6   8          1.34          1.02         3.21 o                         
  -9   6   8          1.24          0.36         3.42 o                         
  -8   6   8          1.41          2.23         3.23 o                         
  -7   6   8         18.91         23.62         3.79 o                         
  -6   6   8          0.31          1.67         3.62 o                         
  -5   6   8          4.68         11.04         3.82 o                         
  -4   6   8          0.24          1.03         3.80 o                         
  -3   6   8          0.20          2.58         3.80 o                         
  -2   6   8          4.83          6.39         3.97 o                         
  -1   6   8          0.00          4.31         4.40 o                         
   0   6   8          0.90          6.11         4.36 o                         
   1   6   8          0.22          4.02         4.45 o                         
   2   6   8          4.38          8.58         4.41 o                         
   3   6   8          0.82          4.39         6.00 o                         
   4   6   8         37.52         53.83         4.89 o                         
   5   6   8          6.90          7.36         4.45 o                         
   6   6   8          8.56         13.59         4.38 o                         
   7   6   8          5.36          2.63         4.51 o                         
   8   6   8          0.00          2.57         5.84 o                         
 -25   1   9          1.44         -0.51         3.96 o                         
 -24   1   9          1.60          1.52         4.10 o                         
 -23   1   9          0.01          1.16         4.08 o                         
 -22   1   9          0.06         -1.11         3.49 o                         
 -21   1   9          0.46          1.71         4.94 o                         
 -20   1   9          0.00          3.66         3.98 o                         
 -19   1   9         39.49         39.06         5.38 o                         
 -18   1   9         13.31         18.93         4.16 o                         
 -17   1   9        165.16        147.06        19.65 o                         
 -16   1   9          0.28          3.72         4.50 o                         
 -15   1   9        143.71        144.73         5.42 o                         
 -14   1   9         40.47         39.90         5.24 o                         
 -13   1   9          0.64          9.43         4.88 o                         
 -12   1   9         89.64         83.96         4.99 o                         
 -11   1   9         65.22         55.53         4.89 o                         
 -10   1   9         90.21         86.41         5.29 o                         
  -9   1   9        278.71        251.10         7.45 o                         
  -8   1   9        497.96        425.53        59.81 o                         
  -7   1   9        118.65         91.19        10.50 o                         
  -6   1   9         30.59         18.25         8.85 o                         
  -5   1   9        294.16        278.05         8.15 o                         
  -4   1   9         26.75         25.15         7.19 o                         
  -3   1   9        545.66        508.73         9.50 o                         
  -2   1   9          9.17         11.27         6.90 o                         
  -1   1   9         77.63         91.55         7.53 o                         
   0   1   9         44.95         49.19         7.11 o                         
   1   1   9         97.82         90.18         7.80 o                         
   2   1   9          7.66          8.72         6.58 o                         
   3   1   9        703.77        663.27        21.09 o                         
   4   1   9        129.24        122.69         8.00 o                         
   5   1   9         58.65         51.59         6.94 o                         
   6   1   9         55.16         52.24         6.66 o                         
   7   1   9         84.77         79.75         6.75 o                         
   8   1   9        130.59        122.96         7.91 o                         
   9   1   9          0.48          6.91         7.22 o                         
  10   1   9        360.25        339.15         9.99 o                         
  11   1   9        103.05         99.02         7.47 o                         
  12   1   9        125.94        118.03         7.89 o                         
  13   1   9         22.86         20.26         7.24 o                         
  14   1   9          0.73          5.69         6.48 o                         
  15   1   9          7.30         12.01         4.94 o                         
  16   1   9          0.34          5.87         4.31 o                         
  17   1   9         36.98         47.59         4.54 o                         
  18   1   9          0.53          4.76         3.64 o                         
  19   1   9          6.84         10.45         4.04 o                         
  20   1   9          0.75          2.82         3.70 o                         
  21   1   9          1.30          8.59         3.74 o                         
  22   1   9          0.34         -0.50         3.79 o                         
 -24   2   9          1.31          1.50         3.37 o                         
 -23   2   9          4.42          6.22         3.47 o                         
 -22   2   9         14.03         16.33         3.47 o                         
 -21   2   9         10.34         15.84         3.64 o                         
 -20   2   9          0.10          1.32         3.76 o                         
 -19   2   9          4.93          5.05         3.31 o                         
 -18   2   9          9.15         13.16         3.93 o                         
 -17   2   9          1.57          1.81         3.96 o                         
 -16   2   9          0.11          0.61         4.19 o                         
 -15   2   9         17.90         24.04         4.86 o                         
 -14   2   9         58.87         60.96         4.89 o                         
 -13   2   9          1.98          4.54         5.02 o                         
 -12   2   9         13.15         17.13         5.20 o                         
 -11   2   9        139.76        136.98         6.26 o                         
 -10   2   9          1.08          5.52         5.11 o                         
  -9   2   9          4.20          4.36         5.30 o                         
  -8   2   9          0.33          4.85         5.92 o                         
  -7   2   9         10.53         10.09         6.20 o                         
  -6   2   9        176.91        176.11         7.15 o                         
  -5   2   9          0.46          2.89         6.51 o                         
  -4   2   9         52.23         50.09         7.12 o                         
  -3   2   9         58.55         58.77         7.41 o                         
  -2   2   9         20.66         18.19         7.37 o                         
  -1   2   9         53.01         60.14         7.80 o                         
   0   2   9          8.44         11.24         8.63 o                         
   1   2   9         30.10         33.75         7.86 o                         
   2   2   9          0.00          1.14         7.66 o                         
   3   2   9        134.79        122.99        11.78 o                         
   4   2   9          2.61          7.54         6.48 o                         
   5   2   9        167.29        144.23         6.86 o                         
   6   2   9         26.87         22.11         5.91 o                         
   7   2   9         19.95         22.77         5.43 o                         
   8   2   9          0.93          2.79         5.04 o                         
   9   2   9         16.23         16.57         6.15 o                         
  10   2   9         96.99         93.08         9.39 o                         
  11   2   9         24.67         20.37         5.56 o                         
  12   2   9          3.15          6.41         5.29 o                         
  13   2   9          2.74          4.02         4.58 o                         
  14   2   9          3.74          4.63         4.75 o                         
  15   2   9          0.37          2.19         4.59 o                         
  16   2   9         10.32         14.27         4.40 o                         
  17   2   9          3.82          3.98         4.19 o                         
  18   2   9          7.91          7.91         3.67 o                         
  19   2   9          1.92          5.38         3.88 o                         
  20   2   9          2.99          2.95         3.73 o                         
  21   2   9          0.98          4.96         3.56 o                         
 -23   3   9          1.90          4.87         3.24 o                         
 -22   3   9          2.02          1.42         3.37 o                         
 -21   3   9          3.31          6.20         3.43 o                         
 -20   3   9         14.32         16.21         2.99 o                         
 -19   3   9          1.91         12.39         7.48 o                         
 -18   3   9         43.35         47.69         4.13 o                         
 -17   3   9          4.73         10.17         3.80 o                         
 -16   3   9         31.79         43.86         4.25 o                         
 -15   3   9         22.75         26.00         5.79 o                         
 -14   3   9          5.00         12.91         4.32 o                         
 -13   3   9          2.54          3.45         4.23 o                         
 -12   3   9         50.79         51.79         5.52 o                         
 -11   3   9         92.52         90.92         5.10 o                         
 -10   3   9        234.93        211.41        13.82 o                         
  -9   3   9         20.38         19.14         5.21 o                         
  -8   3   9        159.35        148.90         6.14 o                         
  -7   3   9         46.65         39.06         5.74 o                         
  -6   3   9         31.39         33.66         5.97 o                         
  -5   3   9         69.71         68.59         5.71 o                         
  -4   3   9          2.15          4.15         5.64 o                         
  -3   3   9        149.51        136.80         7.15 o                         
  -2   3   9         40.31         38.84         6.67 o                         
  -1   3   9        470.24        428.88        17.72 o                         
   0   3   9        394.87        363.22         8.48 o                         
   1   3   9          1.87          6.05         6.29 o                         
   2   3   9          3.87         12.11         7.31 o                         
   3   3   9        219.48        202.95        26.55 o                         
   4   3   9          6.75          7.54         6.40 o                         
   5   3   9        207.36        196.48         7.32 o                         
   6   3   9        301.22        281.64        26.98 o                         
   7   3   9        120.97        119.35         6.51 o                         
   8   3   9         50.54         47.31         5.64 o                         
   9   3   9          1.24          4.44         6.08 o                         
  10   3   9        161.21        153.67         6.60 o                         
  11   3   9         22.28         21.53         5.43 o                         
  12   3   9         51.91         53.56         5.19 o                         
  13   3   9          0.00          3.22         4.79 o                         
  14   3   9          2.14          7.86         4.72 o                         
  15   3   9          0.21         -1.54         5.13 o                         
  16   3   9          5.17          5.56         4.96 o                         
  17   3   9          0.32          2.03         4.45 o                         
  18   3   9          0.54          2.89         4.82 o                         
  19   3   9          0.97          3.75         4.29 o                         
 -20   4   9          0.62          3.84         3.37 o                         
 -19   4   9          0.07          3.91         3.33 o                         
 -18   4   9          0.20          5.54         3.33 o                         
 -17   4   9          1.14          3.60         3.39 o                         
 -16   4   9          4.73          8.12         3.73 o                         
 -15   4   9          2.09          3.67         3.21 o                         
 -14   4   9          1.05          4.21         3.41 o                         
 -13   4   9          5.78          6.73         3.36 o                         
 -12   4   9          0.88         -2.47         3.66 o                         
 -11   4   9          2.04          7.69         3.49 o                         
 -10   4   9         26.33         26.52         3.89 o                         
  -9   4   9         11.71         12.72         4.04 o                         
  -8   4   9        134.26        139.92         6.61 o                         
  -7   4   9         36.89         36.37         4.69 o                         
  -6   4   9        120.23        116.31         5.96 o                         
  -5   4   9          9.61          7.18         4.98 o                         
  -4   4   9        247.60        238.93         7.45 o                         
  -3   4   9         24.02         23.69         5.85 o                         
  -2   4   9         16.88         15.78         5.92 o                         
  -1   4   9          8.73          9.23         4.68 o                         
   0   4   9        115.19        112.55         6.35 o                         
   1   4   9         77.11         62.74         6.25 o                         
   2   4   9         24.50         25.58         5.71 o                         
   3   4   9          0.24          3.51         5.54 o                         
   4   4   9         14.67          8.51         5.58 o                         
   5   4   9         47.85         50.28         5.64 o                         
   6   4   9         44.84         47.87         6.27 o                         
   7   4   9         24.20         20.44         5.26 o                         
   8   4   9          4.86          8.10         4.89 o                         
   9   4   9          0.85          6.46         5.02 o                         
  10   4   9          0.26          4.26         6.14 o                         
  11   4   9          0.04          1.02         5.40 o                         
  12   4   9          0.35          2.40         5.07 o                         
  13   4   9          9.70         11.68         5.35 o                         
  14   4   9          1.17          1.73         5.23 o                         
  15   4   9          0.29          0.15         5.33 o                         
  16   4   9          0.03          4.72         5.15 o                         
  17   4   9          0.24          1.60         4.75 o                         
 -16   5   9          0.36         -0.20         3.04 o                         
 -15   5   9          0.18          1.90         2.96 o                         
 -14   5   9          0.16          1.72         3.06 o                         
 -13   5   9          0.30          2.02         2.83 o                         
 -12   5   9          0.83          3.28         3.20 o                         
 -11   5   9          0.78          3.66         3.37 o                         
 -10   5   9          7.25         11.01         3.46 o                         
  -9   5   9          4.02          7.57         3.49 o                         
  -8   5   9          0.38          2.72         3.84 o                         
  -7   5   9          3.08          4.51         3.80 o                         
  -6   5   9          0.09         -1.01         3.94 o                         
  -5   5   9          4.61          4.40         3.94 o                         
  -4   5   9         61.36         62.63         4.83 o                         
  -3   5   9         61.42         63.85         5.09 o                         
  -2   5   9          1.94          6.82         4.84 o                         
  -1   5   9         57.13         68.19         5.10 o                         
   0   5   9         30.11         39.12         5.02 o                         
   1   5   9         13.42         13.99         4.84 o                         
   2   5   9         46.25         54.72         5.19 o                         
   3   5   9          2.84          5.85         4.93 o                         
   4   5   9         27.37         42.20         4.95 o                         
   5   5   9          0.16          5.70         4.71 o                         
   6   5   9          1.93          7.35         4.73 o                         
   7   5   9          0.01         -1.24         4.63 o                         
   8   5   9          0.68          3.27         4.45 o                         
   9   5   9          0.45          1.12         6.17 o                         
  10   5   9          0.70         -0.83         6.25 o                         
  11   5   9          0.00         -6.05         6.34 o                         
  12   5   9          2.21          8.57         6.25 o                         
  13   5   9          1.21          1.64         5.28 o                         
  -9   6   9          0.46          0.47         3.40 o                         
  -8   6   9          0.23         -0.96         3.46 o                         
  -7   6   9          0.25          2.56         3.65 o                         
  -6   6   9          1.84          2.76         3.60 o                         
  -5   6   9          4.88          6.03         3.74 o                         
  -4   6   9          5.81          8.99         3.98 o                         
  -3   6   9          4.50          7.03         4.29 o                         
  -2   6   9          6.12          5.58         4.33 o                         
  -1   6   9          0.68          1.57         4.23 o                         
   0   6   9          9.25         10.61         7.25 o                         
   1   6   9          0.03          6.33         4.56 o                         
   2   6   9          0.00          5.41         4.14 o                         
   3   6   9          0.02          0.28         4.24 o                         
   4   6   9          0.02          4.04         4.19 o                         
   5   6   9          0.39          2.73         4.24 o                         
   6   6   9          1.03         -0.99         4.17 o                         
 -25   0  10          0.72          8.90         5.67 o                         
 -24   0  10          1.41          1.12         5.88 o                         
 -23   0  10          4.34         12.09         5.92 o                         
 -22   0  10          0.04         -4.93         5.96 o                         
 -21   0  10         21.92         17.48         6.25 o                         
 -20   0  10          2.35          8.28         6.09 o                         
 -19   0  10         63.58         61.62         7.31 o                         
 -18   0  10         81.97         82.99        11.64 o                         
 -17   0  10          0.52          4.41         5.07 o                         
 -16   0  10          2.97          0.12         5.63 o                         
 -15   0  10          5.10          7.15         5.40 o                         
 -14   0  10        161.06        146.29         6.40 o                         
 -13   0  10         13.41         13.94         6.09 o                         
 -12   0  10          0.80         -0.81        10.02 o                         
 -11   0  10        188.38        168.90         7.64 o                         
 -10   0  10         85.73         81.08         7.24 o                         
  -9   0  10        148.49        134.17         8.50 o                         
  -8   0  10        424.42        392.13         9.62 o                         
  -7   0  10        107.29         91.44         7.73 o                         
  -6   0  10          0.08          3.70         8.07 o                         
  -5   0  10         28.56         26.64         7.59 o                         
  -4   0  10        220.75        234.66         9.44 o                         
  -3   0  10        297.70        278.40        10.35 o                         
  -2   0  10       1214.02       1201.18        22.30 o                         
  -1   0  10        479.52        428.67        11.85 o                         
   0   0  10        603.11        583.06        22.09 o                         
   1   0  10        271.22        282.32        11.35 o                         
   2   0  10        923.76        903.78        20.31 o                         
   3   0  10          0.07         -3.42         8.53 o                         
   4   0  10        334.16        322.60        27.71 o                         
   5   0  10         68.99         76.50         8.33 o                         
   6   0  10        128.11        122.13        10.97 o                         
   7   0  10        673.62        605.26        17.06 o                         
   8   0  10         66.07         64.65         9.77 o                         
   9   0  10        107.80         91.85        10.27 o                         
  10   0  10          1.37          2.61         8.70 o                         
  11   0  10          0.48         -1.99        10.19 o                         
  12   0  10         24.79         18.18        10.02 o                         
  13   0  10          7.89          9.90         7.58 o                         
  14   0  10         13.15         25.88         9.19 o                         
  15   0  10          1.27         15.28         8.78 o                         
  16   0  10         15.33         27.08         8.41 o                         
  17   0  10          0.17          0.46         6.83 o                         
  18   0  10          4.91         12.38         6.83 o                         
  19   0  10          0.25          7.58         8.49 o                         
  20   0  10          0.01          0.54         6.67 o                         
  21   0  10          0.92          8.94         4.11 o                         
 -25   1  10          3.62         -2.27         4.07 o                         
 -24   1  10          2.94          3.95         4.07 o                         
 -23   1  10          0.84          3.42         3.26 o                         
 -22   1  10         11.20          9.69         3.80 o                         
 -21   1  10          0.09         -0.63         3.51 o                         
 -20   1  10          9.57          9.72         3.81 o                         
 -19   1  10         63.65         71.08         4.15 o                         
 -18   1  10         72.01         83.37         4.33 o                         
 -17   1  10          0.69          5.98         6.76 o                         
 -16   1  10        128.69        120.85         4.93 o                         
 -15   1  10         76.84         85.15         5.20 o                         
 -14   1  10         38.08         35.94         4.72 o                         
 -13   1  10        154.16        146.98         4.72 o                         
 -12   1  10          9.92         14.69         4.24 o                         
 -11   1  10          7.98          8.84         4.51 o                         
 -10   1  10          4.43          3.77         5.05 o                         
  -9   1  10          0.12          4.53         4.80 o                         
  -8   1  10         89.79         82.28         5.78 o                         
  -7   1  10         45.16         44.37         5.89 o                         
  -6   1  10        444.98        408.60         9.54 o                         
  -5   1  10        110.49         95.79         6.14 o                         
  -4   1  10         62.93         58.85         6.27 o                         
  -3   1  10         22.50         25.81         6.54 o                         
  -2   1  10         49.43         47.32         6.13 o                         
  -1   1  10         15.67         19.17         6.25 o                         
   0   1  10          9.63         14.23         6.32 o                         
   1   1  10        330.11        315.66         9.59 o                         
   2   1  10         22.42         15.32         5.97 o                         
   3   1  10         31.48         30.14         6.74 o                         
   4   1  10         21.47         20.73         7.32 o                         
   5   1  10          7.45          5.24         6.20 o                         
   6   1  10         10.19          5.57         6.02 o                         
   7   1  10          4.83         13.62         6.18 o                         
   8   1  10         22.87         20.09         7.16 o                         
   9   1  10         15.32         19.37         7.32 o                         
  10   1  10          9.15         19.46         6.66 o                         
  11   1  10        154.10        160.23         7.58 o                         
  12   1  10          7.03          8.71         5.78 o                         
  13   1  10          0.80          3.68         6.20 o                         
  14   1  10         45.23         45.24         5.89 o                         
  15   1  10          5.27          6.92         4.41 o                         
  16   1  10          5.38          1.37         4.24 o                         
  17   1  10          4.33          7.50         4.10 o                         
  18   1  10         17.97         19.05         4.08 o                         
  19   1  10          2.00          4.58         3.63 o                         
  20   1  10          1.56          2.81         3.68 o                         
  21   1  10          5.11          5.95         3.80 o                         
 -24   2  10          4.86          7.90         5.31 o                         
 -23   2  10          1.74          5.20         3.39 o                         
 -22   2  10          4.15          3.77         3.44 o                         
 -21   2  10         10.76         19.12         3.55 o                         
 -20   2  10          1.62          2.80         3.09 o                         
 -19   2  10          0.44          3.41         3.82 o                         
 -18   2  10          5.75          6.28         3.94 o                         
 -17   2  10          1.91          8.88         3.88 o                         
 -16   2  10          0.00          0.50         4.29 o                         
 -15   2  10          2.30          4.48         4.21 o                         
 -14   2  10        173.26        181.61         5.31 o                         
 -13   2  10          1.65          6.77         4.55 o                         
 -12   2  10         74.99         73.48         7.35 o                         
 -11   2  10         81.60         77.58         5.32 o                         
 -10   2  10          7.33          6.13         4.98 o                         
  -9   2  10         61.84         62.28         5.29 o                         
  -8   2  10        112.81         94.68        19.23 o                         
  -7   2  10        151.14        143.01         6.45 o                         
  -6   2  10        267.30        252.88         7.10 o                         
  -5   2  10         14.04         12.18         6.26 o                         
  -4   2  10         31.97         38.00         6.56 o                         
  -3   2  10         61.03         53.16         6.66 o                         
  -2   2  10         34.68         42.04         6.79 o                         
  -1   2  10        353.03        347.02         8.56 o                         
   0   2  10          6.58          7.37         7.81 o                         
   1   2  10        202.59        174.62        11.45 o                         
   2   2  10         53.76         53.63         8.49 o                         
   3   2  10        240.47        220.46        19.03 o                         
   4   2  10        103.54         97.64         6.60 o                         
   5   2  10          0.02          3.85         5.63 o                         
   6   2  10        155.03        153.63         9.17 o                         
   7   2  10         26.24         28.09         5.14 o                         
   8   2  10          7.01          4.70         4.90 o                         
   9   2  10        101.94         90.21         5.98 o                         
  10   2  10         37.77         40.72         5.50 o                         
  11   2  10          2.44          5.04         5.19 o                         
  12   2  10         60.18         69.65         6.31 o                         
  13   2  10          1.57          4.94         4.66 o                         
  14   2  10          0.08          0.22         4.54 o                         
  15   2  10         24.31         23.66         4.57 o                         
  16   2  10          0.13          2.76         4.36 o                         
  17   2  10         16.32         16.39         4.19 o                         
  18   2  10          3.57          4.25         3.88 o                         
  19   2  10          5.04          9.16         3.68 o                         
  20   2  10          0.02         -0.21         3.55 o                         
 -22   3  10          0.09         -1.34         3.90 o                         
 -21   3  10          0.85          3.57         4.76 o                         
 -20   3  10          1.90          2.82         3.43 o                         
 -19   3  10          1.68         -0.20         3.56 o                         
 -18   3  10          3.03          1.35         3.54 o                         
 -17   3  10          0.94         -0.92         3.68 o                         
 -16   3  10          0.00          1.21         3.74 o                         
 -15   3  10          7.77          7.72         4.10 o                         
 -14   3  10         26.96         25.47         4.09 o                         
 -13   3  10          9.87         10.34         4.39 o                         
 -12   3  10         12.63         15.40         4.53 o                         
 -11   3  10         32.10         24.38        11.55 o                         
 -10   3  10          6.38          6.80         4.86 o                         
  -9   3  10        170.76        144.56        37.27 o                         
  -8   3  10        207.40        211.14         7.33 o                         
  -7   3  10         32.85         37.29         5.64 o                         
  -6   3  10          7.24          5.40         5.51 o                         
  -5   3  10        200.41        193.70         6.27 o                         
  -4   3  10          6.45          2.56         5.57 o                         
  -3   3  10          0.64          4.54         6.12 o                         
  -2   3  10          4.66          6.10         5.22 o                         
  -1   3  10         26.24         19.87         6.35 o                         
   0   3  10          0.22         10.14         6.29 o                         
   1   3  10          2.08          2.04         6.22 o                         
   2   3  10         74.76         73.41         6.71 o                         
   3   3  10        198.02        180.22         8.05 o                         
   4   3  10        139.32        124.30         6.89 o                         
   5   3  10         10.08         12.17         6.02 o                         
   6   3  10         19.44         20.76         6.02 o                         
   7   3  10        101.60        102.45        10.19 o                         
   8   3  10         13.11         12.12         5.65 o                         
   9   3  10          0.93          2.15         4.71 o                         
  10   3  10          0.43          3.69         5.44 o                         
  11   3  10          0.18          3.52         5.12 o                         
  12   3  10          0.08         -2.78         4.96 o                         
  13   3  10         11.01         11.06         4.66 o                         
  14   3  10         21.76         23.46         4.72 o                         
  15   3  10          7.24         12.40         4.45 o                         
  16   3  10          5.27          5.66         4.21 o                         
  17   3  10          3.25          6.89         4.11 o                         
  18   3  10          2.41          2.93         4.06 o                         
 -19   4  10          0.96          3.25         3.40 o                         
 -18   4  10          0.00          3.88         3.48 o                         
 -17   4  10          0.95          0.95         3.41 o                         
 -16   4  10          1.30          4.78         3.47 o                         
 -15   4  10          4.07          9.48         3.88 o                         
 -14   4  10          4.70          9.45         3.84 o                         
 -13   4  10          1.09          3.98         3.68 o                         
 -12   4  10          3.13          7.43         3.59 o                         
 -11   4  10         27.88         26.34         5.80 o                         
 -10   4  10         41.64         37.86         5.91 o                         
  -9   4  10          8.59         10.70         3.79 o                         
  -8   4  10         19.01         22.98         4.09 o                         
  -7   4  10          0.19          4.61         4.28 o                         
  -6   4  10          8.90          9.18         3.92 o                         
  -5   4  10          1.33          4.24         4.78 o                         
  -4   4  10          3.22          8.34         5.37 o                         
  -3   4  10          6.61         11.81         5.30 o                         
  -2   4  10         73.21         60.34         6.94 o                         
  -1   4  10         29.64         24.97         5.61 o                         
   0   4  10          5.22          5.74         5.88 o                         
   1   4  10          8.71          3.64         5.36 o                         
   2   4  10         74.14         69.16         4.71 o                         
   3   4  10         22.52         33.39         6.03 o                         
   4   4  10         30.16         34.66         5.27 o                         
   5   4  10          0.74          0.61         4.08 o                         
   6   4  10          2.15          4.13         4.98 o                         
   7   4  10          0.20         -0.60         4.98 o                         
   8   4  10          0.45         -0.28         4.08 o                         
   9   4  10          0.05          2.11         5.00 o                         
  10   4  10         11.66         18.14         6.87 o                         
  11   4  10          8.13         12.38         6.50 o                         
  12   4  10          0.49          0.36         5.40 o                         
  13   4  10          6.12          8.51         4.99 o                         
  14   4  10          1.18         -0.15         4.80 o                         
  15   4  10          0.49          3.79         4.51 o                         
  16   4  10          0.35         -1.72         4.60 o                         
 -15   5  10          0.78          6.23         3.15 o                         
 -14   5  10          0.10          1.42         3.18 o                         
 -13   5  10          5.14          9.50         3.23 o                         
 -12   5  10          0.57          1.56         3.28 o                         
 -11   5  10          3.07          6.84         3.26 o                         
 -10   5  10          0.12         -1.48         3.36 o                         
  -9   5  10          0.80          1.21         3.42 o                         
  -8   5  10          0.40          3.84         3.73 o                         
  -7   5  10          7.10          5.40         3.78 o                         
  -6   5  10         12.96         13.16         4.18 o                         
  -5   5  10          0.20          0.77         4.80 o                         
  -4   5  10          3.40          7.05         4.82 o                         
  -3   5  10          2.91          1.59         4.81 o                         
  -2   5  10          2.93          1.39         4.73 o                         
  -1   5  10          1.36         -0.46         4.78 o                         
   0   5  10          0.33          5.69         4.73 o                         
   1   5  10          0.01          2.72         4.79 o                         
   2   5  10          0.82          7.35         4.74 o                         
   3   5  10          0.21          4.60         4.70 o                         
   4   5  10          2.80          4.35         4.64 o                         
   5   5  10          0.09         -4.00         4.61 o                         
   6   5  10          1.50          2.07         4.49 o                         
   7   5  10          0.23          0.37         4.52 o                         
   8   5  10          1.72          4.70         5.26 o                         
   9   5  10          1.57          4.22         6.25 o                         
  10   5  10          6.00         11.10         6.29 o                         
  11   5  10          0.78          3.23         6.29 o                         
  12   5  10          0.25          3.15         6.00 o                         
  -7   6  10          0.52          1.95         3.96 o                         
  -6   6  10          0.48          0.68         3.94 o                         
  -5   6  10          0.84          3.13         4.33 o                         
  -4   6  10          0.22          4.79         4.20 o                         
  -3   6  10          1.55          2.74         5.45 o                         
  -2   6  10          0.10          2.44         4.35 o                         
  -1   6  10         10.42         12.68         4.33 o                         
   0   6  10          0.35          1.45         4.13 o                         
   1   6  10          1.93          5.97         4.36 o                         
   2   6  10          0.37          2.15         4.24 o                         
   3   6  10          0.27          2.29         4.26 o                         
 -24   1  11          0.00          2.98         2.84 o                         
 -23   1  11          3.22          5.19         3.37 o                         
 -22   1  11          3.25         11.17         3.37 o                         
 -21   1  11         14.59         17.57         3.65 o                         
 -20   1  11          6.06          9.32         3.69 o                         
 -19   1  11          1.61          0.10         4.09 o                         
 -18   1  11          2.55          8.06         3.77 o                         
 -17   1  11          0.05          3.79         4.10 o                         
 -16   1  11          3.79          5.76         4.16 o                         
 -15   1  11        142.90        150.07         4.85 o                         
 -14   1  11        171.00        177.77         4.53 o                         
 -13   1  11         55.87         56.45         4.14 o                         
 -12   1  11        635.18        588.58        13.45 o                         
 -11   1  11        151.85        148.94         5.01 o                         
 -10   1  11        154.64        145.99         5.12 o                         
  -9   1  11        100.62         89.83         5.34 o                         
  -8   1  11        193.35        163.19         5.63 o                         
  -7   1  11          0.31          5.51         5.19 o                         
  -6   1  11        133.87        134.73         5.64 o                         
  -5   1  11        191.51        159.14         7.24 o                         
  -4   1  11        103.75         97.84         5.90 o                         
  -3   1  11        431.45        389.20         8.52 o                         
  -2   1  11        180.71        166.85         6.40 o                         
  -1   1  11        250.68        227.16         6.73 o                         
   0   1  11         76.08         79.56         6.29 o                         
   1   1  11         62.40         67.05         6.02 o                         
   2   1  11          9.62         13.79         5.55 o                         
   3   1  11        112.16        116.31         6.20 o                         
   4   1  11         12.60         11.06         6.46 o                         
   5   1  11         92.89         96.75        13.54 o                         
   6   1  11          9.89          8.43         5.82 o                         
   7   1  11         44.45         46.17         5.74 o                         
   8   1  11        111.13        108.90         8.18 o                         
   9   1  11         30.24         24.70         6.56 o                         
  10   1  11          3.13          8.77         6.42 o                         
  11   1  11         12.50         16.52         5.84 o                         
  12   1  11          5.36          5.73         5.98 o                         
  13   1  11          2.13          2.72         5.93 o                         
  14   1  11          7.27         10.04         5.21 o                         
  15   1  11          1.91          6.41         5.64 o                         
  16   1  11         11.47         15.47         3.97 o                         
  17   1  11         12.03         14.91         3.92 o                         
  18   1  11          0.00          2.35         4.08 o                         
  19   1  11          0.21          0.44         3.65 o                         
  20   1  11          0.63         -0.19         3.40 o                         
 -23   2  11          2.73          0.85         3.32 o                         
 -22   2  11          1.59          3.67         3.38 o                         
 -21   2  11          5.24          9.04         3.46 o                         
 -20   2  11          6.54          8.53         3.43 o                         
 -19   2  11          2.07          2.39         3.86 o                         
 -18   2  11          6.43          8.39         3.83 o                         
 -17   2  11         49.87         41.02         4.07 o                         
 -16   2  11         28.41         34.97         4.73 o                         
 -15   2  11          8.27         10.81         3.98 o                         
 -14   2  11         44.14         51.00         4.60 o                         
 -13   2  11          0.48          4.42         4.39 o                         
 -12   2  11          5.86          6.99         4.75 o                         
 -11   2  11          7.99         12.81         4.89 o                         
 -10   2  11          6.30          8.92         5.00 o                         
  -9   2  11         37.43         26.13         6.12 o                         
  -8   2  11         58.53         45.20        11.47 o                         
  -7   2  11         30.71         23.36         5.39 o                         
  -6   2  11        111.71        110.10         6.08 o                         
  -5   2  11          8.56          6.35         5.80 o                         
  -4   2  11          0.60          2.91         6.06 o                         
  -3   2  11          0.00         -0.32         5.92 o                         
  -2   2  11          0.01          2.96         6.07 o                         
  -1   2  11          0.16          7.16         6.05 o                         
   0   2  11         15.88         13.35         6.78 o                         
   1   2  11          4.67         14.26         6.47 o                         
   2   2  11          0.18          4.25         6.28 o                         
   3   2  11          0.35         11.00         5.80 o                         
   4   2  11          0.73         -2.95         5.45 o                         
   5   2  11         68.12         65.49         5.52 o                         
   6   2  11         74.08         76.54         5.39 o                         
   7   2  11          0.34         -0.32         4.81 o                         
   8   2  11          6.46          5.03         4.48 o                         
   9   2  11         11.40          9.23         5.33 o                         
  10   2  11        121.52        109.22         5.68 o                         
  11   2  11          7.34         11.42         5.16 o                         
  12   2  11         20.52         20.54         4.61 o                         
  13   2  11          1.83          7.35         4.55 o                         
  14   2  11          2.57          6.44         4.49 o                         
  15   2  11         28.27         32.11         4.58 o                         
  16   2  11          5.36         10.49         4.23 o                         
  17   2  11          0.01         -0.37         4.25 o                         
  18   2  11          0.03          0.38         3.76 o                         
  19   2  11          0.31          0.96         4.08 o                         
 -21   3  11          2.87          5.48         3.35 o                         
 -20   3  11          0.02          3.74         3.41 o                         
 -19   3  11          2.38          7.89         3.40 o                         
 -18   3  11          0.63         -2.03         3.55 o                         
 -17   3  11          5.08          3.71         3.32 o                         
 -16   3  11         16.80         19.09         3.88 o                         
 -15   3  11          0.95          2.83         4.14 o                         
 -14   3  11         14.30         17.93         3.96 o                         
 -13   3  11         12.04          9.36         3.44 o                         
 -12   3  11         16.55         28.46         4.26 o                         
 -11   3  11          6.98          3.28         4.42 o                         
 -10   3  11        105.03        112.58         5.11 o                         
  -9   3  11         14.93         14.62         4.90 o                         
  -8   3  11          4.53          4.74         5.05 o                         
  -7   3  11         89.06         86.70         5.52 o                         
  -6   3  11          2.00          3.62         5.50 o                         
  -5   3  11        301.45        276.51         6.65 o                         
  -4   3  11         86.41         83.96         5.78 o                         
  -3   3  11        278.46        278.97        13.52 o                         
  -2   3  11         37.75         27.56         6.20 o                         
  -1   3  11         94.46        101.59        17.56 o                         
   0   3  11         11.83          9.87         6.05 o                         
   1   3  11         72.44         66.98         6.42 o                         
   2   3  11         15.78         15.79         6.09 o                         
   3   3  11         42.72         52.04         8.10 o                         
   4   3  11        130.27        130.06        14.83 o                         
   5   3  11          1.21          4.76         5.71 o                         
   6   3  11          2.53         -0.48         5.50 o                         
   7   3  11         69.60         77.72         9.55 o                         
   8   3  11         21.29         25.25        14.06 o                         
   9   3  11         23.02         24.83         4.76 o                         
  10   3  11         60.46         53.76         5.94 o                         
  11   3  11         11.28         12.68         5.23 o                         
  12   3  11          0.34          0.84         4.90 o                         
  13   3  11          5.57          7.29         4.61 o                         
  14   3  11          5.17          5.13         4.57 o                         
  15   3  11         14.45         13.67         4.42 o                         
  16   3  11         10.78         12.26         4.12 o                         
  17   3  11          3.59          2.02         3.97 o                         
 -18   4  11          0.24          3.23         3.32 o                         
 -17   4  11          0.62          0.50         3.37 o                         
 -16   4  11          0.36          0.02         3.30 o                         
 -15   4  11          0.22         -3.62         3.62 o                         
 -14   4  11          5.03          5.76         3.58 o                         
 -13   4  11          5.17          2.81         3.31 o                         
 -12   4  11          7.70          9.25         3.72 o                         
 -11   4  11          4.45          8.04         3.67 o                         
 -10   4  11          0.55          0.56         3.27 o                         
  -9   4  11          5.61         11.05         4.00 o                         
  -8   4  11          0.39          3.08         4.11 o                         
  -7   4  11         28.30         30.72         4.42 o                         
  -6   4  11          1.33         -1.86         4.46 o                         
  -5   4  11          2.02          2.02         5.02 o                         
  -4   4  11          2.56          6.39         5.01 o                         
  -3   4  11         35.78         37.44         5.15 o                         
  -2   4  11          0.09          3.85         8.01 o                         
  -1   4  11         16.77         12.44         5.14 o                         
   0   4  11         68.78         65.71         5.27 o                         
   1   4  11         49.93         49.16         5.17 o                         
   2   4  11          0.80          4.71         5.11 o                         
   3   4  11          2.13          9.83         4.08 o                         
   4   4  11          2.81          6.99         4.92 o                         
   5   4  11         35.82         37.45         5.32 o                         
   6   4  11          7.23          6.40         5.01 o                         
   7   4  11          0.45         -4.49         4.74 o                         
   8   4  11          4.21         13.49         4.89 o                         
   9   4  11          4.21          2.71         4.77 o                         
  10   4  11          0.22          8.57         6.34 o                         
  11   4  11         19.03         15.99         6.42 o                         
  12   4  11          0.23          1.78         6.34 o                         
  13   4  11          1.95          3.49         5.38 o                         
  14   4  11          2.84          4.76         4.86 o                         
 -14   5  11          8.31         11.35         3.26 o                         
 -13   5  11          2.30          3.83         3.20 o                         
 -12   5  11          2.39          2.60         3.40 o                         
 -11   5  11          4.59          7.27         3.45 o                         
 -10   5  11          3.08          7.05         3.49 o                         
  -9   5  11          3.14          1.71         3.54 o                         
  -8   5  11          6.64          8.21         3.32 o                         
  -7   5  11          0.01          0.03         4.00 o                         
  -6   5  11          5.03         10.98         4.47 o                         
  -5   5  11          0.22          1.64         4.47 o                         
  -4   5  11          4.91          4.15         4.57 o                         
  -3   5  11          0.01          2.70         4.91 o                         
  -2   5  11         14.89         19.98         4.71 o                         
  -1   5  11          5.88         11.63         4.61 o                         
   0   5  11          6.43          7.74         4.58 o                         
   1   5  11         24.46         28.71         4.71 o                         
   2   5  11          0.08          1.24         4.55 o                         
   3   5  11         13.07         19.66         4.74 o                         
   4   5  11          2.41          7.35         4.58 o                         
   5   5  11          1.18          0.82         4.49 o                         
   6   5  11         17.24         24.62         4.60 o                         
   7   5  11          1.31         -2.89         4.55 o                         
   8   5  11          1.26          6.56         4.48 o                         
   9   5  11          0.01          0.15         4.41 o                         
  10   5  11          0.42         -5.72         6.05 o                         
 -24   0  12          1.57         -4.14         5.63 o                         
 -23   0  12          0.34          2.24         5.59 o                         
 -22   0  12          2.58         -0.62         5.84 o                         
 -21   0  12         13.88          7.08         6.00 o                         
 -20   0  12          6.82          8.12         4.36 o                         
 -19   0  12          0.02          5.61         5.22 o                         
 -18   0  12          4.52          5.84         4.78 o                         
 -17   0  12         17.67         25.08         5.00 o                         
 -16   0  12         26.26         24.85         5.24 o                         
 -15   0  12        161.22        160.85         6.25 o                         
 -14   0  12        280.20        307.83        11.12 o                         
 -13   0  12        283.73        287.83         7.09 o                         
 -12   0  12         93.49         89.39         9.98 o                         
 -11   0  12         67.82         61.86         6.20 o                         
 -10   0  12         24.14         19.62         6.17 o                         
  -9   0  12        452.78        409.92        22.98 o                         
  -8   0  12        177.49        162.62         7.30 o                         
  -7   0  12         31.51         27.81         7.07 o                         
  -6   0  12         57.61         62.16         7.93 o                         
  -5   0  12          1.18          1.60         6.36 o                         
  -4   0  12        484.99        462.11        20.42 o                         
  -3   0  12         50.43         43.29         7.79 o                         
  -2   0  12        363.40        350.27        10.51 o                         
  -1   0  12          0.08          2.00         6.79 o                         
   0   0  12         83.63         87.40         8.16 o                         
   1   0  12          7.77          7.09         7.17 o                         
   2   0  12         16.04         16.74         7.13 o                         
   3   0  12          0.03          0.22         7.77 o                         
   4   0  12         55.92         57.03         9.01 o                         
   5   0  12          9.24         12.45         6.93 o                         
   6   0  12          4.35          0.91        10.19 o                         
   7   0  12         49.56         41.83         8.90 o                         
   8   0  12          0.36          6.34         7.99 o                         
   9   0  12          3.84          5.34         7.70 o                         
  10   0  12         14.63         10.93         8.95 o                         
  11   0  12         75.77         74.25         7.74 o                         
  12   0  12         52.40         58.68         7.83 o                         
  13   0  12         56.25         63.11         8.99 o                         
  14   0  12         39.24         42.61         7.00 o                         
  15   0  12         16.10         21.04         6.92 o                         
  16   0  12          8.99         10.56         8.24 o                         
  17   0  12          0.31         -1.82         8.24 o                         
  18   0  12          0.25          1.91         6.29 o                         
  19   0  12          1.28          8.86         6.38 o                         
 -23   1  12          0.05         -1.30         4.05 o                         
 -22   1  12          0.26          0.92         3.29 o                         
 -21   1  12          1.92          3.13         3.36 o                         
 -20   1  12          2.92          6.41         3.51 o                         
 -19   1  12          5.85         13.42         3.62 o                         
 -18   1  12         31.95         30.10         3.90 o                         
 -17   1  12         28.92         39.25         4.10 o                         
 -16   1  12          0.36          2.44         4.17 o                         
 -15   1  12          0.39          2.35         3.61 o                         
 -14   1  12         57.44         61.57         3.93 o                         
 -13   1  12         27.72         28.77         3.95 o                         
 -12   1  12         13.08         15.52         3.88 o                         
 -11   1  12        141.45        133.83         4.71 o                         
 -10   1  12        234.01        223.09         5.25 o                         
  -9   1  12         92.30         86.83         5.83 o                         
  -8   1  12          1.55          3.74         4.63 o                         
  -7   1  12        119.94        113.32        14.56 o                         
  -6   1  12          0.11          2.17         4.57 o                         
  -5   1  12         15.00         13.31         5.00 o                         
  -4   1  12          1.62          5.53         5.12 o                         
  -3   1  12        136.13        131.68         5.55 o                         
  -2   1  12         13.79         16.77         5.49 o                         
  -1   1  12         73.94         64.94         5.58 o                         
   0   1  12        128.99        118.73         6.05 o                         
   1   1  12         62.80         63.08         5.58 o                         
   2   1  12          1.80          2.83         5.28 o                         
   3   1  12         33.60         31.71         5.31 o                         
   4   1  12          6.05          5.27         5.57 o                         
   5   1  12         13.91         19.59         5.46 o                         
   6   1  12         28.68         26.64         5.32 o                         
   7   1  12          8.32         11.00         5.18 o                         
   8   1  12          5.15         11.12         6.29 o                         
   9   1  12         45.22         39.73         7.24 o                         
  10   1  12          0.20         -2.15         5.50 o                         
  11   1  12         45.18         41.37         6.46 o                         
  12   1  12         14.38         17.01         5.07 o                         
  13   1  12         13.29         19.57         5.28 o                         
  14   1  12          4.78          7.23         4.99 o                         
  15   1  12          0.41          5.67         5.18 o                         
  16   1  12          7.99         10.32         4.49 o                         
  17   1  12          4.28          8.68         4.21 o                         
  18   1  12          6.19          7.70         3.80 o                         
  19   1  12          4.37          8.78         3.66 o                         
 -22   2  12          0.03          1.78         3.71 o                         
 -21   2  12          0.07          1.73         3.43 o                         
 -20   2  12          0.76          4.35         3.42 o                         
 -19   2  12          0.12          5.32         3.54 o                         
 -18   2  12          9.53          6.82         3.69 o                         
 -17   2  12         48.33         53.49         3.91 o                         
 -16   2  12          1.90          4.39         3.27 o                         
 -15   2  12         71.14         76.57         4.09 o                         
 -14   2  12         66.53         56.02         3.81 o                         
 -13   2  12        121.09        114.35         4.67 o                         
 -12   2  12         37.47         35.84         4.34 o                         
 -11   2  12         31.43         25.61         4.73 o                         
 -10   2  12         14.52         13.87         4.84 o                         
  -9   2  12          3.95          3.29         4.02 o                         
  -8   2  12        167.86        140.95        37.80 o                         
  -7   2  12         37.58         41.49         5.26 o                         
  -6   2  12        380.43        348.70         6.90 o                         
  -5   2  12        260.80        241.78         6.47 o                         
  -4   2  12          9.47         10.88         5.50 o                         
  -3   2  12         53.67         56.99         5.32 o                         
  -2   2  12         74.52         76.59         5.50 o                         
  -1   2  12         33.70         33.16         5.36 o                         
   0   2  12         79.38         73.51         6.09 o                         
   1   2  12         42.08         42.53         5.92 o                         
   2   2  12         23.57         24.51         5.67 o                         
   3   2  12         57.18         57.03         6.01 o                         
   4   2  12          0.65         -5.08         5.08 o                         
   5   2  12         33.96         35.85         5.37 o                         
   6   2  12          0.42          3.91         4.60 o                         
   7   2  12         36.04         40.50         4.73 o                         
   8   2  12         36.77         34.43         4.60 o                         
   9   2  12          0.00          3.09         5.06 o                         
  10   2  12          0.10          4.40         5.31 o                         
  11   2  12          9.76          8.41         4.75 o                         
  12   2  12          2.15         -0.03         4.48 o                         
  13   2  12         21.41         18.89         4.60 o                         
  14   2  12         31.98         35.72         4.68 o                         
  15   2  12          0.05          2.48         4.31 o                         
  16   2  12          0.12          3.00         3.90 o                         
  17   2  12          0.59          0.60         3.71 o                         
  18   2  12          0.40         -0.80         3.96 o                         
 -20   3  12          0.48          2.37         3.27 o                         
 -19   3  12          0.01          2.56         2.94 o                         
 -18   3  12          0.79          1.92         3.59 o                         
 -17   3  12          2.81         -0.72         3.47 o                         
 -16   3  12          2.67          5.82         3.16 o                         
 -15   3  12          5.55          3.15         3.93 o                         
 -14   3  12          3.10          0.78         4.25 o                         
 -13   3  12          8.65          8.45         3.90 o                         
 -12   3  12          0.61          1.50         3.46 o                         
 -11   3  12          7.69          9.35         4.24 o                         
 -10   3  12         34.06         34.45         4.36 o                         
  -9   3  12         24.56         26.35         4.66 o                         
  -8   3  12         37.66         44.42         4.86 o                         
  -7   3  12         16.48         22.29         5.00 o                         
  -6   3  12         23.40         23.98         5.21 o                         
  -5   3  12         13.89         17.49         5.47 o                         
  -4   3  12         91.54         87.10         6.39 o                         
  -3   3  12        307.15        311.47        10.39 o                         
  -2   3  12         13.77         17.59         5.74 o                         
  -1   3  12         85.62         87.75         7.25 o                         
   0   3  12         61.99         57.12         6.10 o                         
   1   3  12         34.84         44.17         5.91 o                         
   2   3  12          9.28         13.95         5.62 o                         
   3   3  12          4.64          3.35         5.47 o                         
   4   3  12         37.72         39.28         5.61 o                         
   5   3  12          2.26          6.29         5.27 o                         
   6   3  12         10.89         13.08         5.24 o                         
   7   3  12         31.58         36.28         5.12 o                         
   8   3  12         19.06         22.86         5.02 o                         
   9   3  12         16.13         23.62         4.86 o                         
  10   3  12          0.80          0.71         5.64 o                         
  11   3  12          2.86          6.46         5.05 o                         
  12   3  12         37.83         39.85         5.10 o                         
  13   3  12          0.65         -1.30         4.41 o                         
  14   3  12          1.94          3.48         4.54 o                         
  15   3  12          0.43          2.86         4.29 o                         
  16   3  12          0.31          0.98         4.36 o                         
 -17   4  12          0.46          2.87         3.31 o                         
 -16   4  12          0.12          3.99         3.57 o                         
 -15   4  12          7.04          8.16         3.56 o                         
 -14   4  12          0.07         -1.61         3.53 o                         
 -13   4  12         20.38         26.61         3.85 o                         
 -12   4  12          0.15          0.60         2.91 o                         
 -11   4  12          7.39          9.97         3.60 o                         
 -10   4  12         28.83         16.47         7.31 o                         
  -9   4  12          0.50          3.92         3.79 o                         
  -8   4  12          3.25          6.56         4.21 o                         
  -7   4  12          0.02          2.12         4.33 o                         
  -6   4  12          1.10          8.29         4.86 o                         
  -5   4  12          1.46          2.78         4.05 o                         
  -4   4  12         37.36         35.66         5.20 o                         
  -3   4  12         15.78         23.20         4.97 o                         
  -2   4  12         10.31         12.34         4.93 o                         
  -1   4  12          3.31          5.83         6.58 o                         
   0   4  12          2.64          5.94         5.03 o                         
   1   4  12          0.05          3.23         4.95 o                         
   2   4  12          8.74          9.94         4.99 o                         
   3   4  12          2.11          6.13         5.05 o                         
   4   4  12         21.34         22.40         5.09 o                         
   5   4  12         23.48         26.35         4.96 o                         
   6   4  12         13.96         13.47         4.99 o                         
   7   4  12         29.92         36.75         4.80 o                         
   8   4  12          3.34          6.56         5.11 o                         
   9   4  12          7.15          8.88         4.55 o                         
  10   4  12          2.97         -0.08         6.13 o                         
  11   4  12          5.71          9.15         6.09 o                         
  12   4  12          2.67          8.08         6.25 o                         
  13   4  12          2.84          4.31         6.05 o                         
 -12   5  12          0.26          4.99         2.88 o                         
 -11   5  12          0.26          0.47         3.35 o                         
 -10   5  12          0.03          1.15         3.58 o                         
  -9   5  12          0.28          5.15         3.67 o                         
  -8   5  12          0.03          1.41         3.97 o                         
  -7   5  12          6.67          1.84         4.45 o                         
  -6   5  12          0.32          2.27         4.29 o                         
  -5   5  12          3.64          7.23         4.41 o                         
  -4   5  12          0.04          1.58         4.41 o                         
  -3   5  12          5.39          9.15         4.51 o                         
  -2   5  12          0.06          2.87         4.49 o                         
  -1   5  12          3.51         10.07         4.55 o                         
   0   5  12          0.01          2.47         4.36 o                         
   1   5  12          0.92          7.73         4.45 o                         
   2   5  12          1.98          1.67         4.32 o                         
   3   5  12          0.71          2.70         4.45 o                         
   4   5  12          5.03          7.09         4.49 o                         
   5   5  12          1.36         -0.91         4.45 o                         
   6   5  12          0.02          1.50         4.36 o                         
   7   5  12          0.04         -1.45         5.57 o                         
   8   5  12          1.37          6.59         4.36 o                         
 -22   1  13          0.38          3.74         3.28 o                         
 -21   1  13          0.16          3.86         3.39 o                         
 -20   1  13          2.02          1.67         3.62 o                         
 -19   1  13          0.85          1.61         4.43 o                         
 -18   1  13         12.89         16.12         3.65 o                         
 -17   1  13         18.39         31.06         4.09 o                         
 -16   1  13          0.14          2.59         3.17 o                         
 -15   1  13          2.60          1.29         4.14 o                         
 -14   1  13         22.38         27.94         3.76 o                         
 -13   1  13          6.88          3.29         3.61 o                         
 -12   1  13         28.32         24.59         3.82 o                         
 -11   1  13        157.94        162.80         6.51 o                         
 -10   1  13        144.04        134.22         4.63 o                         
  -9   1  13          2.29          0.20         4.19 o                         
  -8   1  13         85.62         75.56         4.73 o                         
  -7   1  13        153.77        142.36         7.05 o                         
  -6   1  13         47.08         42.06         8.47 o                         
  -5   1  13         94.60         93.13         5.14 o                         
  -4   1  13        127.27        130.45         5.23 o                         
  -3   1  13          0.67          3.44         4.80 o                         
  -2   1  13         83.92         79.57         5.84 o                         
  -1   1  13         38.73         32.92         5.37 o                         
   0   1  13          0.19          2.03         5.10 o                         
   1   1  13         48.48         49.14         5.14 o                         
   2   1  13         18.29         23.39         5.32 o                         
   3   1  13         87.66         88.78         5.31 o                         
   4   1  13          8.02         11.82         5.24 o                         
   5   1  13         89.20         90.74         5.60 o                         
   6   1  13         10.88         14.30         5.37 o                         
   7   1  13         42.41         46.02         5.06 o                         
   8   1  13          1.37          3.76         5.46 o                         
   9   1  13         21.88         30.39         5.95 o                         
  10   1  13          0.02          7.39         5.54 o                         
  11   1  13          6.91          9.02         5.58 o                         
  12   1  13          0.00         -0.83         4.83 o                         
  13   1  13          0.78          7.88         5.00 o                         
  14   1  13          5.23          6.08         5.06 o                         
  15   1  13          0.48          5.84         4.98 o                         
  16   1  13          6.54          8.91         3.69 o                         
  17   1  13          3.36          5.62         3.51 o                         
  18   1  13          0.04          0.95         3.72 o                         
 -21   2  13          0.16          2.72         3.32 o                         
 -20   2  13          5.32         15.97         3.79 o                         
 -19   2  13          0.16          2.32         3.34 o                         
 -18   2  13          1.34          7.90         3.49 o                         
 -17   2  13          0.82          6.02         4.09 o                         
 -16   2  13          0.01          1.28         4.00 o                         
 -15   2  13          0.07         -2.04         3.71 o                         
 -14   2  13          2.90          2.19         4.54 o                         
 -13   2  13          0.63          3.87         3.96 o                         
 -12   2  13         55.68         51.71         4.33 o                         
 -11   2  13          1.80          7.15         4.38 o                         
 -10   2  13         69.92         46.49        16.82 o                         
  -9   2  13         75.14         67.84        15.59 o                         
  -8   2  13         36.98         38.00         6.32 o                         
  -7   2  13         48.96         41.17         5.08 o                         
  -6   2  13          9.58         11.85         5.08 o                         
  -5   2  13         21.18         25.39         4.70 o                         
  -4   2  13         42.36         41.36         4.86 o                         
  -3   2  13         27.20         22.08         4.92 o                         
  -2   2  13        191.75        186.01         5.79 o                         
  -1   2  13          0.79          4.36         4.81 o                         
   0   2  13          6.17          5.32         5.23 o                         
   1   2  13          0.03         -0.72         5.53 o                         
   2   2  13          3.42          4.02         5.33 o                         
   3   2  13          7.74         11.24         5.26 o                         
   4   2  13          0.04          1.70         5.27 o                         
   5   2  13          6.78          5.81         5.00 o                         
   6   2  13          2.58          6.94         5.37 o                         
   7   2  13          0.09          1.22         4.47 o                         
   8   2  13          0.15          1.73         4.18 o                         
   9   2  13          1.51          1.97         5.15 o                         
  10   2  13          6.94         13.19         4.91 o                         
  11   2  13         12.28         15.10         4.50 o                         
  12   2  13          0.49          3.05         4.35 o                         
  13   2  13          0.03          4.91         4.15 o                         
  14   2  13          4.38          4.93         4.30 o                         
  15   2  13         16.91         22.60         4.28 o                         
  16   2  13          1.57          1.30         4.00 o                         
  17   2  13          0.41          0.40         4.06 o                         
 -19   3  13          2.04          4.60         3.33 o                         
 -18   3  13          1.11          4.69         3.37 o                         
 -17   3  13          2.47          4.67         3.64 o                         
 -16   3  13          0.58          3.09         3.69 o                         
 -15   3  13          4.13         10.89         4.54 o                         
 -14   3  13          3.09          4.17         3.65 o                         
 -13   3  13          1.25          3.07         4.05 o                         
 -12   3  13          9.12          6.73         4.07 o                         
 -11   3  13          0.79          6.20         4.09 o                         
 -10   3  13          0.20          1.31         4.17 o                         
  -9   3  13          8.87         10.79         6.25 o                         
  -8   3  13          1.07          2.86         4.45 o                         
  -7   3  13         17.92         16.41         4.94 o                         
  -6   3  13         27.33         27.65         5.33 o                         
  -5   3  13          0.92          1.25         4.81 o                         
  -4   3  13         47.03         56.98         4.68 o                         
  -3   3  13         13.27         18.23         5.30 o                         
  -2   3  13          8.17          9.31         5.26 o                         
  -1   3  13          0.00          0.93         5.20 o                         
   0   3  13         32.16         30.33         5.28 o                         
   1   3  13         26.49         30.33         5.20 o                         
   2   3  13          1.78          3.51         5.04 o                         
   3   3  13         21.05         26.09         4.95 o                         
   4   3  13          0.37          1.07         6.27 o                         
   5   3  13          5.25          5.41         4.92 o                         
   6   3  13          1.32          3.11         5.32 o                         
   7   3  13          1.64          3.39         4.77 o                         
   8   3  13          0.20          2.95         4.70 o                         
   9   3  13          0.42          2.57         4.63 o                         
  10   3  13          0.01         -5.38         6.09 o                         
  11   3  13          7.44          2.22         5.27 o                         
  12   3  13          2.11         -3.63         4.85 o                         
  13   3  13          1.27          7.69         4.53 o                         
  14   3  13          1.36          5.06         4.45 o                         
  15   3  13          0.02          1.62         4.25 o                         
 -16   4  13          0.23         -2.03         3.57 o                         
 -15   4  13          1.38          3.72         3.02 o                         
 -14   4  13          3.07          3.54         3.43 o                         
 -13   4  13          0.03         -0.07         3.64 o                         
 -12   4  13          0.11         -1.55         3.31 o                         
 -11   4  13          1.16          3.22         3.43 o                         
 -10   4  13          0.09         -1.29         3.60 o                         
  -9   4  13          3.35          7.95         3.30 o                         
  -8   4  13          1.58          3.29         3.38 o                         
  -7   4  13          3.14          4.11         4.27 o                         
  -6   4  13         13.69         13.31         6.15 o                         
  -5   4  13          0.71          1.94         4.83 o                         
  -4   4  13          0.02          3.64         4.78 o                         
  -3   4  13          4.93          3.51         4.88 o                         
  -2   4  13          2.97          9.92         4.77 o                         
  -1   4  13          1.60          5.31         4.96 o                         
   0   4  13          0.66          4.09         4.96 o                         
   1   4  13          0.25          3.30         4.93 o                         
   2   4  13          2.64          5.61         7.14 o                         
   3   4  13          2.01          1.16         4.74 o                         
   4   4  13          0.80          6.40         4.67 o                         
   5   4  13          3.75          5.61         4.67 o                         
   6   4  13          0.02         -0.81         6.25 o                         
   7   4  13          0.00          2.84         4.48 o                         
   8   4  13          2.95          1.62         4.44 o                         
   9   4  13          2.95          7.57         4.43 o                         
  10   4  13          0.17          8.61         6.13 o                         
  11   4  13          1.36          4.02         6.13 o                         
 -10   5  13          0.42         -0.40         3.53 o                         
  -9   5  13          0.01          0.63         3.72 o                         
  -8   5  13          4.11          6.97         5.09 o                         
  -7   5  13          2.97          3.89         4.39 o                         
  -6   5  13          6.72          6.13         4.42 o                         
  -5   5  13          0.04         -3.04         4.44 o                         
  -4   5  13          5.90         12.29         4.38 o                         
  -3   5  13          1.63         -0.16         4.54 o                         
  -2   5  13          0.21          2.90         4.54 o                         
  -1   5  13          0.16          4.26         4.47 o                         
   0   5  13          6.48         11.65         4.51 o                         
   1   5  13          0.69          7.06         6.07 o                         
   2   5  13          3.75          4.06         4.91 o                         
   3   5  13          5.71          9.97         4.42 o                         
   4   5  13          0.15          0.53         4.38 o                         
   5   5  13          0.04          1.94         5.82 o                         
   6   5  13          0.01         -1.75         4.33 o                         
 -22   0  14          2.73          6.34         6.38 o                         
 -21   0  14          0.00          3.78         4.03 o                         
 -20   0  14          8.05         12.67         4.34 o                         
 -19   0  14          0.82          3.69         4.26 o                         
 -18   0  14          5.97          7.63         4.85 o                         
 -17   0  14         11.12         19.82         4.89 o                         
 -16   0  14          7.81          6.54         5.27 o                         
 -15   0  14          0.05          0.49         4.82 o                         
 -14   0  14         30.54         38.41         5.49 o                         
 -13   0  14         46.64         61.56         8.86 o                         
 -12   0  14          0.68          0.91         5.88 o                         
 -11   0  14          4.35          1.29         5.08 o                         
 -10   0  14        148.52        133.10         6.43 o                         
  -9   0  14         38.65         35.14         6.02 o                         
  -8   0  14        489.65        469.80        21.87 o                         
  -7   0  14        206.59        195.65         7.19 o                         
  -6   0  14          8.06         12.76         6.26 o                         
  -5   0  14        208.69        162.43        31.58 o                         
  -4   0  14         56.49         50.09         6.50 o                         
  -3   0  14          1.20          2.18         6.15 o                         
  -2   0  14         10.67         12.34         7.09 o                         
  -1   0  14          7.57          7.86         6.24 o                         
   0   0  14         45.41         51.56         6.10 o                         
   1   0  14         61.62         69.18         8.14 o                         
   2   0  14         39.96         40.64         6.55 o                         
   3   0  14         10.72         11.81         6.14 o                         
   4   0  14         35.09         45.98         6.28 o                         
   5   0  14         14.26         16.67         6.29 o                         
   6   0  14          0.16          2.03         9.44 o                         
   7   0  14          0.71          2.40         9.32 o                         
   8   0  14          2.18          3.15         8.82 o                         
   9   0  14          2.31          2.19         7.25 o                         
  10   0  14          0.39          3.89         8.57 o                         
  11   0  14         14.79         15.20         8.41 o                         
  12   0  14         24.34         25.76         7.95 o                         
  13   0  14          0.18         -0.46         7.91 o                         
  14   0  14          2.23          3.73         6.34 o                         
  15   0  14          1.05          6.29         7.54 o                         
  16   0  14          4.66          3.15         7.37 o                         
  17   0  14          0.44          0.37         7.37 o                         
 -21   1  14          0.81          1.86         2.80 o                         
 -20   1  14          0.32          1.43         3.40 o                         
 -19   1  14          0.07          3.83         3.46 o                         
 -18   1  14          0.06          4.43         3.58 o                         
 -17   1  14          0.02          2.61         3.55 o                         
 -16   1  14          0.21          4.16         3.22 o                         
 -15   1  14          3.72          6.40         3.47 o                         
 -14   1  14          0.09          2.71         3.50 o                         
 -13   1  14         70.32         63.33         3.82 o                         
 -12   1  14          6.50          7.81         3.60 o                         
 -11   1  14          0.13         -3.54         3.87 o                         
 -10   1  14          7.09          9.19         3.90 o                         
  -9   1  14          2.51          3.53         3.95 o                         
  -8   1  14         53.67         53.33         4.27 o                         
  -7   1  14         63.87         59.61         4.32 o                         
  -6   1  14         28.77         27.92         4.78 o                         
  -5   1  14        172.40        161.77         5.25 o                         
  -4   1  14         59.15         61.25         4.61 o                         
  -3   1  14        103.96         97.38         5.01 o                         
  -2   1  14         97.91         96.32         5.26 o                         
  -1   1  14          1.49          3.96         4.79 o                         
   0   1  14          7.88          8.10         4.57 o                         
   1   1  14          0.27          2.30         4.47 o                         
   2   1  14         33.43         38.24         4.64 o                         
   3   1  14          0.53         -0.84         4.76 o                         
   4   1  14          4.77          6.04         4.66 o                         
   5   1  14         12.50         13.33         4.96 o                         
   6   1  14          9.74         12.30         4.62 o                         
   7   1  14          0.09          4.65         4.75 o                         
   8   1  14          5.03          2.35         5.45 o                         
   9   1  14          1.19          2.35         5.35 o                         
  10   1  14          7.13         11.45         5.30 o                         
  11   1  14          1.84          4.59         5.19 o                         
  12   1  14          0.67          4.63         5.16 o                         
  13   1  14          0.76          5.57         5.06 o                         
  14   1  14         14.58         13.83         5.22 o                         
  15   1  14          0.17         -0.44         5.00 o                         
  16   1  14          5.75          3.14         3.73 o                         
 -20   2  14          6.63          5.80         3.29 o                         
 -19   2  14          0.47          3.28         3.40 o                         
 -18   2  14          3.71          3.90         3.35 o                         
 -17   2  14          0.00          1.87         3.62 o                         
 -16   2  14          4.79         12.24         3.56 o                         
 -15   2  14          2.02          6.22         3.85 o                         
 -14   2  14          0.26          0.39         3.70 o                         
 -13   2  14         15.83         21.71         3.84 o                         
 -12   2  14          4.06          8.00         4.01 o                         
 -11   2  14        129.38        144.48         8.27 o                         
 -10   2  14         19.80         18.80         4.36 o                         
  -9   2  14        264.38        271.70         9.80 o                         
  -8   2  14         12.91         12.49         4.45 o                         
  -7   2  14        114.41        114.58        15.12 o                         
  -6   2  14          0.79          4.61         4.21 o                         
  -5   2  14        150.73        158.16         4.97 o                         
  -4   2  14         59.03         54.30         4.76 o                         
  -3   2  14         53.38         50.95         4.84 o                         
  -2   2  14        153.21        145.46         5.31 o                         
  -1   2  14         10.84         10.35         4.77 o                         
   0   2  14        347.43        340.84        11.44 o                         
   1   2  14         50.20         53.98         5.51 o                         
   2   2  14        309.20        326.33        15.71 o                         
   3   2  14         19.09         23.49         5.19 o                         
   4   2  14         16.25         17.34         5.06 o                         
   5   2  14         10.00          9.65         4.99 o                         
   6   2  14         10.79         18.01         5.26 o                         
   7   2  14         18.22         25.60         4.46 o                         
   8   2  14          1.37          2.20         4.11 o                         
   9   2  14         13.79         17.21         4.97 o                         
  10   2  14          1.47          0.97         4.48 o                         
  11   2  14          2.31          0.06         4.68 o                         
  12   2  14          0.86          5.88         4.07 o                         
  13   2  14          0.03          2.02         4.19 o                         
  14   2  14          0.13          1.17         4.22 o                         
  15   2  14          1.86          3.89         4.05 o                         
 -18   3  14          0.37          3.43         2.96 o                         
 -17   3  14          0.21         -1.04         3.29 o                         
 -16   3  14          0.02          3.10         3.61 o                         
 -15   3  14          0.02          2.09         3.06 o                         
 -14   3  14          0.01          2.64         4.00 o                         
 -13   3  14         16.70         17.83         3.90 o                         
 -12   3  14          5.10          6.52         3.90 o                         
 -11   3  14          1.01          2.94         4.08 o                         
 -10   3  14          5.72          5.62         4.22 o                         
  -9   3  14          9.07          7.00         4.06 o                         
  -8   3  14          2.31          7.73         4.21 o                         
  -7   3  14          6.36          8.02         4.48 o                         
  -6   3  14         24.26         20.04         4.64 o                         
  -5   3  14          0.17          3.43         4.52 o                         
  -4   3  14          6.95          5.49         4.88 o                         
  -3   3  14         15.72         15.42         4.77 o                         
  -2   3  14         31.31         32.94         5.51 o                         
  -1   3  14          3.02          1.22         4.96 o                         
   0   3  14         11.24         13.11         4.71 o                         
   1   3  14         23.54         23.90         4.97 o                         
   2   3  14         18.58         19.09         8.57 o                         
   3   3  14         14.47         16.72         5.30 o                         
   4   3  14         16.32         16.72         4.68 o                         
   5   3  14          0.79         -0.80         5.55 o                         
   6   3  14         17.26         19.84         4.83 o                         
   7   3  14          9.58          8.76         4.72 o                         
   8   3  14          1.20          1.19         4.64 o                         
   9   3  14          3.18          1.45         6.46 o                         
  10   3  14          1.33          0.66         6.42 o                         
  11   3  14          1.43          2.28         6.05 o                         
  12   3  14          1.41          2.43         4.90 o                         
  13   3  14          0.02          2.38         4.43 o                         
 -14   4  14          0.79          4.98         3.57 o                         
 -13   4  14          0.75          1.64         3.66 o                         
 -12   4  14          1.40          3.42         3.04 o                         
 -11   4  14          5.47          8.16         3.61 o                         
 -10   4  14          1.16          3.11         3.62 o                         
  -9   4  14          8.35         10.23         3.78 o                         
  -8   4  14          8.53         13.89         4.13 o                         
  -7   4  14         22.56         24.89         4.73 o                         
  -6   4  14          2.33          3.44         6.38 o                         
  -5   4  14          2.53          0.31         4.63 o                         
  -4   4  14          0.23          1.16         4.54 o                         
  -3   4  14          1.97          5.24         4.60 o                         
  -2   4  14          3.37          4.52         4.59 o                         
  -1   4  14          6.76          6.36         4.60 o                         
   0   4  14          5.73         13.51         4.55 o                         
   1   4  14          1.80          6.93         4.49 o                         
   2   4  14          0.23          1.03         4.60 o                         
   3   4  14          0.31         -0.19         4.61 o                         
   4   4  14          1.63          5.09         5.09 o                         
   5   4  14          0.50          0.35         4.48 o                         
   6   4  14          2.02          2.00         4.35 o                         
   7   4  14          0.55          6.18         4.39 o                         
   8   4  14          0.15          5.24         4.48 o                         
   9   4  14          3.16          7.22         4.42 o                         
  -7   5  14          1.62          6.57         4.33 o                         
  -6   5  14          0.72          1.35         4.36 o                         
  -5   5  14          0.03         -0.56         3.48 o                         
  -4   5  14          0.06          2.31         4.29 o                         
  -3   5  14          0.01          2.25         4.29 o                         
  -2   5  14          1.06          1.54         4.26 o                         
  -1   5  14          0.08          6.48         4.25 o                         
   0   5  14          0.08          2.44         4.29 o                         
   1   5  14          2.18          5.55         4.29 o                         
   2   5  14          1.49          0.26         4.26 o                         
 -20   1  15          1.16          5.80         3.36 o                         
 -19   1  15          0.06          4.56         3.67 o                         
 -18   1  15          2.03          1.30         3.65 o                         
 -17   1  15          1.29          0.30         2.98 o                         
 -16   1  15          5.04         10.11         3.10 o                         
 -15   1  15          2.16          3.99         3.19 o                         
 -14   1  15          5.82          8.38         3.40 o                         
 -13   1  15         31.24         36.86         3.74 o                         
 -12   1  15         29.44         33.92         3.70 o                         
 -11   1  15         10.16          8.57         3.69 o                         
 -10   1  15         28.35         22.82         3.78 o                         
  -9   1  15         14.07         20.33         3.97 o                         
  -8   1  15         57.59         55.01         9.06 o                         
  -7   1  15         34.53         31.26         4.75 o                         
  -6   1  15         39.05         33.03         4.87 o                         
  -5   1  15          8.20          9.96         4.12 o                         
  -4   1  15         15.75         13.52         4.04 o                         
  -3   1  15         16.10         18.70         4.54 o                         
  -2   1  15         51.90         50.97         4.69 o                         
  -1   1  15         75.50         83.76         4.53 o                         
   0   1  15         17.32         18.52         4.18 o                         
   1   1  15         49.82         54.55         4.60 o                         
   2   1  15          7.60         12.13         4.12 o                         
   3   1  15          1.77          5.82         4.37 o                         
   4   1  15          2.97          6.24         4.14 o                         
   5   1  15          1.41          3.75         4.71 o                         
   6   1  15          2.48          5.93         4.40 o                         
   7   1  15          4.47          7.96         6.24 o                         
   8   1  15          2.28          5.56         5.22 o                         
   9   1  15          1.78          0.84         4.94 o                         
  10   1  15          0.55          3.98         5.11 o                         
  11   1  15          3.97          6.67         5.68 o                         
  12   1  15          0.70         -0.67         5.07 o                         
  13   1  15          0.85          5.66         4.95 o                         
  14   1  15          0.91          0.55         4.99 o                         
  15   1  15          1.35          1.76         4.76 o                         
 -19   2  15          0.01          3.55         3.35 o                         
 -18   2  15          0.88          4.08         3.24 o                         
 -17   2  15          0.07          1.10         3.32 o                         
 -16   2  15          0.41          0.80         3.43 o                         
 -15   2  15          0.12          1.31         3.48 o                         
 -14   2  15          0.03         -0.38         3.56 o                         
 -13   2  15          1.83          2.98         3.55 o                         
 -12   2  15          0.04          1.57         3.82 o                         
 -11   2  15          3.52          5.54         3.95 o                         
 -10   2  15          1.89          3.32         3.96 o                         
  -9   2  15          0.82         -1.30         3.99 o                         
  -8   2  15          0.16          0.36         4.11 o                         
  -7   2  15          9.10          9.58         4.12 o                         
  -6   2  15          5.98          3.46         3.97 o                         
  -5   2  15         42.35         35.54         4.57 o                         
  -4   2  15         39.23         34.86         4.35 o                         
  -3   2  15         36.07         38.24         4.55 o                         
  -2   2  15         39.93         42.15         4.63 o                         
  -1   2  15          0.73          0.82         4.44 o                         
   0   2  15         47.77         51.65         5.07 o                         
   1   2  15         38.76         48.52         5.12 o                         
   2   2  15          3.45          3.86         4.95 o                         
   3   2  15        103.46        118.56         5.26 o                         
   4   2  15          2.78          1.66         5.69 o                         
   5   2  15          0.18          0.39         4.68 o                         
   6   2  15          0.01          4.28         4.52 o                         
   7   2  15          3.23          2.39         4.01 o                         
   8   2  15          2.23          3.90         3.73 o                         
   9   2  15          3.76          8.57         4.73 o                         
  10   2  15          7.66          9.47         4.50 o                         
  11   2  15          0.05          4.93         4.34 o                         
  12   2  15          0.33          3.81         4.33 o                         
  13   2  15          0.06         -0.53         4.06 o                         
  14   2  15          0.23          0.99         4.03 o                         
 -17   3  15          0.08         -1.88         3.41 o                         
 -16   3  15          0.05          1.95         3.56 o                         
 -15   3  15          0.29          0.41         3.43 o                         
 -14   3  15          5.89          5.96         3.52 o                         
 -13   3  15          0.74          0.21         3.57 o                         
 -12   3  15          7.89          6.61         4.28 o                         
 -11   3  15          0.03          0.96         4.13 o                         
 -10   3  15          4.58          5.18         3.94 o                         
  -9   3  15          7.54          7.12         3.91 o                         
  -8   3  15          8.96          6.15         4.17 o                         
  -7   3  15          1.93          8.01         4.28 o                         
  -6   3  15          5.64          7.68         4.38 o                         
  -5   3  15          3.08          5.69         4.71 o                         
  -4   3  15          5.02          6.08         4.76 o                         
  -3   3  15         15.18         16.22         4.80 o                         
  -2   3  15          2.37          4.29         4.71 o                         
  -1   3  15         12.51         12.71         4.76 o                         
   0   3  15          9.19         10.84         4.71 o                         
   1   3  15          0.12          6.75         4.67 o                         
   2   3  15         12.71         18.16         7.43 o                         
   3   3  15          1.06          4.84         4.54 o                         
   4   3  15          2.11          6.46         4.63 o                         
   5   3  15         12.17         12.89         4.70 o                         
   6   3  15          0.83          3.96         4.65 o                         
   7   3  15          0.05          0.09         4.56 o                         
   8   3  15          2.06          5.75         4.41 o                         
   9   3  15          0.74          2.32         5.96 o                         
  10   3  15          0.79          1.99         6.25 o                         
  11   3  15          0.57          3.60         6.21 o                         
 -12   4  15          0.07         -0.57         3.38 o                         
 -11   4  15          0.01          2.06         3.50 o                         
 -10   4  15          0.63          1.94         3.64 o                         
  -9   4  15          1.36          1.96         3.77 o                         
  -8   4  15          0.32         -2.08         5.76 o                         
  -7   4  15          0.00          0.86         4.40 o                         
  -6   4  15          1.89         -3.57         4.33 o                         
  -5   4  15          2.11          2.01         4.58 o                         
  -4   4  15          0.09          1.12         6.36 o                         
  -3   4  15          4.24          6.86         7.81 o                         
  -2   4  15          1.31          1.42         4.52 o                         
  -1   4  15          3.26          3.06         4.42 o                         
   0   4  15          7.55          9.86         4.58 o                         
   1   4  15          0.60          1.79         4.41 o                         
   2   4  15          0.43          4.19         4.41 o                         
   3   4  15          0.12          3.45         4.22 o                         
   4   4  15          0.21          5.18         4.23 o                         
   5   4  15          0.06         -0.68         4.52 o                         
   6   4  15          2.05          8.34         4.38 o                         
   7   4  15          0.01          4.47         4.30 o                         
 -19   0  16          1.39          5.96         4.42 o                         
 -18   0  16          5.89         14.02         4.27 o                         
 -17   0  16          1.32          3.39         4.47 o                         
 -16   0  16          2.81          6.10         5.67 o                         
 -15   0  16          1.23          5.38         4.56 o                         
 -14   0  16          6.47         10.96         4.89 o                         
 -13   0  16          0.50          7.95         4.49 o                         
 -12   0  16          0.37          0.57         4.93 o                         
 -11   0  16          2.75          2.76         5.14 o                         
 -10   0  16         19.47         27.58         5.06 o                         
  -9   0  16         13.23         18.66         5.22 o                         
  -8   0  16          0.90          0.58         6.03 o                         
  -7   0  16         10.02         18.36         5.09 o                         
  -6   0  16         72.27         71.14         5.10 o                         
  -5   0  16         17.38         16.14         5.39 o                         
  -4   0  16          3.59          4.14         5.41 o                         
  -3   0  16        123.61        100.18        41.77 o                         
  -2   0  16          2.19          9.85         6.46 o                         
  -1   0  16         78.47         85.57         5.88 o                         
   0   0  16         20.32         20.84         5.85 o                         
   1   0  16         32.40         36.14         6.51 o                         
   2   0  16         27.95         29.85         5.90 o                         
   3   0  16          3.37          6.92         6.29 o                         
   4   0  16          0.69         -1.56         5.66 o                         
   5   0  16          1.31          4.02         8.32 o                         
   6   0  16          0.18          1.24         8.16 o                         
   7   0  16          1.06         11.76         8.53 o                         
   8   0  16         12.29         18.55         6.87 o                         
   9   0  16          0.03          4.35         7.91 o                         
  10   0  16          0.00          5.30         6.71 o                         
  11   0  16          0.03          1.41         6.54 o                         
  12   0  16          3.55          6.92         6.46 o                         
  13   0  16          0.27          4.60         7.74 o                         
  14   0  16          2.81          4.31         6.17 o                         
 -19   1  16          0.27          2.25         3.40 o                         
 -18   1  16          0.00          1.43         3.30 o                         
 -17   1  16          0.20          2.32         3.07 o                         
 -16   1  16          0.21          3.78         3.14 o                         
 -15   1  16          0.45          6.46         3.17 o                         
 -14   1  16          1.37          2.85         3.30 o                         
 -13   1  16          0.08          5.11         3.12 o                         
 -12   1  16          0.01          1.68         3.13 o                         
 -11   1  16          1.24          3.72         3.37 o                         
 -10   1  16         14.60         12.48         3.60 o                         
  -9   1  16          5.26          7.63         3.61 o                         
  -8   1  16         56.32         51.30         4.04 o                         
  -7   1  16          1.86          3.68         3.61 o                         
  -6   1  16          0.63          6.58         4.02 o                         
  -5   1  16          0.02          4.65         3.74 o                         
  -4   1  16          0.43          2.35         3.85 o                         
  -3   1  16        128.42        124.28         4.55 o                         
  -2   1  16         27.47         24.83         4.05 o                         
  -1   1  16          3.63          6.16         3.84 o                         
   0   1  16         27.61         33.01         4.30 o                         
   1   1  16          0.02          0.76         3.91 o                         
   2   1  16         27.58         30.35         3.98 o                         
   3   1  16         26.41         30.09         4.68 o                         
   4   1  16          1.16          1.84         4.20 o                         
   5   1  16          0.11          0.12         4.17 o                         
   6   1  16          0.52          0.65         4.50 o                         
   7   1  16          0.01          7.43         5.73 o                         
   8   1  16          1.93          2.55         5.92 o                         
   9   1  16          1.07          2.17         5.10 o                         
  10   1  16          0.95          2.08         5.10 o                         
  11   1  16          0.94          3.55         5.53 o                         
  12   1  16          1.71          8.06         4.68 o                         
  13   1  16          0.11         -4.33         5.49 o                         
 -17   2  16          0.36          2.35         3.37 o                         
 -16   2  16          0.81          2.24         3.51 o                         
 -15   2  16          0.32          0.70         3.65 o                         
 -14   2  16          6.68         10.99         3.73 o                         
 -13   2  16          0.29          1.27         3.59 o                         
 -12   2  16          9.12         12.03         3.95 o                         
 -11   2  16          0.02          0.77         3.83 o                         
 -10   2  16          4.67         10.03         3.97 o                         
  -9   2  16          3.52          5.13         3.95 o                         
  -8   2  16          0.40          3.34         3.96 o                         
  -7   2  16          7.62          9.50         3.71 o                         
  -6   2  16         30.78         28.81         3.92 o                         
  -5   2  16          9.24         10.85         4.23 o                         
  -4   2  16         25.24         28.31         4.28 o                         
  -3   2  16         19.52         25.27         4.59 o                         
  -2   2  16          0.05          3.48         4.51 o                         
  -1   2  16         25.96         26.94         4.35 o                         
   0   2  16         20.51         24.35         4.57 o                         
   1   2  16         10.16         12.19         4.64 o                         
   2   2  16         11.52         12.98         4.63 o                         
   3   2  16         15.13         16.73         5.02 o                         
   4   2  16          4.12          8.80         4.80 o                         
   5   2  16         22.22         23.10         5.12 o                         
   6   2  16         40.74         54.56         4.96 o                         
   7   2  16         30.36         29.07         4.68 o                         
   8   2  16          0.74          1.23         5.12 o                         
   9   2  16          2.28          4.39         4.57 o                         
  10   2  16          0.13          2.18         4.39 o                         
  11   2  16          1.49         -0.16         4.66 o                         
  12   2  16          0.55          2.83         4.23 o                         
 -15   3  16          1.31          1.48         3.02 o                         
 -14   3  16          0.01          1.37         3.64 o                         
 -13   3  16          0.12         -0.02         3.71 o                         
 -12   3  16          0.16          3.85         3.61 o                         
 -11   3  16          0.56          3.67         3.66 o                         
 -10   3  16          2.89          4.40         3.88 o                         
  -9   3  16          0.65          5.63         3.96 o                         
  -8   3  16         18.65         19.89         4.05 o                         
  -7   3  16          0.29          1.66         4.36 o                         
  -6   3  16          5.43          4.57         4.24 o                         
  -5   3  16          7.85          9.60         4.47 o                         
  -4   3  16          4.43          5.57         4.54 o                         
  -3   3  16          1.31          3.00         4.45 o                         
  -2   3  16          8.07          8.53         4.66 o                         
  -1   3  16          3.31          1.54         4.61 o                         
   0   3  16         10.10         12.16         4.64 o                         
   1   3  16          6.29          4.25         4.61 o                         
   2   3  16          0.46         -0.27         4.61 o                         
   3   3  16          4.13          1.33         4.46 o                         
   4   3  16          2.34          9.51         4.46 o                         
   5   3  16          1.13          5.75         4.29 o                         
   6   3  16          7.53         15.98         7.16 o                         
   7   3  16          1.95          6.07         4.72 o                         
   8   3  16          5.24          9.02         4.33 o                         
   9   3  16          0.20          2.65         5.96 o                         
 -10   4  16          0.34          0.59         3.61 o                         
  -9   4  16          4.02          1.03         3.93 o                         
  -8   4  16          0.48          0.14         4.14 o                         
  -7   4  16          6.02          4.21         4.33 o                         
  -6   4  16          0.01          2.37         4.23 o                         
  -5   4  16          0.24          0.67         4.29 o                         
  -4   4  16          0.00          2.80         4.24 o                         
  -3   4  16          0.01         -0.30         4.41 o                         
  -2   4  16          3.06          3.24         4.32 o                         
  -1   4  16          3.55         12.29         4.55 o                         
   0   4  16          0.00          1.23         4.40 o                         
   1   4  16          0.00         -0.66         4.43 o                         
   2   4  16          0.63          2.00         4.49 o                         
   3   4  16          0.02          2.24         4.23 o                         
   4   4  16          1.54          7.36         4.26 o                         
 -17   1  17          4.64         10.09         3.20 o                         
 -16   1  17          0.92          5.16         2.99 o                         
 -15   1  17          2.32          6.10         3.12 o                         
 -14   1  17          5.58         10.70         3.55 o                         
 -13   1  17          0.03          1.63         3.21 o                         
 -12   1  17          1.11          6.48         3.40 o                         
 -11   1  17          0.56          3.97         3.33 o                         
 -10   1  17          3.14          4.78         3.36 o                         
  -9   1  17          0.77         -0.83         3.31 o                         
  -8   1  17          0.51          2.58         3.37 o                         
  -7   1  17         58.05         67.90         3.90 o                         
  -6   1  17          4.32          5.47         3.84 o                         
  -5   1  17          6.50          7.60         3.25 o                         
  -4   1  17          4.68          3.98         3.73 o                         
  -3   1  17          9.33         11.64         3.91 o                         
  -2   1  17          4.26          7.57         3.92 o                         
  -1   1  17          0.00         -2.39         3.74 o                         
   0   1  17         12.81         12.74         3.97 o                         
   1   1  17          0.77          1.87         3.77 o                         
   2   1  17          8.89         12.40         4.09 o                         
   3   1  17         48.63         57.42         4.69 o                         
   4   1  17          8.69          7.01         3.95 o                         
   5   1  17         32.08         40.44         4.26 o                         
   6   1  17         27.01         37.53         4.75 o                         
   7   1  17          2.26          4.65         5.54 o                         
   8   1  17          5.64          5.34         4.93 o                         
   9   1  17          0.01          2.95         4.81 o                         
  10   1  17          1.06          4.62         5.43 o                         
  11   1  17          0.04          0.49         4.87 o                         
 -16   2  17          0.79         -0.09         3.40 o                         
 -15   2  17          0.56          2.28         3.50 o                         
 -14   2  17          0.07         -0.25         3.38 o                         
 -13   2  17          0.00          1.71         3.70 o                         
 -12   2  17          0.69          4.41         3.81 o                         
 -11   2  17          0.91          2.67         3.76 o                         
 -10   2  17          5.20          5.77         4.12 o                         
  -9   2  17          1.17          5.97         3.83 o                         
  -8   2  17          1.26          4.56         4.22 o                         
  -7   2  17          1.03         -0.31         3.66 o                         
  -6   2  17          1.11          4.57         3.65 o                         
  -5   2  17          0.57         -0.36         4.00 o                         
  -4   2  17          0.08          0.98         3.88 o                         
  -3   2  17          0.03          2.90         3.89 o                         
  -2   2  17          1.98          4.67         3.85 o                         
  -1   2  17          0.06          2.28         4.65 o                         
   0   2  17          7.46         11.53         4.25 o                         
   1   2  17         18.40         23.03         4.45 o                         
   2   2  17          5.91          9.07         4.37 o                         
   3   2  17         11.39         15.41         4.49 o                         
   4   2  17          2.03          3.47         4.24 o                         
   5   2  17          6.17          8.05         4.53 o                         
   6   2  17          0.66         -0.68         4.18 o                         
   7   2  17          2.28          3.61         3.75 o                         
   8   2  17          4.31          2.50         4.71 o                         
   9   2  17          0.07          3.51         4.63 o                         
 -12   3  17          2.09          6.96         3.84 o                         
 -11   3  17          0.00          4.07         3.58 o                         
 -10   3  17          3.82          3.00         3.53 o                         
  -9   3  17          5.10          5.12         3.70 o                         
  -8   3  17          6.25         11.94         3.94 o                         
  -7   3  17          4.31          9.44         4.04 o                         
  -6   3  17         18.95         25.72         4.30 o                         
  -5   3  17          5.20          0.41         5.76 o                         
  -4   3  17         28.33         31.20         5.98 o                         
  -3   3  17          7.26         12.47         4.29 o                         
  -2   3  17         11.59         18.51         4.26 o                         
  -1   3  17          7.41         12.62         5.05 o                         
   0   3  17          0.93          3.07         4.44 o                         
   1   3  17          1.62          4.34         4.26 o                         
   2   3  17          0.55          0.36         4.49 o                         
   3   3  17         11.90         19.49         4.49 o                         
   4   3  17          6.01          8.49         4.42 o                         
   5   3  17          1.37         -1.66         4.38 o                         
   6   3  17          0.42          2.12         4.28 o                         
 -16   0  18          2.22          6.79         5.47 o                         
 -15   0  18          0.04         -0.58         4.59 o                         
 -14   0  18          4.10          8.91         4.65 o                         
 -13   0  18          0.02          4.64         4.62 o                         
 -12   0  18          2.11          6.16         4.20 o                         
 -11   0  18          0.42          2.54         4.75 o                         
 -10   0  18         21.29         22.51         4.61 o                         
  -9   0  18          4.08          2.83         4.34 o                         
  -8   0  18          6.24         10.78         4.31 o                         
  -7   0  18         12.06          8.15         4.81 o                         
  -6   0  18          7.53         13.11         4.65 o                         
  -5   0  18         54.56         55.00         5.05 o                         
  -4   0  18          0.04         -1.72         4.83 o                         
  -3   0  18          2.44          4.35         5.77 o                         
  -2   0  18          8.65          5.81         5.37 o                         
  -1   0  18         35.07         41.81         5.92 o                         
   0   0  18         46.29         64.88         5.46 o                         
   1   0  18          0.19          4.07         5.13 o                         
   2   0  18          7.49          7.99         4.58 o                         
   3   0  18         13.00         11.61         5.39 o                         
   4   0  18          0.00          1.08         5.20 o                         
   5   0  18          0.19          6.46         8.16 o                         
   6   0  18          1.56         -1.57         7.50 o                         
   7   0  18          3.46          0.00         6.00 o                         
   8   0  18          4.81          9.15         7.50 o                         
   9   0  18          3.71         15.20         7.54 o                         
 -15   1  18          0.71          3.00         2.97 o                         
 -14   1  18          0.00          2.76         3.17 o                         
 -13   1  18          0.34          0.40         3.26 o                         
 -12   1  18          0.33          2.06         3.03 o                         
 -11   1  18          1.39         -1.95         2.97 o                         
 -10   1  18          0.19          0.10         3.38 o                         
  -9   1  18          0.30          0.48         3.30 o                         
  -8   1  18          0.00          1.97         3.63 o                         
  -7   1  18          0.06          3.21         3.28 o                         
  -6   1  18          2.83          4.13         3.71 o                         
  -5   1  18          3.58          7.28         3.70 o                         
  -4   1  18          0.00          1.27         3.57 o                         
  -3   1  18         19.75         21.09         3.86 o                         
  -2   1  18          7.37          8.08         3.58 o                         
  -1   1  18          0.09          3.67         3.62 o                         
   0   1  18          3.44          3.59         3.55 o                         
   1   1  18          0.06          1.37         3.76 o                         
   2   1  18         35.76         38.93         4.45 o                         
   3   1  18          0.44          0.97         4.07 o                         
   4   1  18          6.10         12.47         4.15 o                         
   5   1  18          0.06          5.57         4.38 o                         
   6   1  18          4.31          2.14         4.03 o                         
   7   1  18          2.02          3.22         4.94 o                         
   8   1  18          2.52          3.79         4.54 o                         
   9   1  18          0.74          4.22         4.85 o                         
 -13   2  18          1.70          2.13         3.53 o                         
 -12   2  18          1.66          3.78         3.83 o                         
 -11   2  18          0.01          2.25         3.63 o                         
 -10   2  18          2.71          4.27         3.74 o                         
  -9   2  18          0.11         -1.57         4.12 o                         
  -8   2  18          8.09         10.91         3.75 o                         
  -7   2  18          0.91          4.76         3.54 o                         
  -6   2  18          4.86          4.98         3.77 o                         
  -5   2  18          0.25          2.43         3.71 o                         
  -4   2  18          6.57         10.33         4.02 o                         
  -3   2  18          0.04          0.91         3.80 o                         
  -2   2  18          0.04         -1.37         4.11 o                         
  -1   2  18          0.06          1.13         4.02 o                         
   0   2  18          1.78          7.66         4.43 o                         
   1   2  18          1.62         -0.03         4.49 o                         
   2   2  18          0.17          8.72         4.25 o                         
   3   2  18          7.01          7.56         4.25 o                         
   4   2  18          0.06         -0.71         4.20 o                         
   5   2  18          0.24          2.56         4.09 o                         
   6   2  18          2.86          4.66         4.61 o                         
   7   2  18          2.03          2.17         3.89 o                         
  -9   3  18          0.27         -0.55         3.73 o                         
  -8   3  18          0.31          0.68         3.78 o                         
  -7   3  18          1.00          1.12         3.97 o                         
  -6   3  18          0.57          8.99         4.72 o                         
  -5   3  18          3.07          3.98         4.29 o                         
  -4   3  18          0.58          4.89         4.33 o                         
  -3   3  18          3.05          3.32         4.16 o                         
  -2   3  18          1.14          3.97         4.30 o                         
  -1   3  18          0.36          2.97         4.23 o                         
   0   3  18          2.33         -1.17         4.29 o                         
   1   3  18          0.12          3.16         5.78 o                         
   2   3  18          0.00         -1.51         4.30 o                         
 -12   1  19          1.25          1.77         2.98 o                         
 -11   1  19          1.56          2.08         3.06 o                         
 -10   1  19          2.21          4.34         3.13 o                         
  -9   1  19          0.68          2.66         3.10 o                         
  -8   1  19          1.14          6.11         3.11 o                         
  -7   1  19          0.74          2.59         3.29 o                         
  -6   1  19          0.18          2.65         3.35 o                         
  -5   1  19          0.46          2.55         3.20 o                         
  -4   1  19          1.25          2.17         3.40 o                         
  -3   1  19          0.00          3.59         3.38 o                         
  -2   1  19          2.20          1.86         3.38 o                         
  -1   1  19          2.21          4.90         3.49 o                         
   0   1  19          1.86          4.90         3.46 o                         
   1   1  19          0.01          1.67         3.51 o                         
   2   1  19          2.01          7.76         3.95 o                         
   3   1  19          0.24          5.08         4.30 o                         
   4   1  19          1.39          7.18         4.31 o                         
   5   1  19          1.93          1.15         3.89 o                         
 -10   2  19          0.07          0.15         3.61 o                         
  -9   2  19          0.02          1.01         4.03 o                         
  -8   2  19          0.44          0.67         3.54 o                         
  -7   2  19          0.44          1.08         3.19 o                         
  -6   2  19          0.10          1.89         3.44 o                         
  -5   2  19          2.78          3.74         3.49 o                         
  -4   2  19          0.68          2.64         3.85 o                         
  -3   2  19          0.01          3.63         3.71 o                         
  -2   2  19          0.34         -0.48         3.77 o                         
  -1   2  19          0.15          3.20         3.98 o                         
   0   2  19          0.38          1.52         4.09 o                         
   1   2  19          0.02          4.38         4.50 o                         
   2   2  19          0.88          5.33         4.51 o                         
   3   2  19          1.22          3.69         4.21 o                         
  -9   0  20          0.00          0.36         4.19 o                         
  -8   0  20          1.37          5.27         4.72 o                         
  -7   0  20          2.03          3.91         4.77 o                         
  -6   0  20          0.51          0.21         4.20 o                         
  -5   0  20          0.05         -1.36         4.68 o                         
  -4   0  20         17.25         29.01         7.27 o                         
  -3   0  20          0.29          4.15         4.68 o                         
  -2   0  20         13.22         18.45         4.75 o                         
  -1   0  20          0.32          0.42         4.69 o                         
   0   0  20         13.90         18.75         5.23 o                         
   1   0  20          2.20          6.82         4.83 o                         
   2   0  20          0.03          1.20         5.39 o                         
  -8   1  20          0.22         -1.36         3.26 o                         
  -7   1  20          0.05          1.95         3.28 o                         
  -6   1  20          1.89          4.53         3.24 o                         
  -5   1  20          0.30          4.02         3.63 o                         
  -4   1  20          0.05          1.03         3.20 o                         
  -3   1  20          0.01          3.43         3.28 o                         
  -2   1  20          0.84          2.58         3.59 o                         
  -1   1  20          0.20          1.39         3.35 o                         
   0   1  20          0.03          2.95         3.36 o                         
                                                                                
